# Supplementary material for: Crystal structure and magnetic properties of (tris­{4-[1-(2-meth­oxy­eth­yl)imidazol-2-yl]-3-aza­but-3-enyl}amine)­iron(II) bis­(hexa­fluorido­phosphate)
Source: Acta Crystallogr E Crystallogr Commun. 2019 Feb 12;75(Pt 3):358–61. doi: 10.1107/S2056989019001531 (PMC6399689; doi:10.1107/S2056989019001531)
Supplement: Supplementary file 1 [file e-75-00358-sup1.cif]

##############################################################################
#                                                                            #
# This CIF contains the data in a paper accepted for publication in          #
# Acta Crystallographica Section E. It conforms to the requirements of       #
# Notes for Authors for Acta Crystallographica Section E, and has been       #
# peer reviewed under the auspices of the IUCr Commission on Journals.       #
#                                                                            #
# Full details of the Crystallographic Information File format               #
# are given in the paper "The Crystallographic Information File (CIF):       #
# a New Standard Archive File for Crystallography" by S. R. Hall, F. H.      #
# Allen and I. D. Brown [Acta Cryst. (1991), A47, 655-685].                  #
#                                                                            #
# The current version of the core CIF dictionary is obtainable from          #
# ftp://ftp.iucr.org/pub/cif_core.dic.                                       #
#                                                                            #
# Software is freely available for graphical display of the structure(s)     #
# in this CIF. For information consult the CIF software page                 #
# http://www.iucr.org/resources/cif/software.                                #
#                                                                            #
# This file may be used for bona fide research purposes within the           #
# scientific community so long as proper attribution is given to the journal # 
# article from which it was obtained.                                        #
#                                                                            #
##############################################################################
data_I
_audit_creation_method     'SHELXL-2018'
_journal_date_recd_electronic     2018-12-05
_journal_date_accepted     2019-01-27
_journal_name_full     'Acta Crystallographica, Section E'
_journal_year     2019
_journal_volume     75
_journal_issue      3
_journal_page_first     358
_journal_page_last     361
_journal_paper_category     GM
_journal_paper_doi     10.1107/S2056989019001531
_journal_coeditor_code     CQ2029
_publ_contact_author_name     'Kateryna Znovjyak'
_publ_contact_author_address
;
Taras Shevchenko National University of Kyiv,
Volodymyrska Street 64, Kyiv, Ukraine 01601
;
_publ_contact_author_email     znovkat@yahoo.com
_publ_contact_author_fax     ?
_publ_contact_author_phone     ?
_publ_section_title
;
Crystal structure and magnetic properties of
tris{4-[1-(2-methoxyethyl)imidazol-2-yl]-3-azabut-3-enyl}amine}iron(II)
bis(hexafluoridophosphate)
;
loop_
    _publ_author_name
    _publ_author_footnote
    _publ_author_address
    'Znovjyak, Kateryna' .
;
Department of Chemistry, Taras Shevchenko National University of Kyiv,
Volodymyrska Street 64, Kyiv, 01601,
Ukraine
UkrOrgSyntez Ltd, Chervonotkatska St 67, Kyiv 02094,
Ukraine
;
    'Fritsky, Igor O.' .
;
Department of Chemistry, Taras Shevchenko National University of Kyiv,
Volodymyrska Street 64, Kyiv, 01601,
Ukraine
UkrOrgSyntez Ltd, Chervonotkatska St 67, Kyiv 02094,
Ukraine
;
    'Golenya, Iryna A.' .
;
Department of Chemistry, Taras Shevchenko National University of Kyiv,
Volodymyrska Street 64, Kyiv, 01601,
Ukraine
;
    'Sliva, Tatiana Y.' .
;
Department of Chemistry, Taras Shevchenko National University of Kyiv,
Volodymyrska Street 64, Kyiv, 01601,
Ukraine
;
    'Haukka, Matti' .
;
Department of Chemistry, University of Jyv\"askyl\"a FIN-40014, Jyv\"askyl\"a,
Finland
;
_publ_section_synopsis
;
The title compound, [Fe(C~28~H~44~F~12~FeN~10~O~3~P~2~)](PF~6~)~2~, is an
example of an iron(II) spin-crossover compound. In this compound, C...F and
CH...F/O contacts, present between the cations and anions, extend the
structure into a three-dimensional supramolecular network.
;
_chemical_name_systematic
;\
Tris{4-[1-(2-methoxyethyl)imidazol-2-yl]-3-azabut-3-enyl}amine}iron(II)
bis(hexafluoridophosphate)
;
_chemical_name_common     ?
_chemical_formula_moiety     'C27 H41 Fe N10 O3 2+, 2(F6 P -)'
_chemical_formula_sum     'C27 H41 F12 Fe N10 O3 P2'
_chemical_formula_iupac     '[Fe (C27 H41 N10 O3)] (P F6)2'
_chemical_formula_weight     899.49
_chemical_melting_point     ?
_space_group_crystal_system     monoclinic
_space_group_name_H-M_alt     'P 21/c'
_space_group_name_Hall     '-P 2ybc'
loop_
    _space_group_symop_operation_xyz
    'x, y, z'
    '-x, y+1/2, -z+1/2'
    '-x, -y, -z'
    'x, -y-1/2, z-1/2'
_cell_length_a     15.82801(19)
_cell_length_b     14.36708(15)
_cell_length_c     17.4210(2)
_cell_angle_alpha     90
_cell_angle_beta     112.0778(13)
_cell_angle_gamma     90
_cell_volume     3671.09(8)
_cell_formula_units_Z     4
_cell_measurement_reflns_used     25415
_cell_measurement_theta_min     4.1110
_cell_measurement_theta_max     76.2760
_cell_measurement_temperature     120(2)
_exptl_crystal_description     needle
_exptl_crystal_colour     red
_exptl_crystal_size_max     0.391
_exptl_crystal_size_mid     0.044
_exptl_crystal_size_min     0.023
_exptl_crystal_density_diffrn     1.627
_exptl_crystal_density_meas     ?
_exptl_crystal_density_method     ?
_exptl_crystal_F_000     1844
_exptl_absorpt_coefficient_mu     5.103
_exptl_absorpt_correction_type     multi-scan
_exptl_absorpt_process_details
;
(CrysAlis PRO; Agilent, 2013)
;
_exptl_absorpt_correction_T_min     0.56509
_exptl_absorpt_correction_T_max     1.00000
_diffrn_ambient_temperature     120(2)
_diffrn_source     'micro-source'
_diffrn_radiation_type     CuK\a
_diffrn_radiation_wavelength     1.54184
_diffrn_radiation_monochromator     'mirror'
_diffrn_measurement_device_type     'Agilent SuperNova, Dual, Cu at zero, Atlas'
_diffrn_measurement_device     '\k-geometry diffractometer'
_diffrn_measurement_method     '\f scans and \w scans with \k offset'
_diffrn_detector_area_resol_mean     10.3953
_diffrn_reflns_number     58436
_diffrn_reflns_av_R_equivalents     0.0710
_diffrn_reflns_av_unetI/netI     0.0322
_diffrn_reflns_theta_min     3.013
_diffrn_reflns_theta_max     76.629
_diffrn_reflns_theta_full     67.684
_diffrn_measured_fraction_theta_max     0.999
_diffrn_measured_fraction_theta_full     1.000
_diffrn_reflns_limit_h_min     -19
_diffrn_reflns_limit_h_max     19
_diffrn_reflns_limit_k_min     -15
_diffrn_reflns_limit_k_max     18
_diffrn_reflns_limit_l_min     -21
_diffrn_reflns_limit_l_max     21
_refine_special_details     ?
_reflns_number_total     7717
_reflns_number_gt     6787
_reflns_threshold_expression     'I > 2\s(I)'
_refine_ls_structure_factor_coef     Fsqd
_refine_ls_matrix_type     full
_refine_ls_R_factor_all     0.0547
_refine_ls_R_factor_gt     0.0478
_refine_ls_wR_factor_gt     0.1204
_refine_ls_wR_factor_ref     0.1258
_refine_ls_goodness_of_fit_ref     1.023
_refine_ls_restrained_S_all     1.023
_refine_ls_number_reflns     7717
_refine_ls_number_parameters     499
_refine_ls_number_restraints     0
_refine_ls_hydrogen_treatment     constr
_refine_ls_weighting_scheme     calc
_refine_ls_weighting_details
              'w=1/[\s^2^(Fo^2^)+(0.0673P)^2^+4.9233P] where P=(Fo^2^+2Fc^2^)/3'
_atom_sites_solution_hydrogens     geom
_atom_sites_solution_primary     ?
_atom_sites_solution_secondary     ?
_refine_ls_shift/su_max     0.001
_refine_ls_shift/su_mean     0.000
_refine_diff_density_max     1.427
_refine_diff_density_min     -0.625
_refine_ls_extinction_method     none
_refine_ls_extinction_coef     .
loop_
    _atom_type_symbol
    _atom_type_description
    _atom_type_scat_dispersion_real
    _atom_type_scat_dispersion_imag
    _atom_type_scat_source
    'C' 'C' 0.0181 0.0091
                         'International Tables Vol C Tables 4.2.6.8 and 6.1.1.4'
    'H' 'H' 0.0000 0.0000
                         'International Tables Vol C Tables 4.2.6.8 and 6.1.1.4'
    'N' 'N' 0.0311 0.0180
                         'International Tables Vol C Tables 4.2.6.8 and 6.1.1.4'
    'O' 'O' 0.0492 0.0322
                         'International Tables Vol C Tables 4.2.6.8 and 6.1.1.4'
    'F' 'F' 0.0727 0.0534
                         'International Tables Vol C Tables 4.2.6.8 and 6.1.1.4'
    'P' 'P' 0.2955 0.4335
                         'International Tables Vol C Tables 4.2.6.8 and 6.1.1.4'
    'Fe' 'Fe' -1.1336 3.1974
                         'International Tables Vol C Tables 4.2.6.8 and 6.1.1.4'
_computing_data_collection
;
CrysAlis PRO (Agilent, 2013)
;
_computing_cell_refinement
;
CrysAlis PRO (Agilent, 2013)
;
_computing_data_reduction
;
CrysAlis PRO (Agilent, 2013)
;
_computing_structure_solution
;
SHELXT (Sheldrick, 2015a)
;
_computing_structure_refinement
;
SHELXL2018 (Sheldrick, 2015b)
;
_computing_molecular_graphics
;
Mercury (Macrae <i>et al.</i>,  2006)
;
_computing_publication_material
;
SHELXL2018 (Sheldrick, 2015b)
;
loop_
    _atom_site_type_symbol
    _atom_site_label
    _atom_site_fract_x
    _atom_site_fract_y
    _atom_site_fract_z
    _atom_site_U_iso_or_equiv
    _atom_site_adp_type
    _atom_site_calc_flag
    _atom_site_occupancy
    _atom_site_disorder_assembly
    _atom_site_disorder_group
    Fe Fe1 0.21730(2) 0.13001(3) 0.05119(2) 0.01414(10) Uani d 1 . .
    O O1 0.39620(14) -0.06399(16) -0.08365(13) 0.0315(5) Uani d 1 . .
    O O2 -0.14217(15) 0.43315(15) -0.14865(12) 0.0292(4) Uani d 1 . .
    O O3 0.37325(18) 0.45880(18) -0.02627(15) 0.0404(5) Uani d 1 . .
    N N1 0.18253(14) 0.04448(15) -0.04284(13) 0.0176(4) Uani d 1 . .
    N N2 0.21644(14) -0.08197(16) -0.09714(13) 0.0193(4) Uani d 1 . .
    N N3 0.29591(13) 0.02238(15) 0.10600(12) 0.0160(4) Uani d 1 . .
    N N4 0.24016(15) 0.07020(16) 0.24537(13) 0.0211(4) Uani d 1 . .
    N N5 0.27060(14) 0.22006(15) 0.14262(12) 0.0171(4) Uani d 1 . .
    N N6 0.10842(14) 0.09446(15) 0.07388(13) 0.0179(4) Uani d 1 . .
    N N7 0.13194(14) 0.22565(15) -0.01479(13) 0.0176(4) Uani d 1 . .
    N N8 -0.00982(14) 0.27774(16) -0.06646(13) 0.0198(4) Uani d 1 . .
    N N9 0.31665(14) 0.17875(15) 0.02162(13) 0.0175(4) Uani d 1 . .
    N N10 0.42701(15) 0.28182(16) 0.04425(14) 0.0208(4) Uani d 1 . .
    C C1 0.13063(17) 0.04344(19) -0.12578(15) 0.0212(5) Uani d 1 . .
    H H1 0.0872 0.0893 -0.1549 0.025 Uiso calc 1 . .
    C C2 0.15162(18) -0.0345(2) -0.15976(15) 0.0220(5) Uani d 1 . .
    H H2 0.1259 -0.0524 -0.2164 0.026 Uiso calc 1 . .
    C C3 0.26895(18) -0.16235(19) -0.10707(17) 0.0233(5) Uani d 1 . .
    H H3A 0.2273 -0.2075 -0.1460 0.028 Uiso calc 1 . .
    H H3B 0.2989 -0.1937 -0.0530 0.028 Uiso calc 1 . .
    C C4 0.34030(19) -0.1311(2) -0.13980(17) 0.0258(6) Uani d 1 . .
    H H4A 0.3775 -0.1848 -0.1439 0.031 Uiso calc 1 . .
    H H4B 0.3107 -0.1034 -0.1956 0.031 Uiso calc 1 . .
    C C5 0.4613(2) -0.0253(2) -0.1123(2) 0.0354(7) Uani d 1 . .
    H H5A 0.4299 0.0035 -0.1667 0.053 Uiso calc 1 . .
    H H5B 0.5018 -0.0746 -0.1172 0.053 Uiso calc 1 . .
    H H5C 0.4973 0.0219 -0.0730 0.053 Uiso calc 1 . .
    C C6 0.23381(16) -0.03225(18) -0.02678(15) 0.0174(5) Uani d 1 . .
    C C7 0.29764(16) -0.04447(18) 0.05679(15) 0.0178(5) Uani d 1 . .
    H H7 0.3373 -0.0966 0.0742 0.021 Uiso calc 1 . .
    C C8 0.35865(17) 0.01820(19) 0.19243(15) 0.0192(5) Uani d 1 . .
    H H8A 0.3928 0.0775 0.2074 0.023 Uiso calc 1 . .
    H H8B 0.4032 -0.0325 0.1991 0.023 Uiso calc 1 . .
    C C9 0.30844(18) 0.00118(19) 0.25133(15) 0.0208(5) Uani d 1 . .
    H H9A 0.2789 -0.0607 0.2392 0.025 Uiso calc 1 . .
    H H9B 0.3537 -0.0001 0.3090 0.025 Uiso calc 1 . .
    C C10 0.14596(18) 0.0435(2) 0.21910(16) 0.0235(5) Uani d 1 . .
    H H10A 0.1111 0.0956 0.2301 0.028 Uiso calc 1 . .
    H H10B 0.1411 -0.0103 0.2527 0.028 Uiso calc 1 . .
    C C11 0.10253(17) 0.01741(19) 0.12726(16) 0.0220(5) Uani d 1 . .
    H H11A 0.1339 -0.0379 0.1167 0.026 Uiso calc 1 . .
    H H11B 0.0377 0.0010 0.1133 0.026 Uiso calc 1 . .
    C C12 0.03435(17) 0.13940(18) 0.03302(15) 0.0185(5) Uani d 1 . .
    H H12 -0.0230 0.1251 0.0358 0.022 Uiso calc 1 . .
    C C13 0.04749(17) 0.21344(18) -0.01724(15) 0.0186(5) Uani d 1 . .
    C C14 -0.10876(17) 0.2835(2) -0.08629(17) 0.0237(5) Uani d 1 . .
    H H14A -0.1247 0.2420 -0.0484 0.028 Uiso calc 1 . .
    H H14B -0.1415 0.2607 -0.1435 0.028 Uiso calc 1 . .
    C C15 -0.14067(18) 0.3809(2) -0.07905(17) 0.0240(5) Uani d 1 . .
    H H15A -0.2024 0.3789 -0.0773 0.029 Uiso calc 1 . .
    H H15B -0.0988 0.4103 -0.0274 0.029 Uiso calc 1 . .
    C C16 -0.1742(3) 0.5244(2) -0.1468(2) 0.0396(8) Uani d 1 . .
    H H16A -0.1724 0.5595 -0.1944 0.059 Uiso calc 1 . .
    H H16B -0.1355 0.5552 -0.0954 0.059 Uiso calc 1 . .
    H H16C -0.2371 0.5220 -0.1493 0.059 Uiso calc 1 . .
    C C17 0.04125(18) 0.3342(2) -0.09604(16) 0.0227(5) Uani d 1 . .
    H H17 0.0200 0.3858 -0.1322 0.027 Uiso calc 1 . .
    C C18 0.12892(18) 0.30127(19) -0.06317(16) 0.0211(5) Uani d 1 . .
    H H18 0.1795 0.3270 -0.0726 0.025 Uiso calc 1 . .
    C C19 0.26791(18) 0.16265(19) 0.27611(15) 0.0219(5) Uani d 1 . .
    H H19A 0.3352 0.1641 0.3033 0.026 Uiso calc 1 . .
    H H19B 0.2426 0.1771 0.3188 0.026 Uiso calc 1 . .
    C C20 0.23784(18) 0.23851(19) 0.20961(16) 0.0208(5) Uani d 1 . .
    H H20A 0.1704 0.2422 0.1862 0.025 Uiso calc 1 . .
    H H20B 0.2617 0.2994 0.2353 0.025 Uiso calc 1 . .
    C C21 0.33576(17) 0.27120(18) 0.13860(15) 0.0187(5) Uani d 1 . .
    H H21 0.3638 0.3194 0.1771 0.022 Uiso calc 1 . .
    C C22 0.36201(17) 0.24818(18) 0.06987(15) 0.0181(5) Uani d 1 . .
    C C23 0.48204(19) 0.3653(2) 0.07504(19) 0.0286(6) Uani d 1 . .
    H H23A 0.5271 0.3709 0.0483 0.034 Uiso calc 1 . .
    H H23B 0.5161 0.3593 0.1355 0.034 Uiso calc 1 . .
    C C24 0.4245(2) 0.4521(2) 0.0580(2) 0.0361(7) Uani d 1 . .
    H H24 0.4234 0.4956 0.0987 0.043 Uiso calc 1 . .
    C C25 0.2978(2) 0.5214(3) -0.0437(2) 0.0400(8) Uani d 1 . .
    H H25A 0.2640 0.5246 -0.1037 0.060 Uiso calc 1 . .
    H H25B 0.3204 0.5835 -0.0226 0.060 Uiso calc 1 . .
    H H25C 0.2573 0.4989 -0.0168 0.060 Uiso calc 1 . .
    C C26 0.42143(18) 0.2312(2) -0.02411(17) 0.0246(5) Uani d 1 . .
    H H26 0.4579 0.2393 -0.0562 0.030 Uiso calc 1 . .
    C C27 0.35384(18) 0.1669(2) -0.03755(16) 0.0219(5) Uani d 1 . .
    H H27 0.3356 0.1217 -0.0805 0.026 Uiso calc 1 . .
    P P1 0.42153(4) 0.71698(5) 0.17349(4) 0.02010(15) Uani d 1 . .
    F F1 0.47941(12) 0.70753(14) 0.27046(10) 0.0325(4) Uani d 1 . .
    F F2 0.36482(15) 0.72759(15) 0.07629(11) 0.0449(5) Uani d 1 . .
    F F3 0.49897(13) 0.66092(13) 0.15446(12) 0.0343(4) Uani d 1 . .
    F F4 0.37056(12) 0.62183(12) 0.17462(11) 0.0304(4) Uani d 1 . .
    F F5 0.34493(13) 0.77432(14) 0.19246(13) 0.0405(5) Uani d 1 . .
    F F6 0.47373(13) 0.81263(12) 0.17197(12) 0.0356(4) Uani d 1 . .
    P P2 0.03848(5) 0.82009(5) 0.32494(4) 0.02474(16) Uani d 1 . .
    F F7 0.01914(14) 0.92862(13) 0.30856(12) 0.0368(4) Uani d 1 . .
    F F8 0.05638(15) 0.71109(14) 0.34195(15) 0.0481(5) Uani d 1 . .
    F F9 0.08112(16) 0.81600(16) 0.25507(14) 0.0491(6) Uani d 1 . .
    F F10 0.13629(13) 0.84253(17) 0.39345(14) 0.0483(5) Uani d 1 . .
    F F11 -0.00539(13) 0.82390(15) 0.39448(11) 0.0378(4) Uani d 1 . .
    F F12 -0.05994(12) 0.79688(14) 0.25731(10) 0.0337(4) Uani d 1 . .
loop_
    _atom_site_aniso_label
    _atom_site_aniso_U_11
    _atom_site_aniso_U_22
    _atom_site_aniso_U_33
    _atom_site_aniso_U_12
    _atom_site_aniso_U_13
    _atom_site_aniso_U_23
    Fe1 0.01229(17) 0.01787(19) 0.01052(18) 0.00178(14) 0.00231(13) 0.00087(14)
    O1 0.0251(10) 0.0421(12) 0.0297(11) -0.0081(9) 0.0130(8) -0.0144(9)
    O2 0.0355(11) 0.0300(11) 0.0248(10) 0.0132(9) 0.0143(9) 0.0101(8)
    O3 0.0493(14) 0.0407(13) 0.0338(12) 0.0089(11) 0.0186(11) 0.0024(10)
    N1 0.0162(9) 0.0205(10) 0.0129(9) 0.0023(8) 0.0019(8) 0.0024(8)
    N2 0.0185(10) 0.0237(11) 0.0139(10) 0.0000(8) 0.0042(8) -0.0036(8)
    N3 0.0140(9) 0.0208(10) 0.0111(9) -0.0005(8) 0.0023(7) 0.0007(8)
    N4 0.0187(10) 0.0247(11) 0.0173(10) 0.0005(8) 0.0038(8) 0.0004(9)
    N5 0.0172(9) 0.0201(10) 0.0130(9) 0.0044(8) 0.0045(8) 0.0016(8)
    N6 0.0176(9) 0.0208(10) 0.0140(9) -0.0007(8) 0.0044(8) -0.0003(8)
    N7 0.0170(10) 0.0211(10) 0.0134(9) 0.0018(8) 0.0044(8) 0.0005(8)
    N8 0.0165(10) 0.0250(11) 0.0145(10) 0.0051(8) 0.0020(8) 0.0022(8)
    N9 0.0170(9) 0.0212(10) 0.0137(9) 0.0045(8) 0.0052(8) 0.0026(8)
    N10 0.0181(10) 0.0239(11) 0.0199(10) -0.0006(8) 0.0064(8) 0.0032(9)
    C1 0.0177(11) 0.0264(13) 0.0135(11) -0.0011(10) -0.0009(9) 0.0013(10)
    C2 0.0213(12) 0.0278(13) 0.0118(11) -0.0021(10) 0.0003(9) -0.0004(10)
    C3 0.0246(13) 0.0250(13) 0.0193(12) 0.0028(10) 0.0070(10) -0.0043(10)
    C4 0.0257(13) 0.0315(15) 0.0206(13) 0.0000(11) 0.0093(11) -0.0071(11)
    C5 0.0286(14) 0.0434(18) 0.0387(17) -0.0051(13) 0.0177(13) -0.0081(14)
    C6 0.0145(10) 0.0225(12) 0.0137(11) 0.0003(9) 0.0035(9) 0.0006(9)
    C7 0.0158(10) 0.0210(12) 0.0146(11) 0.0007(9) 0.0036(9) -0.0002(9)
    C8 0.0181(11) 0.0245(12) 0.0114(11) 0.0039(9) 0.0016(9) 0.0009(9)
    C9 0.0227(12) 0.0257(13) 0.0115(11) 0.0031(10) 0.0035(9) 0.0040(9)
    C10 0.0200(12) 0.0318(14) 0.0185(12) -0.0013(10) 0.0072(10) 0.0055(11)
    C11 0.0189(11) 0.0224(12) 0.0230(13) -0.0039(10) 0.0059(10) 0.0049(10)
    C12 0.0147(11) 0.0236(12) 0.0146(11) 0.0005(9) 0.0024(9) -0.0012(9)
    C13 0.0166(11) 0.0221(12) 0.0141(11) 0.0026(9) 0.0024(9) -0.0013(9)
    C14 0.0139(11) 0.0291(14) 0.0226(13) 0.0041(10) 0.0007(9) 0.0045(11)
    C15 0.0210(12) 0.0310(14) 0.0187(12) 0.0076(10) 0.0060(10) 0.0055(11)
    C16 0.0484(19) 0.0282(16) 0.050(2) 0.0149(14) 0.0279(16) 0.0110(14)
    C17 0.0243(13) 0.0268(13) 0.0158(12) 0.0050(10) 0.0064(10) 0.0061(10)
    C18 0.0210(12) 0.0251(13) 0.0164(11) 0.0028(10) 0.0061(9) 0.0032(10)
    C19 0.0260(12) 0.0268(13) 0.0138(11) -0.0009(10) 0.0085(10) -0.0022(10)
    C20 0.0237(12) 0.0232(13) 0.0181(12) 0.0014(10) 0.0109(10) -0.0030(10)
    C21 0.0180(11) 0.0207(12) 0.0153(11) 0.0026(9) 0.0039(9) 0.0006(9)
    C22 0.0157(11) 0.0212(12) 0.0159(11) 0.0022(9) 0.0044(9) 0.0031(9)
    C23 0.0236(13) 0.0311(15) 0.0293(14) -0.0089(11) 0.0078(11) 0.0017(12)
    C24 0.0379(16) 0.0291(15) 0.0367(17) -0.0025(13) 0.0088(14) 0.0015(13)
    C25 0.0394(17) 0.0387(18) 0.0374(18) 0.0091(14) 0.0094(14) -0.0064(14)
    C26 0.0224(12) 0.0323(15) 0.0212(13) 0.0024(11) 0.0104(10) 0.0048(11)
    C27 0.0233(12) 0.0293(14) 0.0149(11) 0.0026(10) 0.0094(10) 0.0009(10)
    P1 0.0189(3) 0.0224(3) 0.0168(3) 0.0011(2) 0.0042(2) 0.0028(2)
    F1 0.0279(8) 0.0445(10) 0.0181(8) -0.0065(7) 0.0004(6) 0.0019(7)
    F2 0.0534(12) 0.0462(12) 0.0196(9) 0.0020(10) -0.0038(8) 0.0091(8)
    F3 0.0359(9) 0.0329(9) 0.0426(10) 0.0074(8) 0.0244(8) 0.0055(8)
    F4 0.0274(8) 0.0296(9) 0.0299(9) -0.0083(7) 0.0058(7) 0.0008(7)
    F5 0.0313(9) 0.0393(10) 0.0544(12) 0.0089(8) 0.0201(9) -0.0018(9)
    F6 0.0390(10) 0.0236(8) 0.0458(11) -0.0041(7) 0.0176(8) 0.0052(8)
    P2 0.0239(3) 0.0271(4) 0.0206(3) -0.0021(3) 0.0054(3) 0.0010(3)
    F7 0.0443(10) 0.0284(9) 0.0430(10) -0.0032(8) 0.0224(9) 0.0016(8)
    F8 0.0415(11) 0.0326(10) 0.0684(15) 0.0070(8) 0.0184(10) 0.0106(10)
    F9 0.0595(13) 0.0526(13) 0.0541(13) -0.0195(10) 0.0431(11) -0.0200(10)
    F10 0.0242(9) 0.0645(14) 0.0450(12) -0.0050(9) 0.0002(8) -0.0091(10)
    F11 0.0395(10) 0.0535(12) 0.0204(8) -0.0055(9) 0.0112(7) 0.0039(8)
    F12 0.0313(9) 0.0427(10) 0.0227(8) -0.0081(8) 0.0051(7) 0.0015(7)
_geom_special_details
;
 All esds (except the esd in the dihedral angle between two l.s. planes)
 are estimated using the full covariance matrix.  The cell esds are taken
 into account individually in the estimation of esds in distances, angles
 and torsion angles; correlations between esds in cell parameters are only
 used when they are defined by crystal symmetry.  An approximate (isotropic)
 treatment of cell esds is used for estimating esds involving l.s. planes.
;
loop_
    _geom_bond_atom_site_label_1
    _geom_bond_atom_site_label_2
    _geom_bond_site_symmetry_2
    _geom_bond_distance
    _geom_bond_publ_flag
    Fe1 N1 . 1.954(2) yes
    Fe1 N9 . 1.959(2) yes
    Fe1 N7 . 1.967(2) yes
    Fe1 N6 . 1.975(2) yes
    Fe1 N5 . 1.978(2) yes
    Fe1 N3 . 1.989(2) yes
    O1 C5 . 1.417(4) ?
    O1 C4 . 1.421(3) ?
    O2 C16 . 1.411(4) ?
    O2 C15 . 1.419(3) ?
    O3 C24 . 1.388(4) ?
    O3 C25 . 1.433(4) ?
    N1 C6 . 1.335(3) ?
    N1 C1 . 1.368(3) ?
    N2 C6 . 1.355(3) ?
    N2 C2 . 1.366(3) ?
    N2 C3 . 1.471(3) ?
    N3 C7 . 1.295(3) ?
    N3 C8 . 1.461(3) ?
    N4 C10 . 1.438(3) ?
    N4 C19 . 1.438(3) ?
    N4 C9 . 1.441(3) ?
    N5 C21 . 1.289(3) ?
    N5 C20 . 1.468(3) ?
    N6 C12 . 1.293(3) ?
    N6 C11 . 1.471(3) ?
    N7 C13 . 1.333(3) ?
    N7 C18 . 1.365(3) ?
    N8 C13 . 1.351(3) ?
    N8 C17 . 1.374(4) ?
    N8 C14 . 1.474(3) ?
    N9 C22 . 1.328(3) ?
    N9 C27 . 1.376(3) ?
    N10 C22 . 1.355(3) ?
    N10 C26 . 1.370(4) ?
    N10 C23 . 1.461(3) ?
    C1 C2 . 1.365(4) ?
    C1 H1 . 0.9500 ?
    C2 H2 . 0.9500 ?
    C3 C4 . 1.512(4) ?
    C3 H3A . 0.9900 ?
    C3 H3B . 0.9900 ?
    C4 H4A . 0.9900 ?
    C4 H4B . 0.9900 ?
    C5 H5A . 0.9800 ?
    C5 H5B . 0.9800 ?
    C5 H5C . 0.9800 ?
    C6 C7 . 1.437(3) ?
    C7 H7 . 0.9500 ?
    C8 C9 . 1.535(3) ?
    C8 H8A . 0.9900 ?
    C8 H8B . 0.9900 ?
    C9 H9A . 0.9900 ?
    C9 H9B . 0.9900 ?
    C10 C11 . 1.532(4) ?
    C10 H10A . 0.9900 ?
    C10 H10B . 0.9900 ?
    C11 H11A . 0.9900 ?
    C11 H11B . 0.9900 ?
    C12 C13 . 1.442(4) ?
    C12 H12 . 0.9500 ?
    C14 C15 . 1.509(4) ?
    C14 H14A . 0.9900 ?
    C14 H14B . 0.9900 ?
    C15 H15A . 0.9900 ?
    C15 H15B . 0.9900 ?
    C16 H16A . 0.9800 ?
    C16 H16B . 0.9800 ?
    C16 H16C . 0.9800 ?
    C17 C18 . 1.371(4) ?
    C17 H17 . 0.9500 ?
    C18 H18 . 0.9500 ?
    C19 C20 . 1.530(4) ?
    C19 H19A . 0.9900 ?
    C19 H19B . 0.9900 ?
    C20 H20A . 0.9900 ?
    C20 H20B . 0.9900 ?
    C21 C22 . 1.446(3) ?
    C21 H21 . 0.9500 ?
    C23 C24 . 1.506(4) ?
    C23 H23A . 0.9900 ?
    C23 H23B . 0.9900 ?
    C24 H24 . 0.9500 ?
    C25 H25A . 0.9800 ?
    C25 H25B . 0.9800 ?
    C25 H25C . 0.9800 ?
    C26 C27 . 1.366(4) ?
    C26 H26 . 0.9500 ?
    C27 H27 . 0.9500 ?
    P1 F4 . 1.5912(17) ?
    P1 F1 . 1.5964(17) ?
    P1 F2 . 1.5980(18) ?
    P1 F5 . 1.5997(19) ?
    P1 F3 . 1.6021(18) ?
    P1 F6 . 1.6089(18) ?
    P2 F10 . 1.593(2) ?
    P2 F7 . 1.594(2) ?
    P2 F12 . 1.5957(18) ?
    P2 F8 . 1.599(2) ?
    P2 F9 . 1.599(2) ?
    P2 F11 . 1.6077(19) ?
loop_
    _geom_angle_atom_site_label_1
    _geom_angle_atom_site_label_2
    _geom_angle_atom_site_label_3
    _geom_angle_site_symmetry_1
    _geom_angle_site_symmetry_3
    _geom_angle
    _geom_angle_publ_flag
    N1 Fe1 N9 . . 90.30(9) ?
    N1 Fe1 N7 . . 91.96(9) ?
    N9 Fe1 N7 . . 92.27(9) ?
    N1 Fe1 N6 . . 90.75(9) ?
    N9 Fe1 N6 . . 172.91(9) ?
    N7 Fe1 N6 . . 80.69(9) ?
    N1 Fe1 N5 . . 170.70(9) ?
    N9 Fe1 N5 . . 80.58(9) ?
    N7 Fe1 N5 . . 90.29(9) ?
    N6 Fe1 N5 . . 98.53(9) ?
    N1 Fe1 N3 . . 80.90(9) ?
    N9 Fe1 N3 . . 89.14(8) ?
    N7 Fe1 N3 . . 172.73(9) ?
    N6 Fe1 N3 . . 97.95(9) ?
    N5 Fe1 N3 . . 96.98(8) ?
    C5 O1 C4 . . 111.7(2) ?
    C16 O2 C15 . . 111.3(2) ?
    C24 O3 C25 . . 112.1(3) ?
    C6 N1 C1 . . 106.8(2) ?
    C6 N1 Fe1 . . 112.71(16) ?
    C1 N1 Fe1 . . 139.51(18) ?
    C6 N2 C2 . . 107.2(2) ?
    C6 N2 C3 . . 126.1(2) ?
    C2 N2 C3 . . 125.9(2) ?
    C7 N3 C8 . . 118.5(2) ?
    C7 N3 Fe1 . . 115.09(16) ?
    C8 N3 Fe1 . . 125.94(16) ?
    C10 N4 C19 . . 120.0(2) ?
    C10 N4 C9 . . 119.9(2) ?
    C19 N4 C9 . . 119.5(2) ?
    C21 N5 C20 . . 118.0(2) ?
    C21 N5 Fe1 . . 115.90(17) ?
    C20 N5 Fe1 . . 125.94(17) ?
    C12 N6 C11 . . 117.7(2) ?
    C12 N6 Fe1 . . 116.09(18) ?
    C11 N6 Fe1 . . 126.06(17) ?
    C13 N7 C18 . . 106.4(2) ?
    C13 N7 Fe1 . . 112.78(17) ?
    C18 N7 Fe1 . . 140.72(18) ?
    C13 N8 C17 . . 107.0(2) ?
    C13 N8 C14 . . 126.0(2) ?
    C17 N8 C14 . . 127.0(2) ?
    C22 N9 C27 . . 106.6(2) ?
    C22 N9 Fe1 . . 113.49(17) ?
    C27 N9 Fe1 . . 139.85(19) ?
    C22 N10 C26 . . 106.7(2) ?
    C22 N10 C23 . . 126.4(2) ?
    C26 N10 C23 . . 126.2(2) ?
    C2 C1 N1 . . 108.6(2) ?
    C2 C1 H1 . . 125.7 ?
    N1 C1 H1 . . 125.7 ?
    C1 C2 N2 . . 107.2(2) ?
    C1 C2 H2 . . 126.4 ?
    N2 C2 H2 . . 126.4 ?
    N2 C3 C4 . . 110.3(2) ?
    N2 C3 H3A . . 109.6 ?
    C4 C3 H3A . . 109.6 ?
    N2 C3 H3B . . 109.6 ?
    C4 C3 H3B . . 109.6 ?
    H3A C3 H3B . . 108.1 ?
    O1 C4 C3 . . 107.6(2) ?
    O1 C4 H4A . . 110.2 ?
    C3 C4 H4A . . 110.2 ?
    O1 C4 H4B . . 110.2 ?
    C3 C4 H4B . . 110.2 ?
    H4A C4 H4B . . 108.5 ?
    O1 C5 H5A . . 109.5 ?
    O1 C5 H5B . . 109.5 ?
    H5A C5 H5B . . 109.5 ?
    O1 C5 H5C . . 109.5 ?
    H5A C5 H5C . . 109.5 ?
    H5B C5 H5C . . 109.5 ?
    N1 C6 N2 . . 110.2(2) ?
    N1 C6 C7 . . 117.0(2) ?
    N2 C6 C7 . . 132.7(2) ?
    N3 C7 C6 . . 113.5(2) ?
    N3 C7 H7 . . 123.3 ?
    C6 C7 H7 . . 123.3 ?
    N3 C8 C9 . . 111.9(2) ?
    N3 C8 H8A . . 109.2 ?
    C9 C8 H8A . . 109.2 ?
    N3 C8 H8B . . 109.2 ?
    C9 C8 H8B . . 109.2 ?
    H8A C8 H8B . . 107.9 ?
    N4 C9 C8 . . 113.9(2) ?
    N4 C9 H9A . . 108.8 ?
    C8 C9 H9A . . 108.8 ?
    N4 C9 H9B . . 108.8 ?
    C8 C9 H9B . . 108.8 ?
    H9A C9 H9B . . 107.7 ?
    N4 C10 C11 . . 113.7(2) ?
    N4 C10 H10A . . 108.8 ?
    C11 C10 H10A . . 108.8 ?
    N4 C10 H10B . . 108.8 ?
    C11 C10 H10B . . 108.8 ?
    H10A C10 H10B . . 107.7 ?
    N6 C11 C10 . . 111.5(2) ?
    N6 C11 H11A . . 109.3 ?
    C10 C11 H11A . . 109.3 ?
    N6 C11 H11B . . 109.3 ?
    C10 C11 H11B . . 109.3 ?
    H11A C11 H11B . . 108.0 ?
    N6 C12 C13 . . 113.3(2) ?
    N6 C12 H12 . . 123.4 ?
    C13 C12 H12 . . 123.4 ?
    N7 C13 N8 . . 110.9(2) ?
    N7 C13 C12 . . 116.7(2) ?
    N8 C13 C12 . . 132.4(2) ?
    N8 C14 C15 . . 113.1(2) ?
    N8 C14 H14A . . 109.0 ?
    C15 C14 H14A . . 109.0 ?
    N8 C14 H14B . . 109.0 ?
    C15 C14 H14B . . 109.0 ?
    H14A C14 H14B . . 107.8 ?
    O2 C15 C14 . . 108.6(2) ?
    O2 C15 H15A . . 110.0 ?
    C14 C15 H15A . . 110.0 ?
    O2 C15 H15B . . 110.0 ?
    C14 C15 H15B . . 110.0 ?
    H15A C15 H15B . . 108.4 ?
    O2 C16 H16A . . 109.5 ?
    O2 C16 H16B . . 109.5 ?
    H16A C16 H16B . . 109.5 ?
    O2 C16 H16C . . 109.5 ?
    H16A C16 H16C . . 109.5 ?
    H16B C16 H16C . . 109.5 ?
    C18 C17 N8 . . 106.6(2) ?
    C18 C17 H17 . . 126.7 ?
    N8 C17 H17 . . 126.7 ?
    N7 C18 C17 . . 109.1(2) ?
    N7 C18 H18 . . 125.4 ?
    C17 C18 H18 . . 125.4 ?
    N4 C19 C20 . . 114.3(2) ?
    N4 C19 H19A . . 108.7 ?
    C20 C19 H19A . . 108.7 ?
    N4 C19 H19B . . 108.7 ?
    C20 C19 H19B . . 108.7 ?
    H19A C19 H19B . . 107.6 ?
    N5 C20 C19 . . 111.8(2) ?
    N5 C20 H20A . . 109.3 ?
    C19 C20 H20A . . 109.3 ?
    N5 C20 H20B . . 109.3 ?
    C19 C20 H20B . . 109.3 ?
    H20A C20 H20B . . 107.9 ?
    N5 C21 C22 . . 113.5(2) ?
    N5 C21 H21 . . 123.2 ?
    C22 C21 H21 . . 123.2 ?
    N9 C22 N10 . . 110.9(2) ?
    N9 C22 C21 . . 116.2(2) ?
    N10 C22 C21 . . 133.0(2) ?
    N10 C23 C24 . . 112.0(2) ?
    N10 C23 H23A . . 109.2 ?
    C24 C23 H23A . . 109.2 ?
    N10 C23 H23B . . 109.2 ?
    C24 C23 H23B . . 109.2 ?
    H23A C23 H23B . . 107.9 ?
    O3 C24 C23 . . 109.6(3) ?
    O3 C24 H24 . . 125.2 ?
    C23 C24 H24 . . 125.2 ?
    O3 C25 H25A . . 109.5 ?
    O3 C25 H25B . . 109.5 ?
    H25A C25 H25B . . 109.5 ?
    O3 C25 H25C . . 109.5 ?
    H25A C25 H25C . . 109.5 ?
    H25B C25 H25C . . 109.5 ?
    C27 C26 N10 . . 107.4(2) ?
    C27 C26 H26 . . 126.3 ?
    N10 C26 H26 . . 126.3 ?
    C26 C27 N9 . . 108.4(2) ?
    C26 C27 H27 . . 125.8 ?
    N9 C27 H27 . . 125.8 ?
    F4 P1 F1 . . 90.33(10) ?
    F4 P1 F2 . . 90.56(11) ?
    F1 P1 F2 . . 179.05(12) ?
    F4 P1 F5 . . 90.73(10) ?
    F1 P1 F5 . . 90.18(11) ?
    F2 P1 F5 . . 90.13(12) ?
    F4 P1 F3 . . 90.09(10) ?
    F1 P1 F3 . . 89.82(10) ?
    F2 P1 F3 . . 89.85(11) ?
    F5 P1 F3 . . 179.18(11) ?
    F4 P1 F6 . . 179.42(11) ?
    F1 P1 F6 . . 89.77(10) ?
    F2 P1 F6 . . 89.34(11) ?
    F5 P1 F6 . . 89.84(11) ?
    F3 P1 F6 . . 89.34(10) ?
    F10 P2 F7 . . 90.19(12) ?
    F10 P2 F12 . . 179.16(12) ?
    F7 P2 F12 . . 90.22(11) ?
    F10 P2 F8 . . 90.28(13) ?
    F7 P2 F8 . . 178.96(12) ?
    F12 P2 F8 . . 89.31(11) ?
    F10 P2 F9 . . 90.48(13) ?
    F7 P2 F9 . . 90.41(11) ?
    F12 P2 F9 . . 90.25(11) ?
    F8 P2 F9 . . 90.52(13) ?
    F10 P2 F11 . . 90.11(11) ?
    F7 P2 F11 . . 89.62(11) ?
    F12 P2 F11 . . 89.16(10) ?
    F8 P2 F11 . . 89.45(12) ?
    F9 P2 F11 . . 179.41(12) ?
loop_
    _geom_torsion_atom_site_label_1
    _geom_torsion_atom_site_label_2
    _geom_torsion_atom_site_label_3
    _geom_torsion_atom_site_label_4
    _geom_torsion_site_symmetry_1
    _geom_torsion_site_symmetry_2
    _geom_torsion_site_symmetry_3
    _geom_torsion_site_symmetry_4
    _geom_torsion
    _geom_torsion_publ_flag
    C6 N1 C1 C2 . . . . -0.4(3) ?
    Fe1 N1 C1 C2 . . . . 166.7(2) ?
    N1 C1 C2 N2 . . . . 0.4(3) ?
    C6 N2 C2 C1 . . . . -0.2(3) ?
    C3 N2 C2 C1 . . . . -170.2(2) ?
    C6 N2 C3 C4 . . . . -94.1(3) ?
    C2 N2 C3 C4 . . . . 74.0(3) ?
    C5 O1 C4 C3 . . . . -175.7(2) ?
    N2 C3 C4 O1 . . . . 57.1(3) ?
    C1 N1 C6 N2 . . . . 0.3(3) ?
    Fe1 N1 C6 N2 . . . . -170.66(16) ?
    C1 N1 C6 C7 . . . . 177.3(2) ?
    Fe1 N1 C6 C7 . . . . 6.4(3) ?
    C2 N2 C6 N1 . . . . -0.1(3) ?
    C3 N2 C6 N1 . . . . 169.9(2) ?
    C2 N2 C6 C7 . . . . -176.5(3) ?
    C3 N2 C6 C7 . . . . -6.5(4) ?
    C8 N3 C7 C6 . . . . -179.3(2) ?
    Fe1 N3 C7 C6 . . . . -6.9(3) ?
    N1 C6 C7 N3 . . . . 0.3(3) ?
    N2 C6 C7 N3 . . . . 176.5(3) ?
    C7 N3 C8 C9 . . . . -110.9(3) ?
    Fe1 N3 C8 C9 . . . . 77.5(3) ?
    C10 N4 C9 C8 . . . . 117.3(3) ?
    C19 N4 C9 C8 . . . . -70.9(3) ?
    N3 C8 C9 N4 . . . . -57.6(3) ?
    C19 N4 C10 C11 . . . . 117.7(3) ?
    C9 N4 C10 C11 . . . . -70.6(3) ?
    C12 N6 C11 C10 . . . . -107.0(3) ?
    Fe1 N6 C11 C10 . . . . 78.3(3) ?
    N4 C10 C11 N6 . . . . -58.0(3) ?
    C11 N6 C12 C13 . . . . 179.9(2) ?
    Fe1 N6 C12 C13 . . . . -4.8(3) ?
    C18 N7 C13 N8 . . . . 0.9(3) ?
    Fe1 N7 C13 N8 . . . . -176.94(16) ?
    C18 N7 C13 C12 . . . . -177.1(2) ?
    Fe1 N7 C13 C12 . . . . 5.1(3) ?
    C17 N8 C13 N7 . . . . -0.6(3) ?
    C14 N8 C13 N7 . . . . 177.5(2) ?
    C17 N8 C13 C12 . . . . 177.0(3) ?
    C14 N8 C13 C12 . . . . -4.9(4) ?
    N6 C12 C13 N7 . . . . -0.2(3) ?
    N6 C12 C13 N8 . . . . -177.7(3) ?
    C13 N8 C14 C15 . . . . 133.9(3) ?
    C17 N8 C14 C15 . . . . -48.3(4) ?
    C16 O2 C15 C14 . . . . 178.2(3) ?
    N8 C14 C15 O2 . . . . 75.4(3) ?
    C13 N8 C17 C18 . . . . 0.1(3) ?
    C14 N8 C17 C18 . . . . -178.1(2) ?
    C13 N7 C18 C17 . . . . -0.8(3) ?
    Fe1 N7 C18 C17 . . . . 176.0(2) ?
    N8 C17 C18 N7 . . . . 0.5(3) ?
    C10 N4 C19 C20 . . . . -71.8(3) ?
    C9 N4 C19 C20 . . . . 116.5(3) ?
    C21 N5 C20 C19 . . . . -107.4(3) ?
    Fe1 N5 C20 C19 . . . . 78.0(3) ?
    N4 C19 C20 N5 . . . . -56.6(3) ?
    C20 N5 C21 C22 . . . . -179.2(2) ?
    Fe1 N5 C21 C22 . . . . -4.0(3) ?
    C27 N9 C22 N10 . . . . 0.1(3) ?
    Fe1 N9 C22 N10 . . . . -177.21(16) ?
    C27 N9 C22 C21 . . . . -178.3(2) ?
    Fe1 N9 C22 C21 . . . . 4.4(3) ?
    C26 N10 C22 N9 . . . . 0.5(3) ?
    C23 N10 C22 N9 . . . . 171.5(2) ?
    C26 N10 C22 C21 . . . . 178.5(3) ?
    C23 N10 C22 C21 . . . . -10.5(4) ?
    N5 C21 C22 N9 . . . . -0.3(3) ?
    N5 C21 C22 N10 . . . . -178.2(3) ?
    C22 N10 C23 C24 . . . . -62.9(4) ?
    C26 N10 C23 C24 . . . . 106.3(3) ?
    C25 O3 C24 C23 . . . . 161.7(3) ?
    N10 C23 C24 O3 . . . . -56.1(3) ?
    C22 N10 C26 C27 . . . . -0.9(3) ?
    C23 N10 C26 C27 . . . . -171.9(2) ?
    N10 C26 C27 N9 . . . . 1.0(3) ?
    C22 N9 C27 C26 . . . . -0.7(3) ?
    Fe1 N9 C27 C26 . . . . 175.5(2) ?
_shelx_space_group_comment
;
The symmetry employed for this shelxl refinement is uniquely defined
by the following loop, which should always be used as a source of
symmetry information in preference to the above space-group names.
They are only intended as comments.
;
_shelx_estimated_absorpt_T_min     0.240
_shelx_estimated_absorpt_T_max     0.892
_shelx_hkl_file
;
   0   0  -2 43639.4 756.183   8
   0   0  -2 44372.2 932.796   1
   0   0  -2 45262.9 713.624   6
   0   0  -3-22.3402 166.481   1
   0   0  -3 71.2035 132.155   8
   0   0  -3 32.9185 87.9366   6
   0   0   3 55.8510 93.9853   3
   0   0   4 41130.0 897.953   3
   0   0  -4 39801.4 923.992   8
   0   0  -4 40839.6 1195.68   1
   0   0  -4 40262.3 836.706   6
   0   0   5 68.0295 126.205   3
   0   0  -5 39.6284 112.318   6
   0   0  -5 54.2288 177.478   8
   0   0  -5 69.6992 203.231   1
   0   0   6 13344.9 588.655   3
   0   0  -6 13340.4 841.380   1
   0   0  -6 13995.5 540.650   6
   0   0   7 176.702 166.605   3
   0   0  -7-33.9611 156.083   6
   0   0  -7-23.0456 302.890   1
   0   0  -8 90907.0 2704.18   1
   0   0   8 93166.0 1968.95   3
   0   0  -9 48.5957 380.366   1
   0   0 -10 76722.2 2822.80   1
   0   0 -11-9.74191 425.769   1
   0   0 -12 14187.6 1400.52   1
   0   0 -13 97.5469 283.369  35
   0   0 -13 32.9310 548.093   1
   0   0 -13 484.449 343.301  58
   0   0 -13 408.014 382.093  20
   0   0 -13 191.502 320.750  44
   0   0 -14 35546.1 1235.17  35
   0   0 -14 40220.8 1313.44  58
   0   0 -14 36745.5 1365.06  20
   0   0 -14 38370.8 1164.41  44
   0   0 -15-45.2853 344.271  44
   0   0 -15-132.007 427.660  20
   0   0 -15 0.88456 315.382  35
   0   0 -15 654.062 473.889  58
   0   0 -16 191.790 318.374  40
   0   0 -16 1003.24 507.488  58
   0   0 -16 336.663 333.697  44
   0   0 -16-185.640 476.728  20
   0   0 -17-448.973 478.919  20
   0   0 -17 461.004 424.332  58
   0   0 -17 22.9198 368.566  45
   0   0 -18 1801.35 429.552  58
   0   0 -18 2255.53 465.295  20
   0   0  18 1388.84 308.477  16
   0   0 -18 1615.77 339.653  45
   0   0 -19 202.072 213.748  45
   0   0 -19-174.198 294.047  20
   0   0 -19-326.142 290.549  58
   0   0 -20 838.593 205.268  20
   0  -1   0 133.643 33.3423   4
   0   1  -1 93991.5 1326.86   1
   0   1  -1 91164.1 1327.07   6
   0  -1  -1 95025.0 1291.94   1
   0   1  -2 58471.6 1033.68   6
   0  -1  -2 58821.7 1111.58   1
   0   1  -2 57759.9 1125.42   8
   0   1  -2 58342.1 1119.09   1
   0   1  -3 26469.4 780.682   8
   0   1  -3 26369.7 694.905   6
   0  -1  -3 26615.7 825.046   1
   0   1  -3 26015.5 830.764   1
   0  -1  -3 27004.8 452.110   6
   0  -1   3 25950.6 480.257   3
   0   1  -4 9354.67 572.882   1
   0   1  -4 9079.35 435.040   6
   0  -1   4 9628.17 319.327   3
   0   1   4 9605.48 471.283   3
   0  -1  -4 8962.44 550.196   1
   0   1  -4 8941.59 492.936   8
   0  -1  -4 9257.85 281.601   6
   0  -1  -5 15067.9 804.573   1
   0  -1   5 16087.5 488.014   3
   0   1  -5 15294.3 688.235   8
   0   1  -5 15426.1 817.806   1
   0   1   5 15839.8 658.149   3
   0   1  -5 15162.6 612.606   6
   0  -1  -5 15630.8 430.775   6
   0   1  -6 3096.48 470.546   1
   0   1   6 2860.70 334.190   3
   0  -1   6 3041.97 248.311   3
   0  -1  -6 2976.12 214.585   6
   0   1  -6 2780.10 371.430   8
   0   1  -6 2642.79 306.538   6
   0  -1  -6 2937.87 441.503   1
   0   1   7 10807.4 641.489   3
   0   1  -7 11159.1 864.871   1
   0  -1   7 11544.9 499.868   3
   0  -1  -7 10824.8 847.273   1
   0   1  -7 11509.7 716.808   8
   0   1  -7 11447.1 606.020   6
   0   1   8 10992.2 693.725   3
   0   1  -8 12427.4 655.604   6
   0  -1  -8 10781.2 921.010   1
   0   1  -8 11904.2 965.953   1
   0   1   9 6112.64 558.789   3
   0   1  -9 6395.31 800.733   1
   0  -1  -9 6138.71 791.257   1
   0   1 -10 50300.4 2259.43   1
   0  -1 -10 48812.2 2239.12   1
   0   1 -11 24730.7 1712.57   1
   0  -1 -11 25385.8 1716.45   1
   0   1 -12 12603.2 1316.71   1
   0  -1 -12 12143.1 1315.80   1
   0  -1  13 7814.31 1109.33   4
   0   1 -13 8780.57 588.139  35
   0   1 -13 9090.92 626.909  58
   0   1 -13 9090.92 599.223  44
   0  -1 -13 9387.33 707.505  20
   0  -1 -13 8217.53 1159.17   1
   0  -1 -13 10562.2 664.561  58
   0   1 -13 9951.57 736.116  30
   0   1 -13 9284.60 676.631  20
   0  -1 -13 8983.49 620.188  35
   0   1 -14 11502.0 740.289  58
   0   1 -14 11217.7 775.903  20
   0  -1 -14 11974.3 776.271  58
   0  -1 -14 10522.7 718.153  35
   0   1 -14 10732.1 690.057  44
   0   1 -14 9839.58 645.869  35
   0  -1 -14 10073.4 778.753  20
   0  -1 -15 1100.81 452.983  58
   0   1 -15 135.369 408.437  58
   0  -1 -15 84.2704 321.618  35
   0   1 -15-301.335 444.317  20
   0  -1 -15-352.538 478.823  20
   0   1 -15 371.363 392.697  44
   0  -1 -16 13631.2 847.556  58
   0   1 -16 10033.9 789.785  20
   0   1 -16 11984.4 703.284  44
   0  -1 -16 9945.63 822.887  20
   0  -1 -16 11572.4 697.704  45
   0   1 -16 14584.6 870.430  58
   0   1 -17 78.8337 302.177  40
   0   1 -17 143.261 376.700  45
   0  -1 -17 407.405 434.731  58
   0   1 -17 542.639 319.590  44
   0   1 -17 511.177 469.611  58
   0  -1 -17-47.0798 349.662  45
   0  -1 -17-151.504 478.024  20
   0   1 -17-154.560 423.418  20
   0  -1 -18 6183.21 610.879  20
   0   1 -18 5927.09 578.645  20
   0   1 -18 4952.69 457.402  45
   0   1 -18 5126.96 396.299  44
   0   1 -18 5163.12 366.727  40
   0  -1 -18 4448.85 518.466  58
   0   1  18 4851.07 426.719  16
   0  -1 -18 5532.80 414.555  45
   0   1 -18 5505.81 567.245  58
   0   1 -19 2508.83 358.253  20
   0  -1 -19 2472.30 258.043  45
   0  -1 -19 2402.75 380.053  20
   0   1 -19 1927.35 347.586  58
   0  -1 -19 1694.47 317.694  58
   0   1  19 2312.81 269.424  16
   0   1 -19 2253.84 288.603  45
   0  -1 -20 1708.41 243.265  20
   0   1 -20 1217.41 223.120  58
   0  -2   0 285447. 3324.94   4
   0   2   0 281326. 3482.70   6
   0   2   0 277916. 3433.25   5
   0   2  -1 103768. 1479.12   5
   0   2   1 101801. 1563.74   5
   0   2  -1 111407. 1388.07   3
   0   2  -1 107426. 1644.26   6
   0  -2   1 110462. 1611.68   4
   0  -2  -2 11450.3 449.946   1
   0   2  -2 12050.2 487.316   6
   0   2  -2 11698.6 387.923   5
   0   2  -3 134809. 2284.67   1
   0  -2  -3 137814. 2266.61   1
   0   2  -3 136321. 2213.86   6
   0   2  -3 129059. 1950.31   5
   0   2  -3 136874. 2408.72   8
   0  -2  -4 8221.84 536.470   1
   0   2   4 8827.06 518.871   3
   0   2  -4 8401.59 547.475   1
   0   2  -4 8294.79 559.112   8
   0   2  -4 8685.59 491.493   6
   0   2  -4 7950.54 389.257   5
   0   2  -5 20475.5 803.533   6
   0  -2  -5 19830.4 929.310   1
   0   2  -5 20782.5 956.824   1
   0   2  -5 21248.0 932.592   8
   0   2   5 20556.3 846.381   3
   0   2   6 16280.3 800.090   3
   0   2  -6 16530.2 880.294   8
   0  -2  -6 16510.7 940.445   1
   0   2  -6 16521.6 964.024   1
   0   2  -6 16480.8 758.259   6
   0   2  -7 7639.14 570.719   6
   0   2  -7 8462.07 686.233   8
   0   2   7 7772.81 610.635   3
   0  -2  -7 7563.52 720.265   1
   0   2  -7 7667.97 746.757   1
   0   2  -8 21382.1 1112.36   8
   0   2  -8 19157.3 942.827   6
   0   2   8 19965.3 1003.36   3
   0   2  -8 20276.6 1257.40   1
   0  -2  -8 20306.4 1241.86   1
   0  -2  -9 1092.60 450.994   1
   0   2  -9 1518.51 514.314   1
   0   2  -9 1485.23 439.446   8
   0   2   9 1201.14 353.490   3
   0  -2 -10 971.392 482.706   1
   0   2  10 980.196 347.283   3
   0   2 -10 1007.00 505.266   1
   0   2 -11 18270.6 1482.13   1
   0  -2 -11 17526.9 1431.20   1
   0   2 -12 37047.7 1105.12  44
   0  -2 -12 40563.5 1211.43  35
   0  -2 -12 35485.4 2188.98   1
   0  -2 -12 39665.6 1176.45  58
   0   2 -12 38539.5 1156.12  58
   0  -2 -12 37429.6 1258.09  20
   0   2 -12 38959.2 1273.87  30
   0  -2 -13 10768.8 757.646  20
   0  -2 -13 10615.7 687.383  35
   0   2  13 11295.9 610.606  38
   0   2 -13 10869.8 716.711  20
   0   2 -13 11735.0 783.748  30
   0   2 -13 10092.4 639.163  44
   0   2  13 8419.29 945.002   2
   0  -2 -13 9413.06 1248.53   1
   0  -2  13 8673.29 1163.24   4
   0  -2 -13 11679.2 709.758  58
   0   2 -13 10657.0 681.961  58
   0   2  14 243.182 284.102  38
   0   2 -14 40.3799 381.794  58
   0  -2 -14-37.0422 447.272  20
   0   2 -14 345.573 363.039  44
   0  -2 -14 175.563 342.103  35
   0  -2 -14 716.580 457.654  58
   0   2 -14 545.301 426.883  30
   0   2 -14 86.5185 384.947  20
   0  -2 -15 4431.50 640.236  20
   0   2 -15 6921.99 631.040  44
   0   2 -15 5644.74 608.206  20
   0  -2 -15 7133.43 671.264  58
   0   2 -15 6701.86 663.604  58
   0   2  15 6186.93 510.990  38
   0  -2 -15 6406.62 564.287  45
   0  -2 -15 5943.93 595.229  35
   0   2 -16-648.140 461.985  20
   0   2 -16 903.600 464.848  58
   0   2 -16 122.086 378.991  44
   0  -2 -16-80.3966 327.005  45
   0  -2 -16 68.1737 325.329  35
   0  -2 -16-572.671 517.703  20
   0  -2 -16 952.846 444.866  58
   0  -2 -17 4513.15 615.091  20
   0   2 -17 5719.24 628.232  58
   0  -2 -17 4767.76 432.341  45
   0   2 -17 4460.22 487.993  44
   0   2 -17 3682.72 411.749  40
   0   2 -17 3583.06 519.613  20
   0  -2 -17 3960.33 548.963  58
   0   2 -18 1468.58 317.847  44
   0   2 -18 1572.44 413.374  58
   0   2  18 674.853 319.565  16
   0  -2 -18 1949.24 455.209  20
   0  -2 -18 894.162 347.494  58
   0  -2 -18 1599.68 276.149  45
   0   2 -18 1550.48 291.842  40
   0   2 -18 1948.86 398.332  20
   0   2 -18 1305.27 347.737  45
   0  -2 -19-114.927 250.953  58
   0   2 -19 126.797 239.933  45
   0  -2 -19-25.5127 279.494  20
   0   2 -19-3.40981 232.322  20
   0   2  19-145.872 229.322  16
   0   2 -19-263.229 284.823  58
   0   2 -20 7835.95 387.439  58
   0   2 -20 8488.82 326.874  45
   0  -2 -20 8230.06 399.494  20
   0   3   0 7.98651 129.303   6
   0   3   0 42.9948 122.283   3
   0   3   0 7.04653 158.550   7
   0   3   0 55.0188 115.003   5
   0   3  -1 17497.1 500.454   3
   0   3   1 18282.4 610.149   5
   0   3  -1 18394.4 551.149   5
   0   3  -1 18033.6 646.886   6
   0  -3   1 19150.5 584.698   4
   0   3  -2 120867. 2108.08   6
   0  -3   2 117046. 2049.02   4
   0   3  -2 117284. 1808.54   5
   0  -3  -2 123496. 1925.09   1
   0   3  -2 113630. 1555.82   3
   0   3   3 310185. 4402.36   3
   0   3  -3 297672. 4591.12   8
   0   3  -3 300056. 4305.97   6
   0  -3  -3 310467. 4215.03   1
   0  -3   3 293605. 4325.26   4
   0   3  -3 301125. 3899.65   5
   0   3   4 101253. 2129.69   3
   0  -3  -4 99441.8 2079.38   1
   0   3  -4 100490. 2296.04   8
   0   3  -4 98270.4 1719.26   5
   0   3  -4 100294. 2058.16   6
   0   3  -5 87615.6 1563.14   5
   0   3  -5 89737.2 2078.50   1
   0  -3  -5 85555.8 2030.15   1
   0   3  -5 88162.8 1923.83   6
   0   3   5 87266.5 1997.00   3
   0   3  -5 91760.6 2217.83   8
   0   3  -6 64463.4 1958.88   8
   0  -3  -6 60600.6 1869.45   1
   0   3   6 61540.8 1763.92   3
   0   3  -6 61924.4 1904.84   1
   0   3  -6 61734.3 1684.14   6
   0   3  -6 60489.9 1368.06   5
   0   3  -7 17750.4 924.845   6
   0   3  -7 17300.4 713.001   5
   0   3   7 17191.0 961.250   3
   0  -3  -7 17553.2 1074.63   1
   0   3  -7 17802.8 1101.39   1
   0   3  -7 18600.8 1100.46   8
   0   3   8 7571.18 698.395   3
   0  -3  -8 8198.29 824.823   1
   0   3  -8 7987.70 778.214   8
   0   3  -8 7274.78 652.279   6
   0   3  -8 7641.14 810.103   1
   0  -3  -9 6235.55 790.767   1
   0   3   9 6417.62 685.386   3
   0   3  -9 6869.19 825.196   1
   0   3  -9 7721.51 796.505   8
   0  -3 -10 29658.9 1734.02   1
   0   3 -10 33486.5 1579.64   8
   0   3  10 29500.4 1460.90   3
   0  -3 -11 56606.7 2584.63   1
   0   3  11 53568.5 2063.09   3
   0  -3  11 51820.9 2458.98   4
   0   3  12 15462.7 709.200  38
   0   3 -12 17138.1 968.449  64
   0  -3 -12 15882.1 834.948  20
   0   3 -12 16082.6 770.821  20
   0  -3 -12 14601.1 1441.52   1
   0  -3 -12 17361.8 792.885  58
   0   3 -12 14865.9 725.595  58
   0   3 -12 16475.3 866.067  39
   0   3 -12 14817.8 719.061  44
   0   3 -12 16422.7 846.748  30
   0  -3 -12 16680.2 792.551  35
   0  -3  12 13057.5 1333.90   4
   0   3 -13 3171.11 539.084  39
   0   3  13 1647.42 555.329   2
   0  -3 -13 1982.49 472.988  20
   0   3 -13 3389.53 530.657  30
   0  -3 -13 2862.98 814.025   1
   0   3 -13 3073.65 465.418  20
   0  -3 -13 2764.09 450.944  35
   0   3 -13 2878.76 440.848  58
   0   3 -13 2531.82 438.457  33
   0  -3 -13 3032.42 402.534  45
   0   3  13 2967.45 404.199  38
   0   3 -13 2920.96 457.378  44
   0  -3  13 2249.42 729.520   4
   0  -3 -13 3892.83 522.793  58
   0   3 -14 595.226 399.460  58
   0  -3 -14-29.0608 451.788  20
   0  -3 -14 146.466 337.612  45
   0  -3 -14 905.047 433.632  58
   0   3 -14 837.462 454.467  30
   0   3 -14 484.762 369.053  20
   0   3 -14 478.147 397.381  44
   0   3  14 479.554 318.324  38
   0   3 -14 81.7766 391.913  33
   0  -3 -14 427.046 375.109  35
   0   3 -15 6107.70 618.928  44
   0  -3 -15 4660.45 633.427  20
   0  -3 -15 5755.23 598.365  35
   0   3 -15 6871.04 621.834  58
   0   3 -15 5565.92 537.509  33
   0   3  15 6520.60 540.055  38
   0  -3 -15 6039.60 506.249  45
   0   3 -15 4928.68 571.717  20
   0  -3 -15 6672.38 652.954  58
   0  -3 -16 379.575 328.738  45
   0   3  16 311.246 282.374  38
   0  -3 -16 215.926 410.258  58
   0   3 -16-296.691 377.203  20
   0  -3 -16-10.5643 483.831  20
   0   3 -16 302.473 387.225  44
   0  -3 -16 427.977 351.717  35
   0   3 -16 1442.45 482.454  58
   0  -3 -17 9769.04 791.853  20
   0  -3 -17 6593.26 590.404  58
   0   3 -17 7513.44 625.193  20
   0   3 -17 8623.17 617.516  44
   0   3 -17 10267.1 713.714  58
   0   3 -18 1026.81 353.204  45
   0   3 -18 1565.35 361.824  20
   0   3 -18 1526.80 397.648  58
   0   3 -18 1109.88 282.066  40
   0  -3 -18 1403.14 426.155  20
   0   3 -18 1318.65 343.044  44
   0   3  18 309.282 324.140  16
   0  -3 -18 363.670 290.956  58
   0   3 -19 1635.52 247.949  20
   0   3 -19 1863.30 233.936  40
   0   3 -19 1285.11 286.719  58
   0  -3 -19 1396.75 315.866  20
   0   3  19 1935.84 271.241  16
   0   3 -19 1929.70 293.660  45
   0  -3 -20 1556.40 207.903  20
   0   4   0 157436. 2448.41   5
   0   4   0 155574. 2567.54   7
   0   4   0 157658. 2523.99   3
   0   4   1 27377.9 857.309   7
   0   4  -1 28461.8 928.583   6
   0   4   1 26743.0 856.301   5
   0   4  -1 27889.3 796.910   5
   0   4   1 27890.0 930.335   3
   0   4  -1 28846.6 782.018   3
   0  -4   1 27308.3 753.501   4
   0   4  -1 28714.9 649.986   2
   0  -4  -2 20959.5 680.285   1
   0   4  -2 21016.5 555.717   3
   0  -4   2 21679.5 771.221   4
   0   4   2 21865.9 866.550   3
   0   4  -2 20773.0 828.998   6
   0   4  -2 21800.7 676.068   5
   0  -4   3 18721.3 819.401   4
   0   4   3 19608.9 893.729   3
   0   4  -3 18957.8 845.336   6
   0   4  -3 18657.9 648.944   5
   0  -4  -3 19278.3 744.929   1
   0   4  -3 18008.6 965.981   8
   0  -4   4 7462.33 587.390   4
   0   4  -4 7778.79 689.703   8
   0  -4  -4 7775.19 551.342   1
   0   4  -4 8036.47 594.376   6
   0   4   4 8051.15 622.524   3
   0   4  -4 7536.75 433.800   5
   0  -4   5 621.898 335.744   4
   0   4  -5 614.345 284.345   6
   0   4   5 574.559 285.065   3
   0  -4  -5 709.114 296.298   1
   0   4  -5 752.835 379.893   8
   0   4  -5 557.198 189.219   5
   0   4   6 14475.0 913.073   3
   0   4  -6 14792.1 643.937   5
   0  -4  -6 14228.2 908.141   1
   0   4  -6 15603.2 1079.73   8
   0  -4   6 14428.7 967.317   4
   0   4  -6 14153.7 867.723   6
   0  -4   7 23559.6 1309.08   4
   0   4  -7 25870.7 1382.52   8
   0   4  -7 23555.9 836.744   5
   0   4  -7 23634.1 1155.94   6
   0  -4  -7 23746.1 1259.94   1
   0   4   7 23616.7 1201.83   3
   0   4  -8 18246.3 1224.34   8
   0   4   8 16538.6 1069.84   3
   0  -4   8 16856.3 1200.86   4
   0  -4  -8 16311.6 1144.37   1
   0  -4   9 2950.90 645.789   4
   0   4  -9 3822.92 659.457   8
   0  -4  -9 3774.28 666.902   1
   0   4   9 3383.78 568.570   3
   0   4  10 4288.44 653.504   3
   0  -4  10 3603.98 725.094   4
   0  -4 -10 4089.86 726.072   1
   0   4 -10 4520.27 722.213   8
   0  -4 -11 5175.58 860.760   1
   0  -4  11 5035.29 885.199   4
   0   4  11 5743.92 753.351   3
   0   4 -12 2941.74 484.605  30
   0  -4 -12 2215.13 721.981   1
   0   4 -12 2286.21 398.114  44
   0  -4 -12 2833.84 416.062  35
   0   4 -12 3314.75 602.669  64
   0   4 -12 2306.54 375.566  58
   0   4 -12 2697.66 482.835  39
   0  -4  12 2332.67 737.354   4
   0  -4 -12 3438.45 459.034  58
   0  -4 -12 1926.90 418.602  20
   0   4  12 2665.41 396.977  38
   0   4 -12 2630.59 403.711  20
   0   4  13 47351.4 1369.87  38
   0   4 -13 44656.9 1359.29  33
   0  -4 -13 46816.3 1455.11  35
   0  -4 -13 43523.9 1507.89  20
   0  -4 -13 45447.3 2590.95   1
   0   4 -13 48208.3 1381.74  20
   0   4 -13 44372.4 1331.68  58
   0   4  13 35384.7 2020.43   2
   0  -4  13 40206.7 2375.88   4
   0  -4 -13 46735.3 1444.15  58
   0   4 -13 49090.6 1584.28  39
   0   4 -13 50490.4 1561.36  30
   0   4 -13 44174.9 1352.98  44
   0  -4 -14 377.255 479.615  20
   0   4 -14 1217.73 391.214  20
   0   4 -14 1500.23 468.858  30
   0   4  14 1006.51 361.331  38
   0   4 -14 980.379 456.745  44
   0  -4 -14 963.448 422.031  35
   0   4 -14 920.022 389.077  58
   0  -4 -14 1383.71 411.500  58
   0   4 -14 1013.91 429.251  33
   0  -4 -15-229.551 482.394  20
   0  -4 -15 389.426 385.658  35
   0  -4 -15 252.224 388.437  58
   0   4  15 492.279 334.558  38
   0   4 -15 649.445 374.371  58
   0   4 -15 483.976 386.072  33
   0   4 -15 721.581 424.725  44
   0   4 -15 150.933 383.361  20
   0  -4 -16-209.250 387.337  58
   0  -4 -16 464.102 379.807  35
   0   4  16 395.211 318.595  38
   0   4 -16 1440.94 456.699  58
   0   4 -16 691.603 454.034  44
   0   4 -16 283.314 355.057  20
   0  -4 -16 603.110 486.636  20
   0   4 -16 805.008 368.619  33
   0   4  17 345.272 271.299  38
   0   4 -17 966.762 408.329  58
   0  -4 -17 516.070 445.585  20
   0   4  17-377.210 432.994  16
   0  -4 -17-36.6249 356.714  58
   0   4 -17 478.193 357.968  44
   0   4 -17 290.746 329.995  20
   0   4 -17 200.741 301.428  33
   0   4 -18 5787.48 469.652  45
   0  -4 -18 5291.73 522.448  20
   0   4 -18 5033.11 403.302  40
   0   4 -18 6980.73 533.664  58
   0   4  18 5424.12 437.563  16
   0   4 -18 5953.69 454.314  44
   0   4 -19 1685.62 270.896  45
   0  -4 -19 1929.86 311.103  20
   0   4  19 1774.79 255.115  16
   0   4 -19 1092.88 248.606  58
   0   4 -19 1586.99 230.241  40
   0   5   0 91.7047 231.957   7
   0   5   0 8.40739 175.321   3
   0   5   0 45.8532 170.971   5
   0   5   1 16911.5 801.866   3
   0   5  -1 16647.6 547.907   2
   0   5  -1 16763.2 665.750   3
   0   5   1 16868.7 773.964   7
   0   5  -1 17546.3 705.847   5
   0  -5   1 17465.9 623.599   4
   0   5  -1 15972.4 808.764   7
   0   5   1 16174.1 745.766   5
   0   5  -2 449.514 286.015   7
   0  -5  -2 687.900 184.846   1
   0   5  -2 719.064 210.796   5
   0   5   2 548.088 256.202   3
   0  -5   2 584.280 213.612   4
   0   5  -2 765.878 170.830   3
   0   5   2 629.986 239.325   7
   0   5  -2 472.362 69.0137   2
   0   5  -2 410.805 229.747   6
   0   5  -3 13857.5 934.526   8
   0   5   3 13732.9 659.003   7
   0   5  -3 14039.9 618.670   5
   0  -5  -3 13670.1 660.318   1
   0  -5   3 13434.5 727.855   4
   0   5   3 13284.3 813.821   3
   0   5  -3 12749.4 779.905   6
   0   5   4 119324. 2733.29   3
   0   5  -4 119849. 2133.96   5
   0  -5  -4 113653. 2406.89   1
   0  -5   4 115517. 2545.43   4
   0   5   4 122481. 2194.90   7
   0   5  -4 116190. 2967.48   8
   0   5  -4 117658. 2656.24   6
   0   5   5 70259.7 2108.48   3
   0   5  -5 71657.6 1560.14   5
   0   5  -5 70957.1 2058.17   6
   0   5   5 74710.6 1560.91   7
   0  -5  -5 67834.2 1924.05   1
   0  -5   5 68584.9 2022.77   4
   0   5  -5 71712.1 2323.06   8
   0   5   6 12232.0 918.985   3
   0   5  -6 12578.2 609.351   5
   0  -5  -6 11951.4 840.663   1
   0  -5   6 12245.5 929.228   4
   0   5  -6 12418.0 894.450   6
   0   5  -6 12644.5 1035.03   8
   0   5   7 68193.0 2250.55   3
   0  -5  -7 67673.3 2209.12   1
   0   5  -7 70882.4 2487.79   8
   0  -5   7 68832.8 2333.78   4
   0  -5  -8 32157.0 1620.06   1
   0   5  -8 35073.4 1813.22   8
   0   5   8 31125.2 1561.87   3
   0  -5   8 33720.3 1728.11   4
   0  -5   9 34921.4 1873.01   4
   0   5   9 33608.6 1700.65   3
   0  -5  -9 34115.5 1783.34   1
   0   5  -9 39026.3 1949.56   8
   0   5  10 143.654 387.988   3
   0  -5  10 94.9311 449.658   4
   0   5 -10 51.0688 470.647   8
   0  -5 -10 106.250 434.352   1
   0   5  11 201.863 273.719  38
   0  -5 -11 475.065 521.724   1
   0   5  11 204.311 401.153   3
   0   5 -11 403.941 552.840   8
   0   5 -11 278.968 425.559  64
   0   5 -11-98.1457 296.631  44
   0  -5 -11 282.054 272.697  35
   0   5 -11-25.7477 250.772  58
   0  -5  11 146.801 523.694   4
   0   5 -11 318.651 347.174  39
   0   5 -11 101.748 318.106  30
   0  -5 -11-149.382 372.278  20
   0   5  12 3914.24 474.062  38
   0   5 -12 4527.10 663.996  64
   0  -5  12 4132.15 895.100   4
   0   5 -12 4309.46 436.387  58
   0  -5 -12 4614.10 911.805   1
   0  -5 -12 4638.98 502.776  58
   0  -5 -12 3358.13 493.274  20
   0   5 -12 4212.83 544.183  30
   0  -5 -12 4673.93 506.546  35
   0   5 -12 4123.72 569.971  39
   0   5 -12 4292.97 504.430  44
   0   5  12 3828.45 740.578   3
   0   5 -13 1638.20 507.095  39
   0  -5 -13 1072.86 440.681  20
   0  -5 -13 1711.61 428.660  35
   0   5  13 1701.22 406.461  38
   0   5 -13 1475.73 479.873  30
   0  -5 -13 1416.30 411.872  58
   0   5 -13 1574.20 438.716  44
   0   5 -13 2134.43 653.272  64
   0   5 -13 1392.67 375.729  58
   0   5 -13 940.017 416.474  33
   0   5 -14 8008.20 664.816  44
   0   5 -14 8269.80 771.229  39
   0   5  14 8151.20 648.979  38
   0  -5 -14 6877.19 721.595  20
   0   5 -14 7001.86 637.696  33
   0   5 -14 8403.90 749.804  30
   0  -5 -14 7739.05 671.850  35
   0   5 -14 8032.53 626.451  58
   0  -5 -14 6895.19 624.370  58
   0  -5 -15 1029.64 382.582  58
   0   5 -15 2212.48 431.614  58
   0  -5 -15 1942.88 568.107  20
   0  -5 -15 2159.34 462.620  35
   0   5 -15 1830.94 452.007  33
   0   5  15 2180.36 440.062  38
   0   5 -15 2455.67 530.664  44
   0   5 -16 7397.18 634.861  44
   0   5 -16 7265.30 588.940  33
   0  -5 -16 5234.49 528.431  58
   0   5 -16 8928.15 649.377  58
   0   5  16 6158.05 548.434  38
   0  -5 -16 7745.73 736.059  20
   0  -5 -16 7016.39 606.737  35
   0   5 -17 12749.1 688.249  58
   0   5  17 11552.4 609.799  38
   0   5 -17 10253.1 558.392  33
   0  -5 -17 11195.2 755.072  20
   0   5 -17 11794.4 662.704  44
   0  -5 -17 10978.0 651.421  35
   0   5  17 11331.6 631.365  16
   0   5 -18 2237.46 345.414  45
   0   5  18 2321.13 340.952  16
   0  -5 -18 2632.68 393.106  20
   0   5 -18 1831.42 316.723  40
   0   5 -18 2826.66 355.749  44
   0   5 -18 2528.18 336.486  58
   0  -5 -19 852.000 217.584  20
   0   5 -19 566.599 219.327  45
   0   5 -19 334.977 167.984  58
   0   5  19 966.592 209.957  16
   0   5 -19 845.446 203.413  40
   0   6   0 29396.3 1083.80   3
   0   6   0 28056.2 1040.21   5
   0   6   0 28347.7 1160.07   7
   0  -6  -1 1831.66 238.938   1
   0   6  -1 1523.28 401.435   7
   0   6   1 1945.02 371.340   3
   0   6  -1 1794.02 315.963   5
   0   6   1 1632.61 367.447   7
   0   6  -1 1732.11 293.835   3
   0   6  -1 1877.63 227.635   2
   0   6   1 1608.56 341.921   5
   0   6  -2 6430.35 432.516   3
   0   6   2 5940.61 543.174   7
   0   6   2 6148.17 603.345   3
   0   6  -2 6409.67 499.747   5
   0  -6   2 6201.12 459.567   4
   0   6  -2 6055.07 630.181   7
   0  -6  -2 6270.72 427.315   1
   0   6   3 6398.75 650.534   3
   0   6   3 7036.65 562.747   7
   0   6  -3 5947.08 751.188   8
   0  -6   3 6202.43 524.222   4
   0  -6  -3 6902.79 506.460   1
   0   6  -3 6541.37 489.661   5
   0  -6   4 3680.67 469.911   4
   0   6   4 4237.05 455.058   7
   0   6  -4 3873.16 397.584   5
   0  -6  -4 3666.69 430.654   1
   0   6   4 3827.95 564.494   3
   0   6  -4 3683.18 657.450   8
   0  -6   5 53326.8 1783.07   4
   0   6  -5 56342.3 1411.50   5
   0   6   5 52489.4 1948.58   3
   0   6  -5 53181.9 2166.06   8
   0   6   5 58049.5 1476.38   7
   0  -6  -5 50075.8 1658.79   1
   0  -6  -6 1768.22 409.610   1
   0  -6   6 2035.96 507.697   4
   0   6   6 1986.97 487.952   3
   0   6  -6 1830.10 573.045   8
   0   6  -6 1882.53 307.205   5
   0   6  -7 61743.2 2494.23   8
   0  -6  -7 56618.6 2032.09   1
   0   6   7 57548.3 2203.63   3
   0  -6   7 59649.2 2178.94   4
   0  -6  -8 16228.2 1170.68   1
   0  -6   8 16505.9 1243.43   4
   0   6   8 16261.5 1217.09   3
   0   6  -8 17328.4 1387.59   8
   0  -6   9 15031.0 1261.18   4
   0   6  -9 16589.3 1384.98   8
   0   6   9 14483.4 1188.82   3
   0  -6  -9 14913.9 1198.44   1
   0   6  10 975.528 505.358   3
   0  -6  10 879.508 566.282   4
   0   6 -10 693.015 547.974   8
   0  -6 -10 1068.68 567.333   1
   0   6 -11 179.059 336.444  30
   0   6 -11-17.8151 340.984  59
   0   6 -11-49.2485 268.569  58
   0  -6 -11 71.8257 364.164  20
   0   6 -11-9.02990 367.109  39
   0   6 -11 476.680 584.172   8
   0  -6 -11 141.906 293.716  35
   0   6  11 241.653 440.151   3
   0   6  11 195.164 252.718  47
   0   6 -11 4454.61 741.359  10
   0   6 -11 338.970 468.018  64
   0   6 -11 175.440 323.002  44
   0  -6  11 218.791 577.026   4
   0  -6 -11-18.9672 488.215   1
   0   6 -11 5918.13 775.141  34
   0   6 -11 2055.13 586.443  61
   0   6  11 39.2903 296.643  38
   0   6 -12 946.280 360.671  59
   0   6 -12 1032.04 333.314  58
   0   6 -12 1280.20 478.888  39
   0  -6 -12 1032.53 385.544  35
   0  -6 -12 691.929 389.985  20
   0   6  12 889.837 299.983  47
   0   6  12 853.739 566.528   3
   0  -6  12 1064.22 651.039   4
   0   6  12 1156.90 395.279  38
   0   6 -12 757.119 383.074  44
   0   6 -12 933.398 425.327  30
   0   6 -12 1731.34 581.557  64
   0  -6 -12 888.657 598.660   1
   0   6 -13 7584.85 572.009  58
   0   6 -13 7866.19 720.383  39
   0  -6 -13 7357.39 653.174  35
   0   6 -13 8165.75 713.790  30
   0  -6 -13 8264.66 743.013  20
   0   6 -13 7466.04 662.043  44
   0   6 -13 6820.71 641.426  33
   0   6  13 7736.93 643.714  38
   0   6 -13 8496.22 827.855  64
   0   6 -14 40236.7 1477.54  39
   0   6  14 38491.1 1317.78  38
   0  -6 -14 38772.2 1347.28  35
   0  -6 -14 39332.1 1517.12  20
   0   6 -14 40615.2 1410.65  30
   0   6 -14 38977.2 1310.37  44
   0   6 -14 38783.1 1211.72  58
   0   6 -14 36108.0 1292.56  33
   0   6 -15 33111.5 1175.18  33
   0  -6 -15 34209.1 1406.26  20
   0   6 -15 35976.1 1167.31  58
   0   6 -15 36305.1 1250.56  44
   0  -6 -15 34617.3 1242.14  35
   0   6  15 33167.3 1210.81  38
   0   6 -16 949.343 397.667  33
   0   6  16-326.257 422.211  16
   0   6  16 438.187 331.570  38
   0  -6 -16 660.569 365.276  35
   0   6 -16 439.213 410.300  44
   0  -6 -16 472.840 393.946  20
   0   6 -16 1311.59 391.643  58
   0   6 -17 775.155 307.898  33
   0   6 -17 521.810 330.865  44
   0   6  17 113.463 340.806  16
   0  -6 -17 491.570 329.392  20
   0   6 -17 759.295 297.267  58
   0   6  17 612.978 254.533  38
   0   6 -18 5881.08 392.847  58
   0   6 -18 5783.13 405.202  40
   0   6 -18 7196.12 452.299  44
   0   6 -18 5841.53 338.093  33
   0   6 -18 6350.05 420.219  45
   0   6  18 6715.96 409.833  16
   0  -6 -18 6543.54 455.306  20
   0   6  19 3654.20 232.486  16
   0   6 -19 3228.94 234.837  40
   0   6 -19 3103.78 247.207  45
   0   7   0 78.3844 357.141   7
   0   7   0-99.4406 265.788   5
   0   7   0 8.31222 234.988   3
   0   7   0-48.2985 185.671   2
   0   7  -1 9836.61 688.408   5
   0   7  -1 10689.1 680.318   3
   0   7   1 10306.2 765.414   3
   0   7   1 10318.8 796.316   7
   0   7  -1 10444.7 838.828   7
   0   7   2 14311.4 941.946   3
   0   7  -2 13540.2 963.475   7
   0   7   2 15328.6 912.361   7
   0   7  -2 14514.1 706.238   3
   0   7  -2 13698.1 1085.45   8
   0   7  -2 14490.0 785.510   5
   0   7  -3 7970.63 600.255   5
   0   7  -3 8040.33 900.507   8
   0   7   3 8691.07 802.518   3
   0  -7   3 8401.90 605.946   4
   0   7   3 8501.66 678.511   7
   0  -7  -3 7907.95 552.177   1
   0  -7  -4 29690.0 1163.73   1
   0   7   4 30888.3 1522.84   3
   0   7   4 34231.1 1269.17   7
   0  -7   4 31117.4 1256.90   4
   0   7  -4 29917.5 1683.79   8
   0   7  -4 31894.6 1129.41   5
   0  -7   5 1247.14 380.920   4
   0   7  -5 1533.44 303.312   5
   0   7   5 1362.50 364.369   7
   0   7  -5 1498.05 570.569   8
   0   7   5 1325.69 475.214   3
   0  -7  -5 1227.15 340.612   1
   0   7  -6 8211.58 1001.28   8
   0   7   6 7995.64 886.687   3
   0  -7  -6 8046.59 739.563   1
   0  -7   6 8065.94 774.427   4
   0  -7  -7 5297.64 667.991   1
   0  -7   7 5787.66 731.055   4
   0   7  -7 6331.46 944.404   8
   0   7   7 4904.12 757.106   3
   0   7  -8 5756.90 924.052   8
   0  -7  -8 5478.72 723.504   1
   0   7   8 5898.39 819.206   3
   0  -7   8 6142.10 796.565   4
   0   7  -9 51073.5 2524.00   8
   0  -7  -9 43471.3 2004.25   1
   0   7   9 45167.3 2203.33   3
   0  -7   9 48624.9 2206.64   4
   0   7 -10 424.032 626.275   8
   0   7 -10 2694.41 655.032  34
   0   7 -10 783.772 454.054  41
   0   7 -10 430.430 327.981  30
   0   7 -10 642.345 419.837  17
   0  -7 -10 737.674 322.947  35
   0   7 -10 566.727 317.533  44
   0   7 -10 288.921 435.887  64
   0  -7  10 1089.18 593.265   4
   0   7  10 632.798 293.750  47
   0   7 -10 2298.48 594.066  10
   0   7 -10-259.411 530.885  61
   0   7 -10 305.576 343.408  39
   0   7  10 491.374 306.692  38
   0   7  10 614.777 513.150   3
   0   7 -11 6162.99 561.219  44
   0   7 -11 8525.67 848.780  34
   0   7 -11 6027.30 719.658  64
   0   7  11 5789.59 497.256  47
   0   7 -11 6816.26 734.356  61
   0  -7 -11 7809.98 686.126  20
   0   7  11 6029.95 907.891   3
   0   7 -11 6175.38 1043.17   8
   0   7 -11 6122.19 636.502  39
   0  -7 -11 7142.42 586.655  35
   0  -7  11 6435.44 986.261   4
   0   7 -11 5795.67 556.896  59
   0   7  11 6466.40 601.859  38
   0   7 -11 9705.89 862.380  10
   0   7 -11 6330.66 598.337  30
   0  -7 -12 38642.9 1456.41  20
   0   7 -12 35840.5 1191.42  59
   0   7 -12 35344.7 1406.89  39
   0   7 -12 34615.5 1072.68  58
   0   7  12 32039.8 1061.56  47
   0   7  12 35447.7 1282.96  38
   0  -7 -12 37002.0 1288.33  35
   0   7 -12 34636.8 1291.67  30
   0   7 -12 35678.6 1351.89  61
   0   7 -12 35039.2 1467.71  64
   0   7 -12 33478.8 1195.09  44
   0   7 -13 17531.2 778.684  58
   0   7 -13 17493.3 888.947  44
   0   7  13 16247.3 930.206  38
   0   7 -13 17745.9 961.337  30
   0  -7 -13 17597.9 916.919  35
   0   7 -13 18017.4 1112.85  64
   0   7 -13 16546.0 904.839  33
   0   7 -13 16724.8 826.401  59
   0   7 -13 17692.6 1009.99  39
   0  -7 -13 18442.6 1059.76  20
   0   7 -14 17318.9 1030.37  39
   0   7  14 13357.0 780.806  16
   0   7 -14 15454.7 877.851  33
   0   7 -14 17211.6 912.808  44
   0  -7 -14 16924.0 900.312  35
   0  -7 -14 16394.5 967.723  20
   0   7  14 16365.7 880.150  38
   0   7 -14 17699.9 935.142  30
   0   7 -14 16728.2 779.446  58
   0  -7 -15 877.505 391.999  35
   0   7 -15 58.2276 374.777  53
   0   7 -15 1777.60 369.490  58
   0   7 -15 1676.74 479.339  44
   0   7  15-107.713 438.217  16
   0   7 -15 727.108 419.948  33
   0  -7 -15 570.824 379.701  20
   0   7  15 606.428 368.932  38
   0   7 -16 1897.94 336.790  58
   0  -7 -16 1346.94 380.853  20
   0   7  16 1323.51 348.762  38
   0   7 -16 1279.34 393.641  33
   0  -7 -16 1108.01 356.390  35
   0   7  16 952.022 362.641  16
   0   7 -16 1330.71 428.142  44
   0   7 -17 9072.55 550.750  44
   0   7  17 8729.07 493.997  16
   0  -7 -17 8424.51 544.996  20
   0   7  17 9722.30 454.100  46
   0   7  17 7355.26 468.349  38
   0   7  17 10201.6 466.167  54
   0   7 -17 8187.12 482.810  33
   0   7 -17 8253.61 461.947  58
   0   7 -18 4384.96 330.136  40
   0   7 -18 4797.71 331.678  45
   0   7  18 4655.52 236.890  46
   0   7 -18 4520.43 292.430  33
   0   7 -18 5424.95 370.619  44
   0   8   0 23526.0 1310.35   7
   0   8   0 23641.2 1411.43   8
   0   8   0 23603.4 1151.39   5
   0   8   0 26037.4 1195.56   3
   0   8  -1 11077.6 781.396   5
   0   8  -1 11884.7 761.961   3
   0   8  -1 11025.9 1042.78   8
   0   8   1 10404.8 826.385   3
   0   8  -1 10688.4 933.470   7
   0   8   1 11290.3 905.166   7
   0   8   1 10558.2 732.849   2
   0   8   2 62386.0 2045.85   7
   0   8  -2 60875.0 2412.95   8
   0   8  -2 62792.1 1825.26   5
   0   8   2 60382.7 2092.83   3
   0   8  -3 13980.5 833.389   5
   0   8   3 14250.7 1063.47   3
   0   8  -3 14615.4 1266.13   8
   0   8   3 16014.2 986.233   7
   0   8   4 366.036 335.317   7
   0   8  -4 465.322 484.198   8
   0   8   4 513.208 397.257   3
   0   8  -4 531.595 277.223   5
   0  -8   4 675.037 310.264   4
   0   8   5 1272.10 518.092   3
   0  -8   5 1121.18 370.514   4
   0   8  -5 1276.11 590.745   8
   0  -8   6 4081.51 589.813   4
   0   8   6 3691.61 707.340   3
   0   8  -6 3304.88 785.162   8
   0  -8   7 900.286 437.848   4
   0   8   7 858.865 485.483   3
   0   8  -7 965.488 664.141   8
   0  -8   8 10719.3 1002.11   4
   0   8  -8 10637.6 1275.65   8
   0   8   8 10076.5 1113.68   3
   0  -8  -9 25855.8 947.839  35
   0   8  -9 24303.7 1143.93  64
   0   8  -9 25042.3 1124.66  41
   0   8  -9 19728.5 1084.87  34
   0   8  -9 22639.4 1057.02  10
   0   8  -9 23587.0 1021.15  17
   0   8   9 25198.6 1015.21  38
   0   8  -9 22267.2 1192.75  13
   0   8  -9 24940.4 1062.34  39
   0  -8   9 24047.2 1561.41   4
   0   8   9 23285.5 1659.17   3
   0   8   9 23135.3 903.981  47
   0   8  -9 25569.1 1892.82   8
   0   8  -9 22885.3 876.055  44
   0   8  -9 22476.1 929.217  30
   0   8   9 23746.1 950.744  42
   0   8 -10 3569.80 504.916  59
   0   8  10 3643.01 487.507  38
   0   8  10 3545.17 430.871  47
   0   8 -10 3243.75 450.443  30
   0   8 -10 3432.00 425.723  44
   0   8  10 3877.07 806.892   3
   0   8 -10 4353.34 756.745  34
   0   8 -10 4343.91 605.166  17
   0   8 -10 4211.03 940.204   8
   0   8 -10 3236.65 587.746  61
   0   8 -10 3805.33 551.382  39
   0   8  10 3333.47 425.786  42
   0   8 -10 4620.61 603.883  41
   0   8 -10 3731.57 607.739  64
   0  -8  10 3961.79 800.915   4
   0  -8 -10 4245.45 480.045  35
   0   8 -10 5619.12 744.662  10
   0   8  11 42513.1 1305.99  42
   0   8 -11 40351.8 1476.16  61
   0   8 -11 45335.1 1343.51  44
   0  -8 -11 50216.9 1452.16  35
   0   8 -11 49097.6 1464.41  30
   0   8  11 47547.5 1493.90  38
   0   8 -11 48137.9 1679.29  64
   0   8 -11 38908.2 1545.00  34
   0   8 -11 43371.0 1539.64  10
   0   8 -11 46781.4 1449.15  59
   0   8 -11 50013.9 1619.19  39
   0   8  12 17849.1 851.849  16
   0   8 -12 18639.6 1035.32  39
   0   8 -12 19081.4 1146.01  64
   0   8 -12 18856.7 901.908  44
   0  -8 -12 19090.5 994.055  20
   0   8  12 18578.7 980.458  38
   0  -8 -12 19586.3 944.970  35
   0   8 -12 18079.8 915.800  59
   0   8 -12 19537.3 953.379  30
   0   8 -12 20304.8 1103.77  61
   0   8 -12 22247.0 1143.64  10
   0   8 -12 17529.6 952.754  33
   0   8 -13 738.006 408.926  30
   0   8 -13 711.102 592.350  64
   0   8 -13 746.649 430.407  44
   0   8  13-10.5933 427.119  16
   0   8 -13 685.330 504.268  39
   0   8 -13 421.744 389.206  59
   0  -8 -13 397.564 378.841  35
   0  -8 -13 175.852 386.179  20
   0   8  13 393.906 393.591  38
   0   8 -13-12.0880 504.423  33
   0   8 -14 8127.94 701.565  33
   0   8  14 8035.52 612.375  16
   0   8 -14 9767.19 726.010  30
   0   8 -14 10353.2 712.856  44
   0   8 -14 8605.00 594.991  59
   0   8  14 8004.04 665.880  38
   0  -8 -14 8341.13 679.518  20
   0  -8 -14 9637.91 678.752  35
   0   8 -14 9684.69 776.926  39
   0   8  15 1937.04 397.182  15
   0   8 -15 1199.80 424.016  44
   0   8  15 1014.59 380.795  16
   0  -8 -15 1377.26 373.537  35
   0   8  15 1065.65 371.034  38
   0  -8 -15 1481.58 410.256  20
   0   8 -15 328.093 351.567  53
   0   8 -15 1320.32 436.566  33
   0  -8 -16 2699.32 371.067  20
   0   8  16 1906.75 349.347  38
   0  -8 -16 2399.08 355.275  35
   0   8 -16 2376.46 318.267  53
   0   8 -16 2714.62 410.105  44
   0   8  16 3120.73 317.610  46
   0   8  16 2147.89 357.627  16
   0   8 -16 3406.67 423.667  33
   0   8 -17-337.568 284.831  33
   0   8 -17 56.2790 258.672  44
   0   8 -17-304.270 248.206  45
   0   8  17 457.330 247.796  16
   0   8  17 338.675 196.872  54
   0   8 -18 430.531 160.373  45
   0   8  18 483.898 172.891  56
   0   8 -18 313.901 173.144  40
   0   9   0 38.7502 266.294   3
   0   9   0 218.893 392.603   8
   0   9  -1 2859.85 664.499   8
   0   9   1 3592.37 563.324   3
   0   9   1 2913.93 622.532   8
   0   9   1 3504.24 637.677   7
   0   9   2 10343.7 965.201   8
   0   9   2 12225.1 985.369   7
   0   9  -2 11309.8 846.549   5
   0   9   2 11841.7 985.783   3
   0   9   2 11074.6 818.151   2
   0   9  -2 11277.8 1165.87   8
   0   9  -3 9055.87 1100.85   8
   0   9   3 9542.72 926.902   3
   0   9  -3 9303.19 751.962   5
   0   9   3 10378.2 897.504   7
   0   9   3 9975.14 837.494   2
   0   9   4 20037.4 1203.50   7
   0   9   4 20346.7 1375.94   3
   0   9  -4 19355.9 1046.15   5
   0   9  -4 19768.9 1591.31   8
   0   9  -5 8578.76 1138.52   8
   0   9   5 8605.23 994.846   3
   0   9   6 665.759 484.053   3
   0   9  -6 585.657 629.025   8
   0   9  -7 5634.98 1011.29   8
   0   9  -7 5896.24 730.901  13
   0   9  -7 6301.77 535.490  62
   0   9   7 6283.97 536.465  42
   0   9  -7 6813.54 656.485  41
   0   9  -7 5913.19 569.968  17
   0   9   7 5715.03 902.067   3
   0   9  -7 4546.05 672.230  34
   0   9   7 5828.83 535.997  38
   0   9   8 12444.6 740.345  42
   0   9  -8 12430.7 792.480  17
   0   9  -8 14238.6 1486.00   8
   0   9   8 12413.4 1276.81   3
   0   9  -8 10319.9 893.545  34
   0   9  -8 12587.0 730.094  62
   0  -9  -8 14022.6 670.696  35
   0   9   8 12768.5 767.241  38
   0   9   8 13841.6 680.487  16
   0   9  -8 12370.7 872.062  10
   0   9  -8 10717.3 587.463  44
   0   9  -8 13547.5 877.619  41
   0   9  -8 12876.9 976.231  13
   0   9  -9 4591.51 986.973   8
   0   9  -9 3856.14 438.042  44
   0   9   9 3983.87 773.019   2
   0   9  -9 4260.60 547.637  39
   0   9   9 3958.55 489.213  42
   0   9  -9 3999.67 725.587  34
   0  -9  -9 4863.91 460.545  35
   0   9  -9 3957.06 472.068  62
   0   9   9 4896.45 548.379  38
   0   9  -9 5179.49 665.759  41
   0   9  -9 4942.00 630.385  17
   0   9  -9 4721.36 773.579  13
   0   9  -9 4034.99 450.341  30
   0   9   9 4936.41 899.438   3
   0   9  -9 3432.90 593.281  64
   0   9  -9 4941.89 725.057  10
   0   9   9 4093.39 472.167  16
   0   9 -10 274.140 315.572  30
   0   9  10-87.5582 334.387  42
   0   9 -10 781.912 492.597  17
   0   9 -10-133.250 500.174  64
   0   9 -10-123.083 400.956  39
   0   9 -10 1296.45 697.563  10
   0   9 -10 482.147 479.726  41
   0   9 -10 788.756 654.276  34
   0   9 -10-974.836 658.027  61
   0   9 -10 147.618 347.251  44
   0   9  10 283.743 354.920  38
   0  -9 -10 176.237 304.890  35
   0   9  10-111.222 435.670  16
   0   9 -10-276.749 465.996  59
   0  -9 -11 2035.33 415.927  35
   0   9 -11 1618.71 582.862  64
   0   9  11 1354.95 410.382  16
   0   9 -11 1542.95 493.456  59
   0   9 -11 1836.64 416.276  44
   0   9 -11 1529.43 456.084  39
   0   9 -11 2589.93 703.231  61
   0   9  11 1930.02 452.519  38
   0   9 -11 2221.67 446.781  30
   0   9 -12 13636.0 1213.62  34
   0   9 -12 4565.09 740.208  64
   0   9 -12 11272.8 964.454  10
   0   9 -12 9489.49 930.337  61
   0   9 -12 4711.15 642.156  39
   0   9  12 4142.30 556.778  38
   0   9 -12 5194.70 574.413  30
   0   9 -12 4783.42 542.582  44
   0   9 -12 4058.72 597.276  33
   0   9  12 4112.40 506.413  16
   0   9 -12 4797.87 593.271  59
   0  -9 -12 4836.41 537.195  35
   0   9 -13 811.534 420.538  59
   0   9  13 255.039 393.951  16
   0   9 -13 1321.48 409.181  30
   0   9  13 1985.20 504.435  15
   0  -9 -13 801.627 378.553  35
   0   9 -13 999.502 598.843  64
   0   9 -13 879.785 431.529  44
   0   9 -13 1002.53 480.281  39
   0   9 -13 408.610 475.577  33
   0   9  13 541.958 395.161  38
   0   9  14 14072.0 701.183  16
   0   9  14 12712.3 789.398  38
   0  -9 -14 14798.6 755.324  35
   0   9 -14 14441.7 775.838  44
   0   9 -14 13741.9 702.240  59
   0   9 -14 14278.8 826.511  33
   0   9 -15 450.290 362.436  44
   0   9 -15 720.587 410.599  33
   0   9  15 504.230 321.460  16
   0   9  15 452.443 305.974  38
   0   9 -15-620.584 365.480  53
   0  -9 -15 417.450 291.398  35
   0   9  15 424.144 313.027  15
   0   9  16 1625.70 315.707  54
   0   9 -16 646.968 244.804  53
   0   9  16 986.800 272.458  16
   0   9 -16 1193.55 318.419  33
   0   9 -16 653.367 311.088  44
   0   9  17 608.018 162.956  54
   0   9 -17 461.035 178.760  45
   0   9 -17 236.324 211.860  33
   0   9  17 1271.63 205.112  16
   0   9  17 664.837 212.913  56
   0   9 -17 904.805 227.104  44
   0  10   0 2055.71 614.109   8
   0  10   1 60881.8 2512.27   8
   0  10   1 66486.8 2309.71   3
   0  10  -1 62095.3 2674.97   8
   0  10   2 33100.2 1709.36   3
   0  10   2 32517.2 1729.46   8
   0  10  -2 33176.3 2019.95   8
   0  10   3 5098.90 768.828   3
   0  10  -3 4938.28 935.735   8
   0  10   4 1118.40 518.638   3
   0  10   4 1168.28 435.945   2
   0  10  -4 1154.32 654.474   8
   0  10  -5 3128.68 525.663  29
   0  10   5 2973.33 411.877  42
   0  10  -5 3333.13 471.123  62
   0  10  -5 2680.90 819.892   8
   0  10   5 2307.80 552.908   2
   0  10   5 3006.39 677.050   3
   0  10  -5 2540.68 589.350  13
   0  10  -5 3026.24 510.032  41
   0  10  -5 2875.15 473.449  17
   0  10  -5 2095.94 592.968  34
   0  10  -5 3006.85 404.558  32
   0  10  -6 1362.40 416.874  62
   0  10  -6 1544.91 489.569  41
   0  10  -6 1049.91 326.549  48
   0  10   6 907.508 561.184   3
   0  10   6 1037.25 339.929  38
   0  10  -6 1495.97 746.509   8
   0  10   6 1327.99 501.715   2
   0  10  -6 1259.16 331.930  32
   0  10   6 1389.27 363.426  42
   0  10  -6 1010.11 557.031  34
   0  10  -6 1144.92 424.876  17
   0  10  -6 986.719 536.364  13
   0  10  -7 30850.3 1206.48  17
   0  10  -7 28539.2 1303.42  10
   0  10   7 33459.2 1192.84  38
   0  10  -7 31230.4 1186.21  62
   0  10   7 31831.0 1187.98  42
   0  10  -7 32755.9 1375.85  13
   0  10   7 31297.7 1969.74   3
   0  10  -7 31155.9 1099.25  32
   0  10  -7 37026.4 2367.89   8
   0  10  -7 30395.7 1401.24  34
   0  10  -7 34301.9 1367.21  41
   0  10   7 29501.0 1775.41   2
   0  10  -8 91.7211 365.840  39
   0  10   8 484.996 506.777   2
   0  10   8 97.8827 526.640   3
   0  10   8-88.5181 361.606  42
   0  10  -8-63.9855 596.657  34
   0  10  -8 272.757 624.259  13
   0  10  -8-14.7356 712.306   8
   0  10  -8 265.225 363.067  62
   0  10  -8-91.2613 653.554  10
   0  10  -8 516.113 456.180  17
   0  10  -8-4.68044 498.555  41
   0  10   8 89.8810 336.791  38
   0  10  -9 9062.68 780.119  17
   0  10  -9 9653.72 584.942  44
   0  10  -9 9480.74 687.585  62
   0  10  -9 8857.60 873.160  10
   0  10   9 8665.88 690.832  42
   0  10  -9 8199.92 795.775  64
   0  10  -9 8367.98 712.884  39
   0  10  -9 8336.42 880.214  34
   0  10  -9 9149.93 911.262  13
   0  10  -9 8829.84 725.468  59
   0  10   9 10360.2 637.500  16
   0  10  -9 9224.21 845.877  41
   0 -10  -9 9721.70 601.885  35
   0  10   9 8459.25 705.093  38
   0  10 -10-368.419 488.076  59
   0  10  10-86.6062 385.582  16
   0  10 -10 117.870 308.239  44
   0  10 -10 1021.33 522.275  17
   0  10 -10-409.075 531.671  64
   0  10  10-328.050 380.196  42
   0  10 -10 742.396 390.289  62
   0  10 -10 49.9582 390.525  39
   0  10 -10 717.111 729.071  34
   0  10 -10-1186.28 622.263  61
   0  10  10 163.787 355.003  38
   0  10 -10 1581.35 712.784  10
   0 -10 -10-79.8015 287.059  35
   0  10 -10 205.045 531.860  41
   0  10 -11 5594.79 534.828  44
   0  10 -11 6026.63 641.407  39
   0  10 -11 6785.87 873.343  34
   0  10 -11 6266.03 797.459  61
   0  10 -11 6146.36 730.567  64
   0  10  11 5578.60 606.906  38
   0  10 -11 6258.02 537.591  30
   0 -10 -11 6434.99 540.656  35
   0  10  11 7058.70 584.733  16
   0  10 -11 5201.95 600.481  33
   0  10 -11 5692.43 642.652  59
   0  10 -12 27038.0 1246.76  10
   0  10  12 22124.0 1030.65  38
   0  10 -12 23852.3 1111.61  39
   0  10 -12 23414.6 1043.23  59
   0  10 -12 33592.0 1538.96  34
   0 -10 -12 25181.6 977.510  35
   0  10 -12 23467.1 935.618  44
   0  10  12 25729.3 930.302  16
   0  10 -12 25318.1 972.624  30
   0  10 -12 26177.6 1230.75  61
   0  10 -12 23166.5 1045.11  33
   0  10 -12 23022.8 1187.21  64
   0  10  12 31282.8 1134.62  15
   0  10  13 672.658 349.620  16
   0  10  13 336.497 373.273  38
   0  10 -13 942.549 558.111  64
   0  10 -13 421.072 412.812  33
   0  10 -13 1257.71 427.200  59
   0  10 -13 530.902 367.580  44
   0 -10 -13 650.685 331.281  35
   0  10  13 1090.18 457.811  15
   0  10 -13 997.893 428.007  39
   0  10 -14 1789.71 379.176  44
   0 -10 -14 1944.51 343.215  35
   0  10  14 2790.30 433.959  15
   0  10 -14 2142.34 380.732  59
   0  10  14 1579.43 365.677  38
   0  10  14 2567.83 376.560  16
   0  10 -14 2336.28 461.944  33
   0  10  15 19848.0 673.679  15
   0  10  15 21896.6 663.770  16
   0  10 -15 17187.4 671.518  53
   0  10 -15 21036.2 743.093  44
   0 -10 -15 19154.5 693.553  35
   0  10 -15 20534.3 791.490  33
   0  10 -15 15971.2 589.077  59
   0  10  16 2948.73 294.486  56
   0  10 -16 2684.75 253.012  53
   0  10 -16 2787.97 289.308  44
   0  10 -16 2150.57 304.212  33
   0  10  16 2893.45 249.863  16
   0  10 -16 2266.26 224.136  45
   0  10  16 3032.38 301.090  54
   0  11   0 179.330 512.101   8
   0  11   0 141.834 316.879  62
   0  11  -1 8204.90 695.296  29
   0  11  -1 8823.09 1145.92   8
   0  11  -1 8721.65 638.555  17
   0  11   1 7977.26 1011.00   8
   0  11   1 9460.94 657.179  62
   0  11  -1 9506.61 698.012  62
   0  11   1 7388.71 551.110  42
   0  11  -1 8749.69 656.907  32
   0  11  -1 10594.8 719.688  34
   0  11  -1 8312.19 714.542  41
   0  11  -2 280.464 362.462  41
   0  11   2 780.593 420.728  15
   0  11  -2 434.338 341.375  12
   0  11  -2 596.129 380.803  62
   0  11  -2 526.641 335.869  32
   0  11  -2 306.148 371.554  17
   0  11  -2 337.473 400.415  29
   0  11  -2 274.224 575.997   8
   0  11   2 653.860 436.299   3
   0  11  -2 197.580 364.040  52
   0  11  -2 904.016 456.943  34
   0  11   2 755.608 348.150  62
   0  11   2 400.495 272.940  42
   0  11  -3 98.5661 406.782  41
   0  11  -3 74.9766 551.252   8
   0  11   3 901.523 440.285  15
   0  11   3 351.180 428.769   3
   0  11   3 401.036 293.580  42
   0  11  -3-15.5898 454.624  34
   0  11  -3 503.903 371.425  62
   0  11  -3 466.615 332.157  32
   0  11  -3 281.559 393.819  17
   0  11  -3 441.094 334.258  12
   0  11  -3 509.413 328.027  24
   0  11  -3 392.715 430.274  29
   0  11  -4 297.814 331.685  32
   0  11   4 4.89750 301.850  42
   0  11  -4 238.172 370.910  62
   0  11  -4 35.6671 329.222  12
   0  11  -4 206.931 315.460  24
   0  11  -4 71.9589 510.705  34
   0  11  -4-45.9961 580.644   8
   0  11   4 1181.61 474.237  15
   0  11  -4 81.1290 404.063  17
   0  11  -4 223.102 408.971  41
   0  11  -4-72.5456 482.542  13
   0  11  -4 337.845 439.175  29
   0  11   4 150.931 456.662   3
   0  11   5 10315.8 714.269  42
   0  11  -5 11072.6 816.454  29
   0  11  -5 10299.4 825.651  41
   0  11  -5 9403.99 645.915  48
   0  11  -5 10545.3 764.017  62
   0  11  -5 10648.9 1365.49   8
   0  11  -5 10975.8 897.282  34
   0  11  -5 11172.7 724.237  32
   0  11  -5 10381.0 755.305  17
   0  11   5 10437.4 1150.84   3
   0  11  -5 11016.8 840.618  13
   0  11  -6 361.931 408.361  62
   0  11  -6 169.846 508.888  13
   0  11  -6 276.934 312.590  32
   0  11   6 1461.59 545.772  15
   0  11  -6-271.059 355.547  48
   0  11  -6 443.477 481.921  41
   0  11   6 227.431 306.318  38
   0  11  -6 134.867 710.005   8
   0  11  -6-56.4962 606.047  34
   0  11   6-12.5156 344.370  42
   0  11   6 905.860 404.334  56
   0  11  -6 194.483 415.971  17
   0  11   6 374.710 505.915   3
   0  11  -7 429.410 344.295  32
   0  11  -7 623.197 396.696  62
   0  11  -7 11.2238 334.949  48
   0  11  -7-218.564 640.122  34
   0  11  -7 492.033 469.011  17
   0  11   7-87.1252 367.958  42
   0  11  -7 364.724 539.223  13
   0  11  -7 822.870 530.739  41
   0  11  -7-222.776 377.201  39
   0  11   7 219.787 346.416  38
   0  11   8 5329.28 576.287  38
   0  11   8 4635.29 554.025  42
   0  11  -8 5416.04 633.958  59
   0  11  -8 5324.99 758.655  10
   0  11  -8 6193.70 676.696  17
   0  11  -8 5632.87 611.405  62
   0  11  -8 6250.13 538.912  32
   0  11  -8 5358.75 569.589  39
   0  11  -8 6411.23 745.839  41
   0  11  -8 5270.23 801.367  34
   0  11  -8 6574.51 834.266  13
   0  11  -9 1573.33 529.872  17
   0  11  -9 224.085 369.909  39
   0  11  -9 422.390 465.352  59
   0  11  -9 863.443 537.144  41
   0  11  -9 995.024 641.381  10
   0  11   9 492.929 372.850  38
   0  11  -9 757.830 409.223  62
   0  11   9 2167.17 573.422  15
   0  11   9 395.670 375.075  42
   0  11  -9 1424.48 691.516  13
   0  11  -9 621.380 654.855  34
   0  11  -9 252.905 535.008  64
   0 -11 -10 20792.4 820.226  35
   0  11 -10 17664.6 1098.56  64
   0  11 -10 15804.9 1037.64  61
   0  11 -10 20358.2 1117.74  41
   0  11  10 17383.8 961.245  38
   0  11 -10 18242.9 1150.72  34
   0  11 -10 19701.3 1112.90  10
   0  11 -10 18412.1 1005.21  59
   0  11 -10 19912.0 981.371  39
   0  11 -10 16948.6 898.915  33
   0  11 -11 19266.5 1068.17  10
   0 -11 -11 17737.6 767.030  35
   0  11  11 14803.3 841.903  38
   0  11 -11 15321.0 856.277  33
   0  11  11 19629.9 750.177  16
   0  11 -11 16982.4 915.293  39
   0  11 -11 16826.4 1112.66  34
   0  11 -11 17383.3 740.541  44
   0  11 -11 17467.7 1042.49  61
   0  11  11 21524.4 985.219  15
   0  11 -11 16642.5 947.854  59
   0  11 -11 15611.9 1025.50  64
   0  11  12 16062.8 815.939  15
   0 -11 -12 13076.4 638.275  35
   0  11 -12 12663.8 883.905  64
   0  11  12 13852.1 624.038  16
   0  11 -12 12456.3 775.854  39
   0  11 -12 15920.2 968.629  61
   0  11 -12 11857.8 765.407  59
   0  11 -12 11657.3 739.060  33
   0  11 -12 12375.0 631.700  44
   0  11  12 10101.0 693.533  38
   0  11  13 5687.13 504.855  56
   0  11 -13 5479.73 642.715  64
   0  11  13 6160.57 535.316  15
   0  11 -13 5757.53 537.265  59
   0  11 -13 4811.57 540.431  33
   0  11 -13 4943.37 425.015  44
   0  11  13 6199.37 429.319  16
   0 -11 -13 5384.08 427.600  35
   0  11  14 1023.34 255.342  16
   0  11 -14-976.734 377.909  53
   0  11 -14 568.266 333.865  33
   0 -11 -14 516.101 212.485  35
   0  11 -14-416.082 333.804  59
   0  11  14 482.685 297.809  15
   0  11 -14 600.210 264.413  44
   0  11  14 898.335 329.951  56
   0  11 -15 685.709 207.839  44
   0  11  15 926.524 276.062  54
   0  11  15 29.0708 215.097  15
   0  11 -15 95.1099 230.354  53
   0  11 -15 967.970 288.212  33
   0  11  15 813.217 241.365  56
   0  11 -15 360.282 194.259  59
   0  11  15 657.340 176.882  16
   0  11 -16 739.217 187.724  33
   0  11  16 1222.65 163.197  56
   0  12   0 36543.6 2125.95   8
   0  12   0 43846.8 1310.68  12
   0  12   0 41640.3 1284.56  17
   0  12   0 45585.6 1450.50  62
   0  12   0 39543.5 1428.75  29
   0  12   0 38589.2 1221.15  52
   0  12   0 39360.8 1418.39  41
   0  12   0 44023.1 1423.40  34
   0  12  -1 14314.1 1414.68   8
   0  12  -1 15322.0 896.523  34
   0  12  -1 15214.7 793.890  12
   0  12  -1 13849.1 898.979  29
   0  12  -1 15052.4 828.543  17
   0  12   1 11720.0 711.345  42
   0  12  -1 12994.7 888.631  41
   0  12   1 14167.1 814.089  15
   0  12   1 14936.0 862.445  62
   0  12  -1 14771.0 883.023  62
   0  12  -2 12667.6 732.417  12
   0  12   2 10584.6 709.153  42
   0  12  -2 12324.2 879.695  41
   0  12  -2 13862.9 897.710  34
   0  12  -2 11039.7 838.815  29
   0  12  -2 12871.2 863.945  62
   0  12  -2 12698.9 806.848  17
   0  12  -2 14375.5 808.464  43
   0  12   2 14946.8 841.308  15
   0  12  -2 12085.7 1357.99   8
   0  12  -3 373.082 483.698  13
   0  12  -3 855.402 466.993  62
   0  12  -3 399.637 472.395  29
   0  12  -3 862.110 511.578  34
   0  12   3 915.569 470.706  15
   0  12  -3 702.364 375.842  12
   0  12   3 571.218 321.161  42
   0  12  -3 1052.89 675.625   8
   0  12  -3 563.489 449.838  41
   0  12  -3 887.756 456.738  17
   0  12  -3 1120.67 423.665  32
   0  12   4 4996.45 607.615  15
   0  12  -4 2772.27 529.650  17
   0  12  -4 3401.35 579.102  62
   0  12  -4 2852.99 466.495  12
   0  12  -4 2742.00 579.615  29
   0  12   4 2291.92 437.421  42
   0  12  -4 3299.40 497.962  32
   0  12  -4 2565.04 564.810  41
   0  12  -4 3046.85 622.699  34
   0  12  -4 2408.48 582.665  13
   0  12  -4 2182.62 449.287  48
   0  12  -5 562.843 369.082  48
   0  12  -5 238.233 432.037  59
   0  12  -5 578.478 577.528  34
   0  12  -5 830.967 385.965  12
   0  12  -5 688.471 503.908  13
   0  12  -5 1104.35 424.642  32
   0  12  -5 941.205 470.947  17
   0  12  -5 1203.34 532.885  41
   0  12   5 612.939 344.980  42
   0  12   5 2196.41 535.853  15
   0  12  -5 1190.95 459.930  62
   0  12  -6 1664.08 419.698  32
   0  12  -6 978.313 435.615  59
   0  12  -6 1862.73 620.360  13
   0  12  -6 1770.93 575.652  41
   0  12   6 1793.15 394.437  56
   0  12  -6 1838.02 505.570  62
   0  12  -6 1247.80 614.454  34
   0  12  -6 1684.47 517.203  17
   0  12   6 1032.59 395.171  42
   0  12   6 3252.45 595.967  15
   0  12  -6 1172.98 391.742  48
   0  12  -7 193.453 353.731  33
   0  12  -7 200.378 466.724  59
   0  12  -7 949.398 385.653  32
   0  12  -7 338.842 325.639  39
   0  12  -7 247.137 498.269  41
   0  12  -7 1145.99 492.895  17
   0  12   7 1898.57 561.706  15
   0  12  -7 855.415 637.717  34
   0  12  -7 1067.79 636.178  13
   0  12   7 1154.22 397.166  56
   0  12  -7 716.824 359.848  48
   0  12  -7-881.359 656.323  10
   0  12   7 67.2484 373.708  42
   0  12  -7 1171.69 462.653  62
   0  12   7 785.012 388.925  12
   0  12  -8 11943.5 928.655  41
   0  12  -8 11426.7 941.781  34
   0  12  -8 12673.6 981.357  13
   0  12  -8 11464.8 719.536  39
   0  12   8 15443.5 901.135  15
   0  12  -8 12345.6 845.822  17
   0  12   8 13669.5 719.436  56
   0  12  -8 10171.8 659.922  33
   0  12  -8 9199.93 874.217  10
   0  12  -8 11095.0 813.298  59
   0  12  -8 10125.9 832.202  64
   0  12   8 12043.6 686.914  12
   0  12  -9-314.105 494.462  59
   0  12   9 797.705 413.636  56
   0  12  -9 683.590 649.927  34
   0  12  -9-124.384 508.173  64
   0  12  -9 234.985 330.045  39
   0  12  -9 758.017 563.148  41
   0  12  -9-342.043 391.655  33
   0  12  -9 970.336 630.982  10
   0  12   9 88.6316 302.664  12
   0  12   9 1156.90 503.016  15
   0  12  10 35236.4 1227.00  15
   0  12 -10 30091.2 1111.18  39
   0  12 -10 27210.4 1229.68  61
   0  12 -10 29603.3 1286.15  34
   0  12 -10 30595.7 1211.22  59
   0  12 -10 29161.6 1247.58  10
   0  12  10 34450.3 1053.40  56
   0  12 -10 28433.9 1254.82  64
   0  12 -10 28273.5 1050.37  33
   0  12 -10 32318.3 1327.26  41
   0  12 -11 20666.7 1041.06  61
   0  12 -11 22100.2 987.900  59
   0  12 -11 23492.1 1138.39  34
   0  12 -11 21765.7 906.190  33
   0  12 -11 20454.2 1014.62  64
   0  12  11 25042.3 995.042  15
   0  12 -11 22748.5 1083.95  10
   0  12 -11 21881.1 931.234  39
   0  12  11 22830.5 851.038  56
   0  12  12 4581.51 445.179  56
   0  12  12 4129.22 479.005  15
   0  12 -12 4873.22 525.503  59
   0  12 -12 4023.38 567.034  64
   0 -12 -12 4364.69 343.371  35
   0  12 -12 3864.69 459.184  33
   0  12  13 111.384 298.277  15
   0  12 -13-347.996 329.154  59
   0  12  13 513.740 279.323  56
   0  12 -13 712.135 307.640  33
   0  12  14 508.470 263.348  54
   0  12  14-168.557 247.213  15
   0  12  14 167.537 207.946  56
   0  12 -14-396.657 269.913  53
   0  12 -14-215.892 239.693  59
   0  12 -14 674.411 264.767  33
   0  12 -15 973.003 181.969  53
   0  12 -15 454.635 176.915  33
   0  12  15 870.648 182.278  54
   0  13   0 121.175 388.623  17
   0  13   0 5.02741 391.912  12
   0  13   0 572.350 503.241  34
   0  13   0 224.034 444.943  29
   0  13   0-287.875 422.305  41
   0  13  -1 2852.70 547.267  13
   0  13   1 2360.32 489.714  41
   0  13   1 4121.92 594.311  34
   0  13  -1 2175.32 504.740  41
   0  13  -1 3580.20 602.973  34
   0  13   1 2603.41 549.143  29
   0  13  -1 3139.76 502.751  17
   0  13   1 1549.24 452.323  15
   0  13  -1 3289.25 546.473  43
   0  13  -1 2487.86 569.390  29
   0  13  -1 2670.42 482.587  12
   0  13   1 3006.94 480.181  12
   0  13  -2 8180.01 731.396  62
   0  13  -2 7063.45 691.445  13
   0  13  -2 5995.15 712.649  41
   0  13  -2 6771.59 607.579  12
   0  13   2 7063.26 689.779  29
   0  13   2 7033.80 651.743  15
   0  13  -2 7341.07 674.149  17
   0  13  -2 8004.81 667.464  43
   0  13   2 7697.63 637.793  12
   0  13   2 5639.77 596.856  41
   0  13  -2 6394.65 535.500  59
   0  13  -2 7877.63 732.794  34
   0  13  -2 6236.28 710.434  29
   0  13  -3 2309.74 500.640  17
   0  13  -3 1412.55 520.726  13
   0  13   3 2174.84 481.398  12
   0  13  -3 1424.60 390.776  59
   0  13  -3 2853.89 593.966  62
   0  13  -3 1249.77 433.354  48
   0  13   3 1465.36 483.826  15
   0  13  -3 1644.82 543.076  41
   0  13  -3 1565.98 577.090  34
   0  13  -3 1702.79 434.170  12
   0  13  -3 1705.11 558.303  29
   0  13  -4 7532.92 738.884  13
   0  13  -4 7523.41 617.310  12
   0  13  -4 6878.59 754.358  29
   0  13  -4 6683.96 601.272  59
   0  13  -4 8108.81 779.193  34
   0  13  -4 8633.75 791.366  62
   0  13   4 8347.99 651.295  12
   0  13   4 7821.03 697.433  15
   0  13  -4 7684.56 801.916  41
   0  13  -4 6803.56 625.884  48
   0  13  -4 8337.81 732.406  17
   0  13   5 697.262 484.574  15
   0  13  -5 401.697 537.778  13
   0  13  -5 858.271 464.725  17
   0  13  -5 732.047 514.028  62
   0  13  -5 443.696 500.894  41
   0  13   5 41.7557 367.980  48
   0  13   5 495.452 389.505  12
   0  13  -5 206.329 371.592  48
   0  13  -5-45.9490 391.620  59
   0  13  -5 305.518 353.671  12
   0  13  -5 127.537 536.815  34
   0  13  -6 3331.40 666.631  10
   0  13  -6 4551.96 614.556  17
   0  13   6 4650.31 476.599  48
   0  13  -6 4391.46 655.446  13
   0  13  -6 4410.37 740.769  34
   0  13  -6 4358.86 672.474  41
   0  13   6 4914.41 535.107  12
   0  13   6 5410.54 629.223  15
   0  13  -6 4341.27 510.897  48
   0  13  -6 3889.18 543.175  59
   0  13  -7 56.3279 338.093  48
   0  13  -7 615.041 465.530  17
   0  13   7 1.41620 344.878  12
   0  13  -7 633.152 562.795  13
   0  13   7-74.0386 291.823  56
   0  13  -7-383.718 606.246  34
   0  13   7 435.285 462.880  15
   0  13  -7-703.982 632.293  10
   0  13  -7 336.178 526.000  41
   0  13  -7-374.087 452.754  59
   0  13   8 240.632 315.852  56
   0  13   8 322.512 330.000  12
   0  13  -8 554.883 584.462  34
   0  13  -8 0.21945 310.010  33
   0  13  -8 1287.45 593.012  13
   0  13  -8 211.003 429.017  59
   0  13  -8 131.944 550.426  10
   0  13   8 435.223 442.999  15
   0  13  -8-155.719 463.263  64
   0  13  -8 789.149 530.947  41
   0  13  -9 4782.12 683.890  34
   0  13  -9 3278.73 404.851  39
   0  13   9 3658.76 407.753  56
   0  13   9 4277.49 545.211  15
   0  13  -9 4592.28 667.251  10
   0  13  -9 4415.31 689.112  41
   0  13  -9 3238.23 404.218  33
   0  13  -9 3317.44 540.791  64
   0  13  -9 3666.45 565.487  59
   0  13   9 3744.95 392.646  12
   0  13 -10 8720.41 723.959  10
   0  13 -10 6594.09 673.749  61
   0  13  10 6069.51 443.494  56
   0  13 -10 6830.36 705.290  34
   0  13 -10 6503.86 622.127  59
   0  13 -10 6257.97 497.693  33
   0  13 -10 5932.98 596.009  64
   0  13  10 6645.06 592.171  15
   0  13 -10 6086.20 478.301  39
   0  13 -11 3366.71 393.348  33
   0  13  11 2715.31 341.464  56
   0  13  11 2904.18 433.829  15
   0  13 -11 5970.05 631.169  61
   0  13  11 4996.45 532.621  54
   0  13 -11 3416.63 500.824  64
   0  13 -11 3819.50 497.431  59
   0  13  12 22202.9 800.504  54
   0  13 -12 17889.5 752.290  59
   0  13 -12 18287.7 779.344  64
   0  13 -12 19192.6 682.707  33
   0  13  12 16302.8 556.019  56
   0  13  12 18788.8 735.362  15
   0  13 -12 22640.1 829.988  61
   0  13  13-20.6609 158.759  56
   0  13 -13-691.387 271.601  59
   0  13 -13-645.061 283.933  53
   0  13  13-469.941 264.428  15
   0  13  13 284.346 243.287  54
   0  13 -13 603.967 229.413  33
   0  13  14 2423.42 226.210  54
   0  13  14 1816.32 227.379  11
   0  13 -14 2308.82 223.234  53
   0  14   0 4594.58 620.654  34
   0  14   0 3264.74 595.136  29
   0  14   0 4236.00 527.880  12
   0  14   0 3465.89 547.444  48
   0  14   0 3327.56 536.513  41
   0  14   0 5175.21 594.871  43
   0  14  -1 1605.44 431.052  12
   0  14   1 2009.38 528.411  29
   0  14   1 2151.80 471.276  15
   0  14  -1 2157.01 478.561  17
   0  14   1 2643.66 553.201  34
   0  14  -1 1420.77 536.234  34
   0  14   1 1293.99 472.064  41
   0  14  -1 2029.71 521.278  43
   0  14  -1 1769.48 507.929  48
   0  14  -1 1934.21 506.138  13
   0  14  -1 1625.14 501.959  41
   0  14   1 1457.47 464.042  48
   0  14   1 1900.88 458.928  12
   0  14  -1 1660.78 531.095  29
   0  14   2 328.945 429.646  29
   0  14  -2 505.186 430.246  41
   0  14   2 293.437 347.188  41
   0  14   2 31.7307 428.212  48
   0  14  -2 562.526 503.672  29
   0  14  -2 5.59374 438.000  48
   0  14  -2 403.309 451.237  13
   0  14  -2 309.029 503.700  34
   0  14   2 665.364 412.784  12
   0  14   2 992.225 480.018  34
   0  14   2-438.257 474.299  15
   0  14  -2 560.918 422.236  43
   0  14  -2 385.283 431.626  17
   0  14  -2 568.104 384.210  12
   0  14  -3 566.349 342.131  59
   0  14  -3 651.464 374.068  12
   0  14  -3 1897.92 490.621  17
   0  14  -3 1245.55 516.754  41
   0  14  -3 542.258 514.489  34
   0  14  -3 1154.15 499.263  13
   0  14   3 687.304 415.768  48
   0  14  -3 723.993 422.213  48
   0  14   3 1114.12 428.409  12
   0  14  -3 932.070 513.346  29
   0  14   3 315.193 499.052  15
   0  14   3 2492.94 540.061  34
   0  14   3 959.692 426.440  29
   0  14  -4 327.615 397.889  48
   0  14  -4 798.242 524.968  41
   0  14  -4 264.492 481.736  13
   0  14   4-1320.53 496.350  15
   0  14  -4-396.349 538.036  34
   0  14  -4 38.9003 346.823  12
   0  14   4-57.1614 371.162  48
   0  14  -4-50.3373 345.941  59
   0  14   4 132.404 383.845  29
   0  14  -4 741.283 438.367  17
   0  14   4 462.741 400.396  12
   0  14  -5 4369.35 601.105  17
   0  14  -5 4916.29 640.346  13
   0  14   5 4287.47 503.461  12
   0  14  -5 3340.99 488.188  59
   0  14   5 3320.72 535.610  15
   0  14  -5 3755.79 641.087  34
   0  14  -5 3526.18 505.725  48
   0  14  -5 3277.52 599.884  41
   0  14  -5 3806.85 461.850  12
   0  14   5 3473.68 445.542  48
   0  14  -6 945.677 464.328  17
   0  14  -6 264.291 384.161  59
   0  14  -6 642.814 499.787  13
   0  14   6 305.823 352.170  12
   0  14   6 712.759 367.471  54
   0  14  -6 79.9286 517.016  34
   0  14  -6-282.174 572.902  10
   0  14   6 139.143 304.218  48
   0  14   6-324.380 444.771  15
   0  14  -6 303.813 340.827  48
   0  14  -6 121.642 500.226  41
   0  14  -7 11888.9 825.084  13
   0  14  -7 8262.84 672.853  64
   0  14  -7 10706.4 789.502  34
   0  14  -7 10185.9 596.902  48
   0  14  -7 11147.9 863.791  41
   0  14   7 11471.9 743.222  15
   0  14  -7 10440.3 697.567  59
   0  14   7 11491.8 630.042  12
   0  14  -7 9978.62 782.064  10
   0  14   7 12919.8 703.662  54
   0  14  -8-59.8103 389.033  64
   0  14   8-227.541 392.195  15
   0  14  -8 843.483 517.923  41
   0  14  -8 843.493 477.794  34
   0  14  -8 607.646 485.180  10
   0  14   8 80.0308 281.364  12
   0  14  -8 332.908 393.711  59
   0  14   8 828.568 361.040  54
   0  14  -8-709.236 563.870  61
   0  14  -9 6117.88 604.411  34
   0  14   9 5167.28 518.870  15
   0  14   9 6436.97 520.056  54
   0  14  -9 3729.17 563.875  61
   0  14  -9 5466.54 386.619  33
   0  14  -9 5008.56 523.680  64
   0  14  -9 6005.35 539.947  59
   0  14  -9 7066.70 634.253  10
   0  14   9 5656.47 388.436  12
   0  14  10 4122.01 430.033  54
   0  14 -10 3810.07 506.690  61
   0  14  10 2837.36 412.375  15
   0  14 -10 3583.98 327.560  33
   0  14 -10 2950.15 420.080  64
   0  14 -10 3896.92 459.449  59
   0  14 -11 525.481 281.664  64
   0  14  11-293.659 316.356  15
   0  14  11 498.848 268.271  54
   0  14 -11-278.249 304.075  59
   0  14 -11 362.683 199.974  33
   0  14 -12-154.518 238.228  59
   0  14  12 471.831 231.052  15
   0  14 -12-62.5371 233.006  53
   0  14  12 786.186 218.967  54
   0  14 -12 154.851 161.061  33
   0  15   0 264.462 350.573  41
   0  15   0-242.696 431.865  48
   0  15   0-716.683 453.707  34
   0  15   0 32.5561 340.786  12
   0  15   0 549.903 417.372  43
   0  15   0 53.9945 398.565  29
   0  15   1 1261.85 457.196  48
   0  15  -1 1375.47 403.598  41
   0  15  -1 1145.82 415.797  43
   0  15   1 1231.11 450.161  29
   0  15   1 1953.95 482.414  43
   0  15  -1 1322.22 474.230  29
   0  15   1 1176.01 359.003  41
   0  15  -1 1108.44 469.459  34
   0  15  -1 1036.77 448.229  48
   0  15   1 1347.70 401.735  12
   0  15  -1 1083.80 414.980  13
   0  15  -1 1263.48 391.721  12
   0  15   1 1280.32 472.205  34
   0  15  -2-229.411 346.145  43
   0  15   2 137.867 292.167  41
   0  15  -2 176.685 399.681  13
   0  15  -2 236.308 396.178  48
   0  15   2 569.238 390.497  15
   0  15  -2 167.744 331.310  12
   0  15   2 1147.74 470.374  43
   0  15   2 67.1490 372.971  29
   0  15   2 98.3554 376.195  48
   0  15  -2-339.293 482.427  34
   0  15   2 384.174 341.111  12
   0  15   2 748.624 442.872  34
   0  15  -2 413.350 370.583  41
   0  15  -3 646.629 303.099  59
   0  15   3 230.491 400.947  34
   0  15  -3-402.468 474.241  34
   0  15   3 212.492 353.879  12
   0  15  -3 89.8972 324.844  12
   0  15   3 159.863 355.709  29
   0  15  -3 87.2368 386.597  48
   0  15  -3 663.214 425.227  41
   0  15  -3 276.870 403.305  13
   0  15   3 531.567 384.232  15
   0  15   3-10.4327 367.731  48
   0  15   4 1013.41 368.006  12
   0  15  -4 638.727 428.666  41
   0  15  -4 539.097 452.157  34
   0  15  -4 1048.19 331.268  59
   0  15   4 1178.84 376.611  48
   0  15   4 1930.83 427.455  34
   0  15   4 909.328 364.827  29
   0  15   4 380.818 361.261  11
   0  15   4 1844.11 429.119  15
   0  15  -4 1110.46 449.772  13
   0  15  -4 1053.28 388.129  48
   0  15  -4 803.272 330.624  12
   0  15  -5 1241.34 468.004  41
   0  15  -5 2194.71 463.173  13
   0  15  -5 1672.71 366.778  59
   0  15   5 1207.08 355.637  29
   0  15   5 1545.69 340.018  48
   0  15  -5 1062.99 478.663  10
   0  15  -5 1301.07 381.955  48
   0  15  -5 626.729 326.943  64
   0  15   5 284.160 396.269  15
   0  15   5 2302.78 433.493  34
   0  15  -5 1079.58 460.143  34
   0  15   5 1497.21 381.044  12
   0  15  -6 5753.26 490.860  59
   0  15  -6 5380.93 568.999  34
   0  15   6 5190.99 523.701  15
   0  15  -6 5206.20 464.687  48
   0  15   6 5716.23 479.936  12
   0  15  -6 5914.95 611.488  41
   0  15   6 4791.47 446.443  29
   0  15  -6 4999.50 584.894  10
   0  15   6 5824.77 414.112  48
   0  15  -6 4299.90 461.082  64
   0  15  -7 914.252 409.804  34
   0  15   7 408.957 275.291  29
   0  15  -7 1122.24 343.860  59
   0  15   7 1397.78 349.546  34
   0  15  -7 364.778 302.512  64
   0  15   7 323.239 253.899  54
   0  15   7-36.0154 363.925  15
   0  15  -7 620.142 421.355  10
   0  15  -7 423.507 256.386  48
   0  15  -7 814.523 425.864  41
   0  15   7 510.715 274.787  12
   0  15   8 243.976 224.852  29
   0  15   8 439.632 242.268  12
   0  15   8 294.744 244.895  54
   0  15  -8 344.480 286.226  64
   0  15  -8 865.211 328.604  59
   0  15   8-304.981 373.021  15
   0  15  -8 1650.50 438.669  10
   0  15   8 874.793 288.418  34
   0  15  -8 1850.12 402.539  34
   0  15  -9 6140.96 486.123  34
   0  15  -9 3486.08 439.441  61
   0  15   9 4112.51 306.059  34
   0  15  -9 6591.13 515.675  10
   0  15  -9 3035.31 336.787  64
   0  15  -9 3964.98 388.027  59
   0  15   9 3121.61 307.680  54
   0  15   9 2852.75 392.878  15
   0  15 -10 3328.41 331.007  59
   0  15  10 4139.97 369.757  11
   0  15 -10 3273.75 305.538  53
   0  15  10 5104.09 398.928  15
   0  15  10 4408.43 317.242  54
   0  15 -11 1568.61 207.922  53
   0  15 -11 1688.88 233.771  59
   0  15  11 1733.16 237.686  11
   0  15  11 2529.73 222.484  43
   0  15  11 2230.11 258.008  15
   0  16   0 1463.19 398.015  48
   0  16   0 1109.20 344.351  43
   0  16   0 1364.06 378.914  29
   0  16   0 1315.65 313.869  41
   0  16   0 824.456 377.372  34
   0  16   0 1814.85 371.503  12
   0  16   1 3556.20 374.098  41
   0  16  -1 3454.05 421.566  12
   0  16   1 3379.48 449.451  34
   0  16   1 3355.11 448.856  29
   0  16  -1 3242.68 458.691  34
   0  16  -1 2987.93 390.776  43
   0  16   1 3705.32 446.315  43
   0  16  -1 2942.03 406.492  41
   0  16   1 4027.23 449.508  12
   0  16  -1 3977.71 468.934  48
   0  16   1 4280.87 475.553  48
   0  16   2 694.841 351.487  48
   0  16  -2 286.183 284.468  12
   0  16   2 4.10113 343.408  34
   0  16   2 651.003 332.092  12
   0  16  -2 257.410 343.070  48
   0  16  -2 376.971 309.692  41
   0  16   2 830.723 361.509  43
   0  16   2 357.468 315.557  29
   0  16  -2 112.626 360.364  34
   0  16  -3 4261.20 403.794  12
   0  16   3 3156.51 408.479  15
   0  16   3 3677.47 414.956  29
   0  16  -3 4471.81 480.533  41
   0  16  -3 6045.19 478.786  13
   0  16   3 5236.88 500.592  43
   0  16  -3 5403.92 495.309  48
   0  16  -3 4528.99 483.716  34
   0  16   3 5004.33 449.619  48
   0  16   3 5237.34 471.007  12
   0  16   3 4918.58 458.384  34
   0  16   4 2130.83 361.979  15
   0  16   4 2742.25 347.792  48
   0  16  -4 2817.78 380.218  48
   0  16   4 2729.71 367.347  34
   0  16  -4 2193.45 314.017  12
   0  16  -4 1842.85 437.093  10
   0  16   4 2909.82 379.178  12
   0  16   4 3269.00 435.173  43
   0  16   4 2123.93 333.498  29
   0  16  -4 2667.79 411.779  41
   0  16  -4 2274.02 402.543  34
   0  16   5 729.559 339.220  43
   0  16   5 395.097 219.578  48
   0  16  -5-88.0846 380.379  10
   0  16   5 29.0100 232.602  29
   0  16   5 210.711 301.095  15
   0  16  -5-504.068 249.459  59
   0  16  -5 500.163 331.514  41
   0  16   5 438.096 268.038  12
   0  16  -5 530.811 281.410  48
   0  16   5 51.7164 261.988  34
   0  16  -5 60.3853 321.765  34
   0  16   6 1556.66 336.526  15
   0  16   6 1111.79 240.444  29
   0  16  -6 212.776 246.898  59
   0  16  -6 1780.90 350.041  34
   0  16  -6 1438.66 258.907  48
   0  16   6 1726.72 285.607  34
   0  16   6 1569.60 281.275  12
   0  16   6 1795.79 307.387  11
   0  16  -6 1738.76 402.605  10
   0  16  -6 2314.35 398.918  41
   0  16   6 2515.19 372.427  43
   0  16   7 2124.53 328.809  15
   0  16  -7 66.1742 328.284  61
   0  16  -7 857.949 197.145  53
   0  16   7 2581.52 349.389  43
   0  16  -7 968.831 244.650  59
   0  16   7 2243.95 265.762  12
   0  16   7 1999.15 288.399  11
   0  16  -7 2795.09 389.344  10
   0  16   7 2069.89 246.637  34
   0  16  -7 2426.53 332.545  34
   0  16  -8 2258.54 337.484  61
   0  16  -8 1336.86 235.695  59
   0  16   8 2501.79 284.734  11
   0  16   8 3065.46 312.434  43
   0  16  -8 1332.46 196.515  53
   0  16   8 2411.50 212.709  12
   0  16   8 2458.38 308.756  15
   0  16   9 1368.14 219.381  43
   0  16   9 963.769 220.816  15
   0  17   0-24.2231 231.246  12
   0  17   0 247.716 263.827  48
   0  17   0-331.217 277.389  34
   0  17   0-447.444 226.878  43
   0  17   1 188.622 242.461  34
   0  17  -1 321.230 271.044  34
   0  17  -1 653.815 218.327  41
   0  17   1 845.093 269.199  48
   0  17  -1 909.240 295.930  48
   0  17  -1 299.604 234.195  12
   0  17   1 229.516 227.487  43
   0  17   1 597.343 258.576  12
   0  17   2 14821.8 601.929  12
   0  17  -2 12476.1 616.427  10
   0  17  -2 13033.7 535.458  12
   0  17  -2 12038.5 524.130  41
   0  17  -2 13125.0 539.511  34
   0  17   2 13598.9 508.789  34
   0  17   2 13005.5 536.395  43
   0  17   2 14580.4 578.189  48
   0  17  -2 15623.4 612.027  48
   0  17   3 3636.21 301.556  34
   0  17  -3 3365.55 284.624  12
   0  17  -3 3086.52 384.520  10
   0  17  -3 3455.84 332.657  34
   0  17  -3 4280.87 359.521  48
   0  17   3 4039.09 355.334  12
   0  17   3 4153.67 356.084  43
   0  17   3 4442.16 335.129  48
   0  17  -3 4345.97 352.998  41
   0  17  -4 3230.80 305.315  48
   0  17   4 3226.16 311.529  12
   0  17  -4 3090.34 304.821  34
   0  17  -4 3575.75 326.136  41
   0  17  -4 3178.56 367.787  10
   0  17   4 3422.51 269.160  48
   0  17   4 3079.95 313.482  43
   0  17  -5 707.582 277.687  10
   0  17  -5 251.227 171.994  48
   0  17   5 291.981 193.286  12
   0  17   5 378.901 226.913  43
   0  17  -5 850.164 221.142  34
   0  17   6 11556.7 393.681  12
   0  17  -6 11523.0 464.491  10
   0  17   6 11633.9 443.392  43
   0  17  -7 2566.69 256.601  10
   0  18   0 493.602 204.689  10
   0  18   0 1239.59 187.902  48
   0  18   1 810.572 166.883  48
   0  18  -1 581.436 163.494  48
   0  18  -1-264.779 203.516  10
   0  18   1-77.3972 195.235  10
   0  18   1 464.346 161.360  12
   0  18  -2 224.622 186.420  10
   0  18  -2 593.505 156.818  48
   0  18   2 496.882 155.990  12
   1   0 -20 3176.27 226.069  45
   1   0 -20 2872.57 328.454  20
   1   0 -20 2440.28 294.688  58
  -1   0  19-487.994 274.596  16
   1   0 -19-109.025 290.696  58
   1   0 -19 342.996 324.089  20
   1   0 -19 0.14439 236.805  45
   1   0 -18 387.161 300.754  45
   1   0 -18 771.862 399.364  58
   1   0 -18 149.216 368.034  20
   1   0 -17-339.628 443.456  20
   1   0 -17 793.864 462.553  58
   1   0 -16 1804.57 483.156  58
   1   0 -16 1154.08 458.191  20
   1   0 -16 960.471 339.010  35
   1   0 -16 913.065 339.465  44
   1   0 -15 91.8463 306.871  35
   1   0 -15 320.665 342.146  44
   1   0 -15 68.6563 384.646  20
   1   0 -15 297.379 411.201  58
   1   0 -14 28313.4 959.878  44
   1   0 -14 27025.7 1025.71  35
   1   0 -14 28650.2 1168.72  20
   1   0 -14 29673.6 1093.63  58
   1   0 -13 301.827 363.663  30
   1   0 -13 246.327 357.844  20
  -1   0  13-94.7403 509.478   4
   1   0 -13-37.4673 268.803  44
   1   0 -13 60.9601 295.637  58
   1   0 -13 94.0848 270.167  35
   1   0 -12 36894.1 2125.71   1
  -1   0  11 21.5834 241.239   2
   1   0 -11-14.8257 438.489   1
   1   0 -10 28017.3 1628.68   1
   1   0  -9 148.722 389.722   1
  -1   0   8 50699.5 1369.71   3
   1   0  -8 50342.2 1897.93   1
   1   0  -7 27.4081 295.915   1
  -1   0   7 8.82922 173.975   3
   1   0  -6 1102.37 310.600   1
  -1   0   6 1199.01 209.986   3
   1   0  -6 1257.13 212.875   8
  -1   0   5 12.2733 124.757   3
   1   0  -5-35.7816 197.966   1
   1   0  -5 3.51750 138.367   8
   1   0  -4 12068.1 412.517   8
  -1   0   4 11944.3 458.204   3
   1   0  -4 11655.9 610.504   1
   1   0  -3 16.6163 153.452   1
  -1   0   3 27.3933 101.682   3
   1   0  -2 113582. 1741.31   1
  -1   0   2 114428. 1585.59   2
  -1   0   1 3.53036 32.9542   2
   1   0   0 16716.8 297.911   5
  -1   0  -1 23.5764 74.7402   1
  -1   0  -1 154.656 79.9238   6
   1   0   1 15.4873 32.6281   5
  -1   0  -2 148889. 2262.08   1
  -1   0  -2 148933. 2051.74   6
  -1   0  -3-25.2462 178.918   1
  -1   0  -3 22.8773 119.557   6
  -1   0  -4 1099.47 181.511   6
  -1   0  -4 1066.86 275.024   1
  -1   0  -5 22.8407 139.567   6
  -1   0  -5 33.7467 215.269   1
  -1   0  -6 132233. 2214.61   6
  -1   0  -6 127953. 2965.39   1
   1   0   6 129987. 2273.55   3
  -1   0  -7 56.6154 321.032   1
   1   0   7 6.00264 179.601   3
  -1   0  -7-3.41814 180.661   6
  -1   0  -8 21444.0 827.731   6
   1   0   8 21160.9 883.162   3
  -1   0  -8 22289.2 1348.42   1
  -1   0  -9 61.2960 392.446   1
  -1   0 -10 44859.7 2235.12   1
  -1   0 -11 69.3410 459.579   1
  -1   0 -12 37705.3 1184.01  35
  -1   0 -12 36856.0 1251.89  20
  -1   0 -12 37232.5 1095.27  44
  -1   0 -12 38944.4 1205.57  58
  -1   0 -12 33633.8 2222.18   1
  -1   0 -13 311.425 395.212  58
  -1   0 -13 422.624 633.942   1
  -1   0 -13-193.747 400.848  20
  -1   0 -13-95.9035 298.209  35
  -1   0 -13 236.230 355.482  44
  -1   0 -14 12091.2 764.247  35
  -1   0 -14 14352.1 767.024  44
  -1   0 -14 11828.1 854.416  20
  -1   0 -15 1055.53 545.606  58
  -1   0 -15 6.63144 338.317  44
  -1   0 -15-111.983 373.178  40
  -1   0 -15-475.556 523.316  20
  -1   0 -16 997.685 474.016  20
  -1   0 -16 1237.40 364.203  44
  -1   0 -16 1367.93 375.753  40
  -1   0 -16 1799.83 541.950  58
  -1   0 -16 1468.64 455.384  45
   1   0  17-861.259 412.614  16
  -1   0 -17 537.651 435.803  20
  -1   0 -17 90.2728 426.775  58
  -1   0 -17 162.400 260.577  40
  -1   0 -17-102.581 357.678  45
  -1   0 -18 146.605 338.004  20
  -1   0 -18-132.106 380.506  58
  -1   0 -18 589.040 276.707  45
  -1   0 -19 3.68429 178.845  45
  -1   0 -19-63.5750 248.516  58
  -1   0 -19 48.9472 237.795  20
   1   1 -20 3091.32 315.803  20
   1  -1 -20 2649.14 287.819  58
  -1   1  20 3615.78 237.562  16
   1   1 -20 2640.30 309.797  58
   1  -1 -20 2972.47 328.729  20
   1   1 -20 3665.46 263.202  45
   1   1 -19 119.148 294.618  58
  -1   1  19-574.629 306.909  16
   1  -1 -19 223.591 205.301  45
   1   1 -19 54.1973 248.185  45
   1  -1 -19-139.582 306.765  58
   1  -1 -19 173.161 332.471  20
   1   1 -19 288.509 312.506  20
   1   1 -18 246.015 258.875  44
   1   1 -18 839.745 426.814  58
   1   1 -18 1.21027 386.200  20
   1   1 -18-85.9050 342.774  45
   1  -1 -18 391.811 378.654  58
   1  -1 -18 226.193 265.419  45
   1  -1 -18-208.293 422.474  20
   1  -1 -17-303.327 492.593  20
   1   1 -17-72.4518 433.209  20
   1   1 -17 25.9510 318.209  44
   1   1 -17-53.8365 300.881  40
   1   1 -17 670.305 477.430  58
   1  -1 -17-323.088 338.317  45
   1  -1 -17 1009.58 441.576  58
   1  -1 -16 36347.2 1242.43  35
   1   1 -16 38142.0 1393.08  20
   1  -1 -16 35683.5 1413.45  20
   1  -1 -16 42775.3 1391.57  58
   1   1 -16 40495.2 1357.92  58
   1   1 -16 38812.5 1195.42  44
   1   1 -15 17752.0 969.474  20
   1  -1 -15 18712.5 921.778  58
   1  -1 -15 16841.1 966.690  20
   1  -1 -15 16643.9 854.407  35
   1   1 -15 18288.5 919.481  58
   1   1 -15 17371.9 814.936  44
   1  -1 -14 826.032 390.225  58
   1   1 -14 678.635 391.385  58
  -1   1  14 598.045 263.975  38
   1   1 -14 902.517 432.646  30
   1   1 -14 1024.17 433.600  20
  -1   1  14 300.267 504.048   4
   1  -1 -14 504.764 322.114  35
  -1  -1  14 338.970 534.230   4
   1  -1 -14 710.528 424.714  20
   1   1 -14 542.870 334.801  44
   1  -1 -13 2863.64 401.690  35
  -1   1  13 1983.64 610.280   4
  -1  -1  13 2367.97 682.315   4
   1  -1 -13 3556.11 484.133  20
   1  -1 -13 3526.93 437.277  58
   1   1 -13 3559.35 480.287  20
   1   1 -13 3167.31 432.189  58
   1   1 -13 3487.34 471.435  30
   1  -1 -13 3116.20 797.506   1
   1   1 -13 2997.86 403.693  44
  -1  -1  12 104829. 3517.69   4
  -1   1  12 109579. 3010.40   2
   1   1 -11 15001.3 1311.03   1
   1  -1 -11 14263.7 1256.96   1
   1   1 -10 271.986 427.737   1
   1  -1 -10 158.314 380.408   1
  -1  -1  10 220.150 222.556   2
  -1   1  10 201.689 262.660   3
   1  -1  -9 7622.62 822.115   1
   1   1  -9 7496.45 842.306   1
  -1   1   9 7505.08 594.487   3
   1   1  -8 19552.8 874.128   8
   1  -1  -8 19086.0 1146.58   1
  -1   1   8 18191.2 883.336   3
   1   1  -8 18368.5 1165.70   1
   1   1  -7 3410.91 392.856   8
   1   1  -7 3494.72 535.675   1
   1  -1  -7 3394.43 505.763   1
  -1   1   7 3249.18 377.923   3
   1   1  -6 6427.40 475.377   8
   1  -1  -6 6115.93 565.947   1
  -1   1   6 6371.33 467.278   3
   1   1  -6 6684.06 610.776   1
   1   1  -5 247813. 3582.66   8
   1   1  -5 245544. 4002.95   1
  -1   1   5 242179. 3581.39   3
   1  -1  -5 237146. 3914.92   1
   1  -1  -4 971856. 11757.0   1
   1   1  -4 985896. 11848.6   1
   1   1  -4 999999. 11522.6   8
  -1   1   4 984800. 11491.1   3
   1  -1  -3 5755.04 371.323   1
  -1   1   3 6063.48 344.298   3
   1   1  -3 5740.47 399.057   1
  -1  -1   3 5778.80 247.759   2
  -1   1   2 303.957 48.9030   6
  -1   1   2 338.155 113.371   3
   1  -1  -2 293.445 109.658   1
  -1  -1   2 273.167 56.6598   2
  -1  -1   2 188.438 130.080   4
  -1   1   1 24556.3 548.159   2
  -1   1   1 24979.5 455.348   6
  -1  -1   1 23960.5 551.068   4
  -1   1   1 24986.3 561.368   3
   1  -1  -1 25332.8 452.968   1
   1   1   0 33192.9 627.826   5
  -1   1   0 32327.7 556.523   2
   1   1   1 3980.71 202.083   5
  -1   1  -1 4129.51 238.843   6
  -1   1  -1 4167.07 215.754   1
  -1  -1  -2 391562. 4601.07   6
  -1  -1  -2 401506. 4980.05   1
  -1   1  -2 401478. 4896.87   1
  -1   1  -3 170451. 2541.93   6
  -1  -1  -3 173637. 2817.93   1
  -1  -1  -3 174627. 2313.86   6
  -1   1  -3 171090. 2724.24   8
  -1   1  -3 165540. 2752.85   1
  -1   1  -4 21184.7 888.640   1
  -1   1  -4 20907.1 726.704   6
  -1  -1  -4 21647.5 919.647   1
  -1  -1  -4 21794.1 585.185   6
  -1   1  -4 21521.1 836.391   8
  -1   1  -5 92501.2 1818.46   6
  -1   1  -5 95668.0 2040.91   8
  -1  -1  -5 93178.2 2258.47   1
  -1   1  -5 93885.4 2233.65   1
  -1  -1  -5 91361.7 1544.23   6
  -1   1  -6 295.928 319.460   8
  -1   1  -6 66.8099 264.845   1
   1   1   6 97.2460 195.604   3
  -1  -1  -6 208.400 144.670   6
  -1   1  -6 129.679 190.660   6
   1  -1   6 55.2998 128.152   3
  -1  -1  -6 112.430 290.738   1
  -1   1  -7 6269.98 482.866   6
  -1   1  -7 6038.04 682.927   1
   1   1   7 6224.12 523.969   3
   1  -1   7 6128.13 394.071   3
  -1  -1  -7 6148.22 721.116   1
  -1  -1  -7 6019.75 368.991   6
  -1   1  -8 42308.5 1853.41   1
  -1  -1  -8 40864.8 1863.72   1
  -1   1  -8 42317.1 1306.79   6
   1   1   8 41254.6 1390.93   3
   1   1   9 12556.6 795.811   3
  -1   1  -9 11678.4 1073.18   1
  -1  -1  -9 12043.2 1127.73   1
  -1   1  -9 12018.2 725.914   6
  -1  -1 -10 115657. 3742.61   1
  -1   1 -10 118621. 3696.91   1
  -1   1 -11 17431.2 1491.38   1
  -1  -1 -11 15957.4 1452.95   1
  -1   1 -12 2993.30 476.250  30
  -1  -1 -12 2330.85 393.692  35
  -1  -1 -12 2348.07 438.309  20
  -1   1 -12 2437.64 408.809  58
  -1   1 -12 2835.19 810.137   1
  -1   1 -12 2553.66 432.126  20
  -1   1 -12 2291.84 368.906  35
  -1  -1 -12 3205.67 435.559  58
  -1   1 -12 2735.93 397.743  44
  -1  -1 -12 2568.67 806.524   1
  -1  -1 -13 6243.34 627.859  20
  -1   1 -13 6130.92 604.658  20
  -1  -1 -13 8424.57 666.356  58
  -1  -1 -13 6917.33 1151.51   1
  -1  -1 -13 6512.11 587.553  35
  -1   1 -13 7206.94 1142.01   1
  -1   1 -13 7008.90 598.097  44
  -1   1 -13 7314.99 617.817  58
  -1   1 -14 10775.8 715.473  44
  -1  -1 -14 9803.54 715.748  35
  -1   1 -14 9789.97 750.748  20
  -1  -1 -14 11948.3 828.361  58
  -1  -1 -14 10012.7 627.013  40
  -1  -1 -14 8924.78 772.197  20
  -1   1 -14 12535.9 816.560  58
  -1   1 -15 16797.8 985.194  20
  -1  -1 -15 18545.3 800.326  40
  -1   1 -15 18956.6 896.506  44
  -1  -1 -15 20014.9 1058.94  58
  -1  -1 -15 18352.4 1076.40  20
  -1  -1 -15 19591.9 906.004  45
  -1   1 -16 21030.7 858.802  40
  -1   1 -16 20948.0 1087.52  20
  -1  -1 -16 22663.3 1131.97  58
  -1   1 -16 22054.9 933.135  44
  -1   1 -16 25007.5 1148.68  58
  -1   1 -16 22564.5 985.610  45
  -1  -1 -16 22780.4 1180.49  20
  -1  -1 -16 21958.4 910.471  45
  -1   1 -17 583.887 303.778  44
  -1  -1 -17-80.7810 436.729  58
   1   1  17-157.344 359.813  16
  -1   1 -17 366.043 288.269  40
  -1  -1 -17 486.616 339.104  45
  -1   1 -17 84.5416 394.004  45
  -1   1 -17 525.072 437.813  58
  -1  -1 -17 537.143 448.239  20
  -1   1 -17 369.816 413.878  20
  -1   1 -18 836.369 306.876  45
  -1  -1 -18 264.587 358.918  58
   1   1  18 618.834 276.197  16
  -1  -1 -18 820.725 280.094  45
  -1   1 -18 578.012 346.162  20
  -1  -1 -18 618.470 364.775  20
  -1   1 -18-52.1580 347.568  58
  -1   1 -18 654.063 231.737  40
  -1  -1 -19 78.5041 154.228  45
  -1  -1 -19 118.422 246.935  20
  -1   1 -19-229.810 262.440  58
  -1   1 -19 237.107 219.862  20
  -1   1 -19 185.292 205.165  45
   1  -2 -20 151.682 212.895  20
   1   2 -20-18.3971 183.414  20
  -1   2  20 208.005 176.738  16
   1   2 -20-56.9862 218.861  58
   1   2 -20 240.071 181.944  45
   1   2 -19 6230.70 503.272  58
   1   2 -19 5526.54 356.415  44
   1  -2 -19 4457.91 416.240  58
   1   2 -19 5471.72 410.959  45
  -1   2  19 4842.31 386.430  16
   1  -2 -19 6097.91 538.963  20
   1   2 -19 6195.78 493.331  20
   1  -2 -18 440.134 375.236  20
   1   2 -18 503.374 265.804  40
   1   2 -18 286.145 326.594  20
   1  -2 -18 326.750 333.023  58
   1  -2 -18 677.835 251.831  45
   1   2 -18 828.769 312.087  44
   1   2 -18 1437.41 444.259  58
   1  -2 -17 5352.28 449.384  45
   1   2 -17 4799.02 560.717  20
   1  -2 -17 5705.29 583.010  58
   1  -2 -17 4775.81 495.095  35
   1   2 -17 5516.36 515.955  44
   1  -2 -17 4793.47 616.559  20
   1   2 -17 6524.45 649.048  58
   1  -2 -16 3090.89 556.056  20
   1   2 -16 4980.20 539.276  44
  -1   2  16 5323.42 471.260  38
   1  -2 -16 5492.57 619.531  58
   1  -2 -16 4629.00 520.128  35
   1   2 -16 4543.30 575.815  20
   1   2 -16 5325.17 590.490  58
   1  -2 -16 4200.72 437.854  45
   1  -2 -15 5402.35 596.998  58
   1   2 -15 5002.45 532.738  44
   1   2 -15 5285.48 624.710  30
   1   2 -15 4591.98 567.555  20
  -1   2  15 4458.70 460.174  38
   1  -2 -15 3985.57 583.384  20
   1  -2 -15 4503.05 530.035  35
   1   2 -15 4601.61 564.190  58
   1   2 -14 2538.75 441.403  58
  -1   2  14 2621.62 385.755  38
   1   2 -14 2709.70 481.972  20
   1  -2 -14 2446.44 415.651  35
   1  -2 -14 3067.96 456.888  58
  -1  -2  14 1660.78 725.614   4
   1   2 -14 3031.63 504.983  30
  -1   2  14 1574.17 620.567   4
   1  -2 -14 3011.59 521.755  20
   1   2 -14 2096.45 425.071  44
   1  -2 -13 10039.1 630.174  58
  -1   2  13 8767.73 923.199   2
  -1   2  13 9497.79 562.683  38
   1   2 -13 10462.0 716.536  30
   1   2 -13 9941.72 668.949  20
   1   2 -13 9298.54 622.385  58
   1  -2 -13 10276.4 638.219  35
  -1  -2  13 8243.26 1090.51   4
   1   2 -13 10095.1 694.915  39
  -1   2  13 7597.68 981.369   4
   1  -2 -13 9071.45 1171.99   1
   1  -2 -13 10339.0 707.634  20
   1   2 -13 9065.52 583.457  44
  -1   2  12 5937.41 742.765   2
   1  -2 -12 6824.53 971.530   1
  -1  -2  12 6551.45 951.095   4
  -1   2  11 1534.45 395.838   3
  -1  -2  11 1448.90 578.301   4
   1  -2 -11 1706.36 572.633   1
   1   2 -10 1053.46 510.278   1
   1  -2 -10 793.796 422.691   1
  -1   2  10 908.117 340.181   3
  -1  -2  10 723.689 461.204   4
   1  -2  -9 31061.9 1576.60   1
   1   2  -9 32422.7 1315.73   8
   1   2  -9 32196.0 1660.39   1
  -1   2   9 29580.0 1280.70   3
   1   2  -8 34588.7 1611.26   1
   1   2  -8 34443.2 1333.88   8
  -1  -2   8 34489.7 1020.67   2
   1  -2  -8 33661.2 1528.48   1
  -1   2   8 34481.6 1312.48   3
   1   2  -7 20820.2 1160.63   1
  -1  -2   7 20734.6 713.814   2
   1  -2  -7 20727.2 1097.93   1
  -1   2   7 20539.1 958.762   3
   1   2  -7 22648.7 1038.59   8
   1   2  -6 13112.2 843.925   1
  -1   2   6 13184.1 713.699   3
  -1  -2   6 13341.8 503.633   2
   1  -2  -6 12543.2 787.935   1
   1   2  -6 13925.3 785.833   8
  -1   2   5 36761.0 1145.92   3
  -1  -2   5 37703.4 784.964   2
   1   2  -5 38293.3 1239.25   8
   1  -2  -5 36551.4 1221.32   1
   1   2  -5 37758.0 1295.62   1
  -1   2   4 24506.3 855.929   3
  -1  -2   4 22705.8 897.286   4
  -1  -2   4 23264.5 490.271   2
   1  -2  -4 23803.0 861.372   1
  -1  -2   3 27327.5 439.906   2
   1   2  -3 28820.2 783.920   5
  -1  -2   3 29638.0 927.044   4
   1  -2  -3 30529.1 837.027   1
  -1   2   3 26600.5 452.272   8
  -1   2   3 31581.5 895.515   3
   1  -2  -2 118081. 1706.34   1
  -1   2   2 115947. 1480.37   6
  -1  -2   2 118260. 1938.37   4
  -1   2   2 116928. 1904.07   3
  -1   2   2 112531. 1566.76   8
   1   2  -1 358999. 4537.26   5
  -1   2   1 391043. 4637.01   3
  -1   2   1 382786. 4418.68   6
   1  -2  -1 365080. 4197.71   1
  -1  -2   1 380536. 4568.66   4
  -1   2   1 366268. 4535.86   8
  -1   2   0 50.3900 80.8093   2
  -1   2   0 40.3572 94.7095   3
  -1   2   0 97.3025 113.032   6
   1   2   0 19.1421 117.346   5
  -1   2   0 54.3450 80.2454   5
  -1   2  -1 1862.75 155.139   1
  -1   2  -1 1853.63 231.289   6
   1   2   1 2067.01 215.852   5
   1   2   1 1898.16 163.980   7
  -1   2  -1 1956.50 127.842   5
  -1   2  -1 1965.98 122.629   2
  -1   2  -2 1321.80 213.183   7
  -1   2  -2 1634.10 235.225   6
   1   2   2 1643.32 131.729   7
   1   2   2 1429.32 216.333   5
  -1   2  -2 1488.54 111.789   5
  -1   2  -2 1564.96 210.563   1
  -1  -2  -2 1796.11 266.138   1
   1   2   3 182698. 2138.35   7
  -1  -2  -3 189786. 3026.92   1
  -1   2  -3 184470. 2843.68   6
  -1   2  -3 180902. 2878.97   1
  -1   2  -3 182250. 3037.21   8
  -1   2  -3 182450. 2295.01   5
  -1  -2  -4 1186.90 285.729   1
  -1   2  -4 1160.62 235.331   6
  -1   2  -4 1298.82 277.799   1
  -1   2  -4 970.992 285.647   8
  -1  -2  -4 1364.73 155.597   6
  -1   2  -4 1095.32 140.959   5
  -1  -2  -5 92513.1 1346.30   6
  -1   2  -5 89074.8 1889.22   6
  -1  -2  -5 92911.9 2256.89   1
  -1   2  -5 92789.2 2180.76   1
  -1   2  -5 93921.1 2149.89   8
  -1   2  -5 89074.1 1450.56   5
  -1   2  -6 113084. 2321.39   6
  -1  -2  -6 114574. 2794.91   1
  -1   2  -6 114185. 2725.24   1
  -1  -2  -6 108018. 1636.97   6
   1   2   6 108926. 2381.85   3
  -1   2  -6 120308. 2645.51   8
  -1   2  -7 892.033 395.241   1
  -1   2  -7 691.316 275.137   6
  -1  -2  -7 761.411 413.897   1
   1   2   7 754.740 310.616   3
  -1   2  -7 689.194 425.368   8
  -1   2  -8 210.423 240.308   6
   1   2   8 233.860 262.006   3
  -1   2  -8 563.275 390.255   1
  -1  -2  -8 362.634 382.592   1
  -1   2  -9 43653.1 2043.70   1
   1   2   9 43537.8 1636.33   3
  -1   2  -9 44706.0 1548.32   6
  -1  -2  -9 42850.2 2076.25   1
  -1  -2 -10 13290.5 1255.08   1
  -1   2 -10 13751.1 1232.98   1
   1   2  10 14734.8 996.649   3
  -1   2 -11 14226.3 1356.22   1
  -1  -2 -11 14525.8 1425.13   1
  -1   2 -12 2626.37 435.149  20
  -1   2 -12 3324.35 528.422  30
  -1  -2 -12 3337.09 480.338  58
  -1  -2 -12 2009.50 770.579   1
  -1   2 -12 2321.26 410.873  33
  -1  -2 -12 2305.12 441.552  20
  -1  -2 -12 2833.01 424.890  35
  -1   2 -12 2976.46 767.763   1
  -1   2 -12 2501.37 412.642  44
  -1   2 -12 2706.46 406.284  58
  -1   2 -13 44286.4 1420.64  20
  -1  -2 -13 48960.0 1482.94  58
  -1   2 -13 46400.7 1397.59  58
  -1  -2 -13 43625.2 1419.48  35
  -1   2 -13 46166.4 1358.52  44
  -1  -2 -13 40231.2 2617.80   1
  -1   2 -13 44991.7 1290.08  33
  -1  -2 -13 44299.2 1537.39  20
  -1   2 -14 3303.98 526.822  44
  -1  -2 -14 3606.62 589.873  58
  -1   2 -14 2521.37 476.208  20
  -1   2 -14 3177.97 506.535  58
  -1  -2 -14 2159.22 519.668  20
  -1  -2 -14 3198.32 479.632  45
  -1  -2 -14 2645.71 481.583  35
  -1  -2 -15 3102.46 564.849  58
  -1  -2 -15 1996.06 542.949  20
  -1  -2 -15 2360.26 472.875  35
  -1   2 -15 1955.19 455.848  20
  -1   2 -15 2262.37 477.073  44
  -1  -2 -15 2602.89 456.298  45
  -1  -2 -16 344.238 355.802  45
  -1  -2 -16-181.057 480.914  20
  -1   2 -16 9.76128 365.875  44
  -1  -2 -16-179.351 445.211  58
  -1   2 -16-249.926 436.141  20
  -1   2 -16 1086.83 493.852  58
  -1   2 -17 3415.34 510.274  20
  -1   2 -17 2939.34 467.578  45
  -1   2 -17 2447.43 390.308  40
  -1  -2 -17 3880.66 604.355  20
  -1  -2 -17 1708.92 437.486  58
  -1   2 -17 3246.97 514.919  58
  -1  -2 -17 3174.85 389.375  45
  -1   2 -17 2989.01 444.498  44
   1   2  17 2676.03 417.632  16
  -1   2 -18-443.357 360.279  58
  -1  -2 -18-106.615 361.049  20
   1   2  18-161.573 291.237  16
  -1  -2 -18 197.144 215.471  45
  -1   2 -18-92.7839 302.258  20
  -1   2 -18-166.122 301.020  45
  -1  -2 -18-252.780 323.559  58
  -1   2 -18 201.053 243.103  40
  -1   2 -19 996.607 211.223  20
  -1   2 -19 957.668 196.969  49
  -1  -2 -19 1138.54 276.034  20
  -1   2 -19 970.647 233.529  45
   1   2  19 1037.78 198.141  16
  -1   3  20 459.808 179.573  16
   1  -3 -20 410.592 214.767  20
   1   3 -20 61.1908 188.004  58
   1   3 -20 384.923 190.434  45
   1   3 -19 1916.00 353.205  58
   1   3 -19 1965.51 288.665  44
   1   3 -19 1717.75 255.059  40
   1  -3 -19 1578.90 345.468  20
   1   3 -19 1469.49 298.383  45
  -1   3  19 1300.04 282.421  16
   1  -3 -19 1021.76 256.247  58
   1   3 -19 2187.25 329.263  20
   1  -3 -18 5310.54 594.570  20
   1   3 -18 4568.62 437.015  44
   1   3 -18 4702.55 471.952  20
   1  -3 -18 3449.42 426.722  58
   1   3 -18 6029.04 540.418  58
   1   3 -18 3864.75 381.948  40
   1  -3 -17 11846.7 736.613  58
   1  -3 -17 11218.2 815.923  20
  -1   3  17 13263.2 657.880  38
   1   3 -17 12717.6 709.761  44
   1  -3 -17 12449.9 726.696  35
   1   3 -17 11003.2 729.186  20
   1  -3 -16 240.728 450.815  20
  -1   3  16 448.618 327.068  38
   1   3 -16 245.876 355.683  20
   1   3 -16 805.687 413.907  58
   1  -3 -16 393.413 347.046  35
   1  -3 -16 865.470 429.687  58
   1   3 -16 762.832 424.981  44
   1   3 -15 4396.01 533.111  44
   1   3 -15 4752.76 614.012  30
   1   3 -15 4123.77 540.395  58
  -1   3  15 4334.71 482.121  38
   1  -3 -15 5213.87 586.874  58
   1   3 -15 4093.02 478.775  33
   1   3 -15 4184.81 530.588  20
   1  -3 -15 3674.60 572.951  20
   1  -3 -15 3891.69 511.639  35
   1  -3 -14 2082.93 418.762  35
   1   3 -14 2615.11 491.659  30
   1  -3 -14 3207.56 460.515  58
   1   3 -14 1772.17 399.131  33
   1   3 -14 2234.24 450.403  44
  -1   3  14 2415.42 397.662  38
   1   3 -14 2286.18 487.141  39
   1  -3 -14 1839.19 471.473  20
   1   3 -14 2072.52 428.553  58
   1   3 -14 2602.79 471.014  20
  -1   3  13 6904.94 882.583   2
   1   3 -13 8316.91 679.519  39
  -1   3  13 6060.55 868.642   4
   1   3 -13 7990.29 587.461  58
  -1  -3  13 6402.22 1000.19   4
   1   3 -13 7755.71 575.670  44
   1   3 -13 8216.83 667.104  30
   1  -3 -13 8571.17 673.856  20
   1  -3 -13 9180.43 606.569  58
  -1   3  13 8365.90 562.454  38
   1  -3 -13 8178.33 602.865  35
   1   3 -13 8152.31 605.058  20
   1  -3 -13 7709.02 1083.44   1
  -1   3  12-197.385 408.494   2
   1   3 -12 158.353 267.056  58
   1  -3 -12 5.71003 448.470   1
   1   3 -12 245.066 319.822  30
  -1  -3  12 56.8740 477.992   4
   1  -3 -11 1057.95 491.201   1
  -1  -3  11 1087.59 536.822   4
  -1   3  11 1504.24 436.810   3
  -1  -3  10 30943.7 1746.63   4
  -1   3  10 29990.9 1440.00   3
   1   3 -10 32238.9 1477.38   8
   1  -3 -10 29783.7 1663.02   1
   1  -3  -9 10230.4 936.882   1
   1   3  -9 10523.2 858.963   8
   1   3  -9 9670.37 649.526   5
  -1  -3   9 9622.41 952.802   4
  -1   3   9 9866.25 795.773   3
   1  -3  -8 14804.1 1017.82   1
  -1  -3   8 14108.3 1056.09   4
   1   3  -8 14409.1 754.997   5
  -1   3   8 14538.3 923.704   3
   1   3  -8 16445.6 1042.81   8
  -1  -3   7 58980.0 1992.13   4
   1   3  -7 57327.9 1519.13   5
   1   3  -7 62114.1 1961.90   8
  -1   3   7 56835.2 1783.71   3
   1  -3  -7 59414.6 1907.61   1
  -1   3   6 85253.3 2071.39   3
   1   3  -6 80997.9 1758.18   5
  -1  -3   6 83505.6 2220.13   4
   1  -3  -6 85305.8 2121.13   1
   1   3  -6 89909.3 2280.75   8
  -1  -3   5 18138.6 921.935   4
  -1   3   5 19118.3 886.732   3
   1  -3  -5 18614.0 860.582   1
   1   3  -5 17893.7 738.420   5
   1   3  -5 19720.5 990.577   8
   1   3  -4 1876.15 254.731   5
  -1  -3   4 1596.83 333.953   4
   1  -3  -4 1709.81 267.914   1
  -1   3   4 1795.11 302.159   3
   1  -3  -3 23724.3 742.058   1
  -1   3   3 23582.6 868.148   3
  -1  -3   3 24092.3 888.088   4
   1   3  -3 23215.3 753.062   5
   1  -3  -2 2037.79 190.757   1
  -1   3   2 1827.87 269.343   3
   1   3  -2 1872.81 233.253   5
  -1   3   2 1824.41 172.213   6
  -1  -3   2 1874.08 262.975   4
   1  -3  -1 20852.6 419.711   1
  -1  -3   1 22588.1 660.871   4
   1   3  -1 21984.2 677.510   5
  -1   3   1 22285.9 626.580   6
  -1   3   1 22557.6 719.736   3
  -1   3   0 620.334 183.631   6
  -1   3   0 676.304 145.501   2
  -1   3   0 528.491 145.392   3
   1  -3   0 623.139 105.275   4
  -1   3   0 547.402 141.420   5
   1   3   0 673.006 184.997   5
   1   3   0 596.743 191.249   7
  -1   3  -1 9647.36 349.956   5
  -1   3  -1 9838.61 499.010   6
  -1   3  -1 9391.45 295.296   2
   1   3   1 9706.87 425.744   7
   1   3   1 10171.2 480.809   5
  -1  -3  -2 26207.5 901.598   1
   1   3   2 25112.7 627.419   7
  -1   3  -2 24158.4 700.130   1
   1   3   2 23326.8 809.872   5
  -1   3  -2 24083.1 565.256   5
  -1   3  -2 23791.4 838.848   6
  -1   3  -3 2496.87 324.929   7
   1   3   3 2864.83 202.675   7
  -1   3  -3 2520.56 390.285   8
  -1   3  -3 3641.87 331.121   1
  -1  -3  -3 2707.26 350.391   1
  -1   3  -3 2728.06 193.617   5
  -1   3  -3 2738.58 339.513   6
  -1   3  -4 66929.2 1668.27   6
   1   3   4 70649.9 1062.46   7
  -1  -3  -4 71161.8 1196.91   6
  -1  -3  -4 67521.7 1798.32   1
  -1   3  -4 65420.6 1669.33   1
  -1   3  -4 68384.8 1883.52   8
  -1   3  -4 65630.6 1171.74   5
  -1  -3  -5 856.372 325.661   1
  -1  -3  -5 814.106 110.763   6
  -1   3  -5 769.881 350.880   8
  -1   3  -5 1060.72 296.319   6
  -1   3  -5 664.517 273.553   1
  -1   3  -5 923.535 159.326   5
  -1  -3  -6 1225.71 427.481   1
  -1   3  -6 1300.17 345.843   6
  -1   3  -6 1446.60 201.755   5
   1   3   6 1461.30 366.937   3
  -1   3  -6 1420.86 397.976   1
  -1   3  -6 1542.37 451.784   8
  -1   3  -7 2192.85 497.054   1
  -1  -3  -7 2254.81 518.343   1
  -1   3  -7 2323.22 416.031   6
  -1   3  -7 2542.80 529.509   8
   1   3   7 1984.46 426.346   3
  -1  -3  -8 23651.2 1444.85   1
   1   3   8 21653.2 1176.94   3
  -1   3  -8 24738.2 1360.55   8
  -1   3  -8 22755.0 1370.05   1
  -1   3  -8 22530.2 1120.05   6
   1   3   9 25959.2 1351.04   3
  -1   3  -9 29667.0 1539.97   8
  -1  -3  -9 26696.9 1661.28   1
  -1   3  -9 26944.1 1604.28   1
  -1   3  -9 26621.7 1286.39   6
  -1  -3 -10 859.584 529.063   1
  -1   3 -10 827.115 484.014   1
   1   3  10 1359.77 432.519   3
  -1  -3 -11 347.964 519.161   1
  -1   3 -12 6384.82 526.001  58
  -1  -3 -12 5829.39 1040.26   1
  -1   3 -12 6662.23 620.722  30
  -1  -3 -12 6276.27 560.547  35
   1  -3  12 4546.33 920.748   4
  -1   3 -12 6378.93 549.303  20
   1   3  12 6822.33 505.209  38
  -1  -3 -12 6208.74 504.810  45
  -1   3 -12 5900.44 533.946  33
  -1   3 -12 7079.01 656.899  39
  -1   3 -12 6154.19 542.519  44
  -1  -3 -12 5505.23 593.532  20
  -1  -3 -12 7538.79 625.711  58
  -1  -3 -13 14289.5 726.299  45
  -1  -3 -13 11895.4 868.568  20
  -1   3 -13 15673.0 934.892  30
  -1   3 -13 14004.2 779.335  58
   1   3  13 14182.4 730.029  38
  -1   3 -13 14650.0 812.165  44
  -1  -3 -13 14010.3 855.605  58
  -1  -3 -13 14257.5 830.754  35
  -1   3 -13 13154.5 781.508  20
  -1   3 -13 14071.1 780.880  33
  -1   3 -14 10802.2 761.215  20
  -1  -3 -14 11528.5 788.179  35
  -1  -3 -14 12563.2 717.145  45
  -1  -3 -14 11870.6 832.031  58
  -1   3 -14 14372.1 830.167  58
  -1   3 -14 11819.1 728.807  33
   1   3  14 12471.5 706.887  38
  -1   3 -14 13247.5 819.372  44
  -1  -3 -14 11087.7 881.095  20
  -1  -3 -15 6334.81 679.858  58
  -1  -3 -15 6505.15 528.466  45
  -1   3 -15 5875.75 617.613  44
  -1   3 -15 7846.20 702.998  58
   1   3  15 6199.66 527.430  38
  -1   3 -15 6595.67 584.851  33
  -1   3 -15 5292.42 647.282  20
  -1  -3 -15 5834.33 601.187  35
  -1  -3 -15 5953.32 740.062  20
  -1  -3 -16 7692.63 689.431  58
  -1  -3 -16 11273.0 892.306  20
  -1  -3 -16 9931.38 586.925  45
  -1   3 -16 9611.83 704.662  44
   1   3  16 8162.06 617.780  16
  -1   3 -16 11438.8 774.029  58
  -1   3 -16 9868.57 724.357  20
  -1   3 -17 57.3907 341.141  40
  -1   3 -17 7.64607 382.360  45
  -1  -3 -17 682.450 270.427  45
   1   3  17-122.254 408.585  16
  -1  -3 -17 386.084 418.415  20
  -1  -3 -17-211.548 389.495  58
  -1   3 -17 635.579 342.566  20
  -1   3 -17 555.766 393.794  58
  -1   3 -17 517.376 344.524  44
  -1   3 -18 2219.95 360.234  45
   1   3  18 2073.06 334.109  16
  -1   3 -18 1984.48 303.987  40
  -1  -3 -18 1883.67 390.271  20
  -1   3 -18 1885.24 303.696  20
  -1   3 -18 1879.65 368.192  58
   1   3  19 926.871 198.329  16
  -1   3 -19 155.568 200.208  58
  -1  -3 -19 624.433 247.710  20
  -1   3 -19 299.422 149.814  40
  -1   3 -19 331.213 201.803  45
  -1   4  20 531.322 168.423  16
   1   4 -20 279.112 165.139  45
   1   4 -20 90.8340 156.970  58
   1  -4 -20 533.032 182.974  20
   1   4 -19 5597.82 356.825  40
   1   4 -19 5810.82 392.370  44
   1   4 -19 5801.15 435.094  58
  -1   4  19 5203.34 377.757  16
   1  -4 -19 4873.28 429.879  20
   1   4 -19 5391.35 402.020  45
   1  -4 -18-237.313 286.712  58
   1   4 -18 634.923 348.933  58
   1  -4 -18 361.906 367.704  20
   1   4 -18 79.4227 303.531  44
   1   4 -18-56.2429 290.700  20
  -1   4  18 20.3436 215.246  38
   1   4 -17 2366.32 456.595  44
   1  -4 -17 2491.74 513.042  20
   1  -4 -17 2350.93 427.815  35
   1  -4 -17 2000.60 402.878  58
   1   4 -17 1794.92 369.738  20
   1   4 -17 2747.31 383.060  33
   1   4 -17 3279.23 488.732  58
  -1   4  17 2580.86 373.369  38
   1  -4 -16 7171.10 617.637  35
   1   4 -16 8211.33 644.364  58
   1   4 -16 6264.62 582.476  20
   1  -4 -16 5884.56 677.890  20
  -1   4  16 7669.37 592.495  38
   1  -4 -16 6639.33 602.136  58
   1   4 -16 6978.17 555.703  33
   1   4 -16 7361.99 642.175  44
  -1   4  15 3567.14 470.761  38
   1   4 -15 3124.03 512.794  44
   1  -4 -15 3068.51 486.095  35
   1   4 -15 3551.64 501.497  58
   1  -4 -15 3609.84 517.962  58
   1   4 -15 3231.79 477.830  33
   1   4 -15 3966.95 607.897  30
   1  -4 -15 2242.81 486.722  20
   1   4 -15 3220.76 489.270  20
   1   4 -14 18893.4 984.666  30
   1   4 -14 18165.2 976.805  39
  -1   4  14 18645.1 867.132  38
   1  -4 -14 17560.2 898.072  35
   1  -4 -14 16877.5 959.066  20
   1   4 -14 16742.5 865.159  44
   1   4 -14 18130.9 887.937  20
   1   4 -14 17748.3 861.200  58
   1   4 -14 16800.7 831.962  33
   1  -4 -14 19748.1 911.845  58
   1   4 -13 14791.2 773.286  44
   1   4 -13 15741.7 893.632  39
  -1  -4  13 14060.4 1404.05   4
   1   4 -13 14161.3 757.901  58
   1   4 -13 16506.7 901.039  30
  -1   4  13 12009.3 1169.63   2
   1   4 -13 16085.0 979.246  64
   1   4 -13 16355.6 801.339  20
   1  -4 -13 16580.6 833.698  35
  -1   4  13 15532.5 773.609  38
   1  -4 -13 14860.4 1436.69   1
   1  -4 -13 18465.7 822.761  58
   1  -4 -13 15607.3 866.237  20
  -1   4  12 4149.20 698.236   3
   1   4 -12 3483.31 400.967  58
   1  -4 -12 4206.68 491.928  20
   1   4 -12 4114.07 495.914  30
   1   4 -12 3706.83 424.987  44
   1  -4 -12 4213.08 822.372   1
  -1  -4  12 4075.33 832.864   4
   1   4 -12 4268.38 587.004  64
   1  -4 -12 5588.65 457.413  58
   1   4 -12 4540.69 546.046  39
  -1   4  12 4390.96 439.869  38
  -1   4  12 2940.95 644.402   2
   1  -4 -12 4422.64 471.388  35
  -1   4  11 215.579 365.847   3
   1  -4 -11 187.548 434.067   1
  -1  -4  11-87.6254 503.940   4
  -1   4  10 2332.95 516.545   3
   1   4 -10 2767.15 613.335   8
  -1  -4  10 2399.87 622.750   4
   1  -4 -10 2794.82 592.965   1
   1   4  -9 3935.17 643.165   8
  -1   4   9 4117.51 612.885   3
   1  -4  -9 3655.51 596.753   1
  -1  -4   9 3674.94 671.668   4
   1   4  -8 12924.1 719.320   5
   1  -4  -8 12332.6 948.437   1
  -1   4   8 12698.6 930.172   3
   1   4  -8 13526.8 1062.79   8
  -1  -4   8 12619.2 1042.26   4
   1   4  -7 7568.69 798.845   8
  -1   4   7 7167.05 687.622   3
   1  -4  -7 7116.91 675.162   1
   1   4  -7 6963.01 525.116   5
  -1  -4   7 7044.75 755.064   4
   1  -4  -6 22434.9 1071.79   1
  -1  -4   6 22311.6 1170.82   4
   1   4  -6 24045.5 1274.43   8
   1   4  -6 23364.0 909.344   5
  -1   4   6 22568.3 1124.85   3
   1   4  -5 124.076 208.055   5
  -1   4   5 123.315 268.454   3
   1   4  -5 58.6473 326.199   8
   1  -4  -5 195.313 231.502   1
  -1  -4   5 63.7840 282.233   4
  -1   4   5 41.9359 76.1457   8
   1  -4  -4 127010. 2326.86   1
  -1   4   4 127108. 2632.08   3
  -1  -4   4 125519. 2590.57   4
   1   4  -4 122672. 2261.56   5
   1   4  -3 428.385 186.434   5
  -1   4   3 533.212 246.453   3
  -1  -4   3 433.214 237.301   4
   1  -4  -3 443.382 163.063   1
  -1  -4   2 12694.1 604.048   4
  -1   4   2 12690.8 660.842   3
   1   4  -2 12724.8 578.218   5
  -1   4   2 12869.6 505.960   6
   1  -4  -2 13170.1 455.110   1
   1  -4  -1 147253. 1941.48   1
   1   4  -1 152590. 2631.78   7
  -1   4   1 163741. 2621.62   3
   1   4  -1 158716. 2514.74   5
  -1   4   1 158499. 2447.69   6
  -1   4   0 49466.4 1053.92   2
  -1   4   0 48423.6 1152.04   3
   1   4   0 46276.4 1199.20   7
   1   4   0 47215.3 1175.47   5
  -1   4   0 46291.2 1339.53   8
  -1   4   0 46502.4 1200.21   6
  -1   4   0 45175.6 1064.03   5
   1  -4   0 48093.9 850.863   4
   1  -4   1 1737.30 208.949   4
  -1   4  -1 1486.83 260.396   6
  -1   4  -1 1561.85 150.220   2
  -1   4  -1 1600.27 212.114   3
   1   4   1 1522.50 259.406   5
   1   4   1 1772.45 259.185   7
  -1   4  -1 1545.80 193.129   5
  -1   4  -2 65276.0 1206.00   5
   1   4   2 67068.3 1341.56   7
  -1   4  -2 60909.8 1562.73   7
  -1   4  -2 62896.1 1746.55   8
  -1   4  -2 64110.2 1609.10   6
   1   4   2 62123.3 1547.01   5
   1  -4   2 61642.5 1439.28   4
  -1   4  -3 166967. 3070.51   6
  -1   4  -3 173983. 2419.97   5
  -1   4  -3 164352. 3312.19   8
  -1   4  -3 156347. 3010.06   7
   1   4   3 176929. 2532.19   7
  -1  -4  -3 174471. 3085.86   1
  -1   4  -4 49695.8 1532.42   6
  -1  -4  -4 51265.6 1588.41   1
  -1   4  -4 51725.7 1757.16   8
   1   4   4 53995.7 1057.27   7
  -1   4  -4 52219.2 1050.30   5
  -1  -4  -5 195.817 290.860   1
  -1   4  -5 280.105 285.520   6
  -1   4  -5 465.763 388.197   8
  -1   4  -5 252.034 139.361   5
  -1   4  -5 238.500 245.753   1
  -1   4  -6 128957. 2942.24   1
  -1  -4  -6 123368. 3094.11   1
  -1   4  -6 123460. 2815.22   6
  -1   4  -6 132657. 3237.13   8
   1   4   6 120310. 2896.62   3
  -1   4  -7 24747.7 1403.21   8
  -1  -4  -7 24565.6 1384.04   1
  -1   4  -7 24935.5 1318.63   1
   1   4   7 22899.8 1223.86   3
  -1   4  -7 22336.2 1156.90   6
  -1   4  -8 124265. 3356.61   8
  -1  -4  -8 110816. 3317.07   1
   1   4   8 107006. 2951.22   3
  -1   4  -8 121122. 3281.60   1
  -1   4  -8 110159. 2839.72   6
  -1   4  -9 23800.0 1496.36   8
  -1  -4  -9 20937.1 1511.33   1
  -1   4  -9 21185.4 1222.22   6
   1   4   9 20209.5 1280.66   3
   1   4  10 1561.80 498.001   3
  -1  -4 -10 1489.85 592.673   1
   1  -4  10 830.917 529.381   4
  -1   4 -11 38703.9 1328.72  39
  -1  -4 -11 33892.2 1257.44  20
  -1   4 -11 37958.4 1245.18  30
   1  -4  11 31464.0 2008.99   4
  -1  -4 -11 38106.6 1215.58  58
  -1   4 -11 33713.1 1120.43  33
   1   4  11 37014.7 1132.31  38
  -1  -4 -11 33636.4 2161.00   1
  -1   4 -11 34682.6 1058.51  58
  -1   4 -11 37613.7 1223.95  61
  -1   4 -11 34869.9 1105.21  44
  -1  -4 -11 37603.8 1198.24  35
   1   4  11 32511.0 1777.81   3
  -1   4 -11 39706.0 1397.20  64
  -1  -4 -12 1246.28 389.737  58
   1  -4  12 483.980 586.119   4
  -1   4 -12 1444.11 455.278  39
  -1  -4 -12 865.040 655.932   1
  -1  -4 -12 924.398 342.391  35
  -1   4 -12 532.413 408.206  33
  -1  -4 -12 11.8471 440.373  20
  -1   4 -12 994.289 378.692  44
  -1   4 -12 1242.45 338.783  58
  -1   4 -12 1359.37 453.921  30
   1   4  12 791.471 326.579  38
  -1  -4 -13 12777.5 804.351  35
  -1   4 -13 12625.1 782.469  44
  -1   4 -13 14202.3 906.319  30
   1   4  13 12728.3 746.669  38
  -1  -4 -13 12570.8 827.442  58
  -1   4 -13 11739.4 718.608  20
  -1   4 -13 13309.8 753.175  58
  -1   4 -13 12543.9 777.427  33
  -1  -4 -13 12138.3 903.825  20
  -1   4 -14 2899.53 455.858  20
  -1  -4 -14 3326.39 601.732  20
  -1   4 -14 4232.89 536.135  58
  -1  -4 -14 3722.12 534.828  35
  -1  -4 -14 3005.12 518.177  58
  -1   4 -14 4513.05 599.491  44
  -1   4 -14 4071.72 570.863  33
   1   4  14 3541.63 475.226  38
  -1  -4 -15 136.050 438.121  58
  -1  -4 -15 638.544 408.164  35
  -1   4 -15 407.176 453.205  44
  -1   4 -15 944.787 425.581  33
  -1   4 -15 1855.74 472.032  58
  -1   4 -15 803.505 376.133  20
  -1  -4 -15 1091.36 539.913  20
   1   4  15 810.651 347.757  38
  -1   4 -16 6434.83 601.708  44
  -1   4 -16 6922.67 588.596  20
  -1   4 -16 5493.02 504.267  33
  -1   4 -16 7673.56 643.580  58
  -1  -4 -16 7066.41 740.371  20
  -1  -4 -16 4555.00 538.528  58
   1   4  16 6006.54 573.296  16
   1   4  16 6022.29 498.474  38
   1   4  17-399.825 391.687  16
  -1  -4 -17-3.14446 391.075  20
  -1   4 -17-1.71758 378.566  45
  -1   4 -17 196.947 354.640  44
  -1   4 -17-378.943 342.078  40
  -1   4 -17 309.001 357.189  58
   1   4  18 734.028 284.002  16
  -1   4 -18 868.147 278.824  44
  -1   4 -18 198.258 272.325  58
  -1   4 -18 398.055 244.070  40
  -1  -4 -18 642.957 322.657  20
  -1   4 -18 363.976 295.519  45
  -1   4 -19 11488.0 436.062  45
  -1   4 -19 9289.33 407.785  58
  -1   4 -19 9658.28 346.612  40
   1   4  19 11407.5 369.616  16
   1   5 -19 174.278 212.009  44
  -1   5  19-151.140 229.068  16
   1   5 -19-23.5909 205.613  58
   1   5 -19 8.17276 200.919  40
   1   5 -19-95.4887 248.454  45
   1  -5 -19 286.335 226.312  20
   1   5 -18 6441.96 474.986  58
   1   5 -18 6110.53 481.097  44
  -1   5  18 5638.86 412.187  38
   1   5 -18 4593.90 354.883  33
  -1   5  18 4847.55 424.609  16
   1  -5 -18 4911.30 492.051  20
   1   5 -17 860.944 332.407  33
  -1   5  17 651.745 306.387  38
   1  -5 -17 167.509 286.152  58
   1   5 -17 670.012 382.890  44
   1  -5 -17 860.515 346.302  35
   1  -5 -17 1078.17 441.055  20
   1   5 -17 1582.69 390.368  58
   1   5 -16 3856.09 475.078  58
   1  -5 -16 1981.89 391.563  58
   1  -5 -16 3005.92 466.467  35
   1   5 -16 2774.23 448.136  33
   1   5 -16 3456.90 538.497  44
  -1   5  16 3191.37 451.274  38
   1  -5 -16 2744.29 536.559  20
   1   5 -15 9262.83 646.644  20
  -1   5  15 9499.06 674.327  38
   1  -5 -15 9076.36 699.570  35
   1   5 -15 8269.27 649.048  33
   1   5 -15 9705.11 661.724  58
   1   5 -15 9937.71 802.125  39
   1   5 -15 10183.6 773.962  30
   1  -5 -15 7841.84 730.411  20
   1   5 -15 9105.88 677.960  44
   1  -5 -15 8062.42 639.390  58
  -1   5  14 314.135 346.104  38
   1  -5 -14 209.933 354.802  35
   1   5 -14 535.435 460.363  39
   1  -5 -14-462.840 463.315  20
   1   5 -14-98.8920 460.944  33
   1  -5 -14 288.526 350.658  58
   1   5 -14 246.053 405.536  44
   1   5 -14 473.358 558.033  64
   1   5 -14 168.256 355.036  58
   1   5 -14 382.749 449.828  30
   1   5 -13 2151.37 445.574  44
  -1  -5  13 2537.15 814.369   4
   1   5 -13 2199.93 390.141  58
  -1   5  13 2575.24 436.211  38
   1  -5 -13 2012.79 441.575  20
   1   5 -13 2393.92 469.025  30
   1  -5 -13 2586.75 458.244  35
   1   5 -13 3314.89 628.277  64
  -1   5  13 1827.12 604.653   2
   1  -5 -13 2694.16 446.515  58
   1  -5 -13 2046.27 721.926   1
   1   5 -13 2240.59 490.665  39
  -1   5  12 378.539 292.811  38
   1   5 -12 31.1356 346.545  30
  -1   5  12 31.2288 402.313   3
   1   5 -12 75.5599 450.622  64
  -1   5  12 65.1639 436.058   2
  -1  -5  12 366.849 577.513   4
   1  -5 -12-57.5141 363.077  20
   1   5 -12 8.13091 277.297  58
   1   5 -12-79.7957 351.563  44
   1  -5 -12 513.884 521.901   1
   1  -5 -12 164.928 288.849  35
   1   5 -12 208.324 345.770  39
  -1   5  12 320.924 245.026  47
   1  -5 -11 2720.40 654.996   1
  -1   5  11 2877.58 614.462   3
  -1  -5  11 3489.86 771.213   4
   1   5 -11 2615.42 659.734   8
  -1   5  10 13982.4 1120.06   3
   1   5 -10 15826.9 1257.16   8
   1  -5 -10 14101.3 1175.65   1
  -1  -5  10 14747.2 1293.79   4
   1   5  -9 16324.9 1267.32   8
   1  -5  -9 14889.6 1128.68   1
  -1  -5   9 15493.6 1253.46   4
  -1   5   9 14929.8 1117.53   3
   1  -5  -8 95029.0 2717.93   1
  -1  -5   8 96657.2 2941.29   4
   1   5  -8 94258.5 2119.96   5
  -1   5   8 93952.6 2760.62   3
   1   5  -8 101711. 3090.31   8
   1  -5  -7 11009.5 834.237   1
   1   5  -7 10387.8 648.232   5
  -1   5   7 10918.9 896.799   3
  -1  -5   7 11209.1 935.046   4
   1   5  -7 11866.0 1039.34   8
  -1   5   6 515.428 343.434   3
   1  -5  -6 329.347 292.004   1
  -1  -5   6 519.954 382.950   4
   1   5  -6 487.474 451.650   8
   1   5  -6 243.062 220.646   5
   1  -5  -5 11353.9 704.699   1
   1   5  -5 10808.5 918.358   8
   1   5  -5 11183.8 644.774   5
  -1  -5   5 11088.2 806.116   4
  -1   5   5 11349.7 841.246   3
  -1   5   4 1837.28 391.153   3
   1  -5  -4 1861.06 314.507   1
   1   5  -4 1570.48 297.466   5
  -1  -5   4 1561.07 365.945   4
   1   5  -3 1437.74 188.531   3
  -1   5   3 1564.47 341.164   3
   1   5  -3 1635.97 282.885   5
  -1  -5   3 1609.81 312.617   4
   1  -5  -3 1599.04 239.779   1
  -1  -5   2 1032.75 250.468   4
  -1   5   2 896.108 259.433   3
   1  -5  -2 1040.19 168.147   1
   1   5  -2 888.861 201.255   3
   1   5  -2 951.270 246.917   5
   1   5  -1 322.702 260.402   7
  -1   5   1 396.825 255.639   7
  -1   5   1 551.823 187.203   2
  -1   5   1 398.919 209.047   3
  -1   5   1 423.935 202.283   6
   1   5  -1 570.808 229.099   5
   1  -5  -1 380.210 87.0377   1
  -1   5   0 1005.54 221.381   5
   1   5   0 1287.33 263.755   5
  -1   5   0 1082.24 293.581   7
  -1   5   0 1263.65 237.254   3
  -1   5   0 1183.74 197.853   2
   1   5   0 999.383 281.840   7
  -1   5   0 1139.94 321.680   8
  -1   5   0 1065.68 259.208   6
   1   5   1 46376.4 1274.28   7
   1   5   1 42931.4 1292.64   5
  -1   5  -1 46609.4 1143.73   3
  -1   5  -1 44130.3 915.809   2
   1  -5   1 43752.3 1010.91   4
  -1   5  -1 44430.4 1107.35   5
  -1   5  -1 43205.1 1377.63   7
  -1   5  -1 46072.2 1364.81   6
  -1   5  -1 42646.1 1512.11   8
  -1   5  -2 132275. 2214.81   5
  -1   5  -2 127972. 2687.81   7
  -1   5  -2 127874. 2951.66   8
   1   5   2 135851. 2411.65   7
   1  -5   2 132260. 2358.40   4
  -1   5  -2 134744. 2711.87   6
  -1   5  -2 132272. 1787.08   2
   1   5   2 128231. 2604.69   5
  -1  -5  -2 140607. 2578.56   1
  -1   5  -3 17886.4 638.845   5
  -1   5  -3 16169.0 930.093   7
   1   5   3 18276.7 721.828   7
  -1  -5  -3 17236.6 859.016   1
  -1   5  -3 16259.9 1016.09   8
  -1   5  -3 16918.9 911.619   6
   1  -5   3 16996.5 831.533   4
  -1   5  -4 40481.7 1486.25   6
   1  -5   4 38506.4 1405.67   4
  -1   5  -4 40140.1 1656.03   8
   1   5   4 40347.7 1534.88   3
   1   5   4 43178.2 1089.16   7
  -1   5  -4 41963.8 1010.61   5
  -1  -5  -4 40808.2 1462.24   1
  -1  -5  -5 27337.5 1286.41   1
   1   5   5 25922.7 1283.41   3
   1  -5   5 26092.8 1242.94   4
  -1   5  -5 28337.1 1464.99   8
  -1   5  -5 26804.7 779.120   5
  -1   5  -5 26323.6 1239.02   6
   1  -5   6 4856.48 650.753   4
  -1  -5  -6 5254.93 652.463   1
   1   5   6 4927.41 635.455   3
  -1   5  -6 5407.99 755.428   8
  -1   5  -6 5132.89 622.993   6
   1  -5   7 70603.5 2430.20   4
  -1   5  -7 71297.3 2274.98   6
  -1  -5  -7 73510.1 2482.57   1
  -1   5  -7 76470.8 2643.53   8
   1   5   7 70646.9 2364.77   3
  -1   5  -8 19088.0 1205.32   6
   1   5   8 18058.8 1237.67   3
  -1   5  -8 21223.6 1474.13   8
  -1  -5  -8 18077.1 1317.34   1
   1  -5   8 19466.4 1351.64   4
  -1  -5  -9 1301.11 537.905   1
   1  -5   9 701.323 504.285   4
  -1   5  -9 1177.00 601.149   8
   1   5   9 988.011 452.449   3
  -1   5 -10 6255.56 947.909   8
  -1  -5 -10 5624.98 920.156   1
   1   5  10 4597.48 758.989   3
   1  -5  10 4834.44 844.435   4
  -1   5 -11 7184.66 745.948  64
  -1  -5 -11 6584.11 624.462  20
  -1  -5 -11 6395.74 552.918  58
   1  -5  11 6039.74 985.492   4
  -1  -5 -11 6158.01 978.758   1
  -1  -5 -11 6535.75 551.010  35
  -1   5 -11 7442.78 678.919  39
  -1   5 -11 6393.27 553.459  33
  -1   5 -11 9891.58 764.193  61
  -1   5 -11 6264.04 531.376  44
  -1   5 -11 6942.06 608.751  30
   1   5  11 6773.91 546.191  38
  -1   5 -11 6444.10 479.194  58
   1   5  11 5628.02 858.925   3
  -1  -5 -12 138.785 410.418  20
  -1  -5 -12 761.799 373.172  35
  -1  -5 -12 428.328 360.849  58
   1   5  12 627.839 349.545  38
   1  -5  12 1047.07 604.885   4
  -1   5 -12 1665.49 600.559  64
  -1   5 -12 643.640 458.382  39
  -1   5 -12 828.427 410.064  44
  -1   5 -12 1103.40 423.983  30
  -1  -5 -12 763.703 612.330   1
  -1   5 -12 968.352 342.832  58
  -1   5 -12 434.052 411.030  33
  -1  -5 -13 992.529 405.149  58
  -1   5 -13 2056.41 427.526  58
  -1   5 -13 1586.19 462.275  33
  -1  -5 -13 1790.28 445.402  35
   1   5  13 1442.04 405.689  38
  -1   5 -13 2061.12 491.056  44
  -1   5 -13 2167.11 493.460  30
  -1   5 -13 2405.55 556.681  39
  -1  -5 -13 1879.69 521.086  20
  -1  -5 -14 327.203 427.269  58
  -1   5 -14 1235.21 514.055  44
  -1  -5 -14 1581.87 539.632  20
   1   5  14 1249.17 394.252  38
  -1  -5 -14 1067.14 413.628  35
  -1   5 -14 1836.54 451.858  58
  -1   5 -14 836.340 456.667  33
   1   5  15-19.8381 480.849  16
  -1   5 -15 1770.28 426.882  58
  -1   5 -15 926.139 459.802  33
  -1  -5 -15 991.938 422.260  35
  -1  -5 -15 962.784 507.646  20
  -1   5 -15 509.399 450.065  44
  -1  -5 -15 127.214 408.782  58
   1   5  15 833.962 359.373  38
  -1   5 -16 6978.44 628.092  44
   1   5  16 6823.88 526.208  38
   1   5  16 6178.34 560.538  16
  -1   5 -16 7367.62 551.657  33
  -1   5 -16 7626.79 604.817  58
  -1  -5 -16 6600.32 681.375  20
  -1  -5 -16 6467.71 586.046  35
  -1   5 -17 6815.49 446.332  33
   1   5  17 8601.17 544.303  16
  -1   5 -17 7969.33 561.877  45
  -1   5 -17 8468.17 579.537  44
  -1  -5 -17 8046.32 626.326  20
  -1   5 -17 8289.02 552.447  58
  -1   5 -18 2187.21 291.763  40
   1   5  18 2591.47 304.907  16
  -1  -5 -18 2406.50 349.670  20
  -1   5 -18 1861.26 284.127  58
  -1   5 -18 2283.60 326.699  45
  -1   5 -19 1086.71 183.338  45
   1   6 -19 1586.88 249.290  45
   1   6 -19 1463.95 228.240  40
   1   6 -19 1917.01 250.901  44
  -1   6  19 1713.41 233.040  16
   1   6 -19 1314.24 197.953  58
   1   6 -18 724.591 305.845  44
   1   6 -18 237.797 243.450  33
  -1   6  18 600.415 224.962  38
   1  -6 -18 664.467 288.337  20
   1   6 -18 703.991 263.791  58
  -1   6  18 252.394 281.203  16
  -1   6  17 253.254 352.101  16
   1   6 -17 628.347 372.514  44
   1   6 -17 992.009 335.710  33
  -1   6  17 492.722 286.675  38
   1  -6 -17 936.335 332.504  35
   1   6 -17 1430.41 336.567  58
   1  -6 -17 466.865 332.869  20
   1   6 -16 460.142 433.194  44
   1  -6 -16 372.674 423.960  20
   1   6 -16 622.845 353.451  58
   1  -6 -16 286.407 349.710  35
   1   6 -16 321.758 369.227  33
  -1   6  16 338.914 334.418  38
   1   6 -15 3026.95 564.349  39
  -1   6  15 2356.25 447.171  38
   1   6 -15 2520.56 474.424  44
   1   6 -15 2832.49 533.702  30
   1   6 -15 2445.08 432.133  58
   1   6 -15 2192.64 478.324  33
   1  -6 -15 2524.51 534.159  20
   1  -6 -15 2397.11 460.692  35
   1   6 -14 9256.25 781.309  39
   1  -6 -14 7141.61 707.857  20
   1   6 -14 8621.97 686.221  44
  -1   6  14 8151.51 533.446  47
   1   6 -14 8048.51 676.603  33
   1   6 -14 8638.31 719.165  30
  -1   6  14 9303.54 691.928  38
   1  -6 -14 8843.92 686.674  35
   1   6 -14 8838.84 616.549  58
   1   6 -14 9995.93 874.096  64
   1   6 -13 31144.8 1247.18  30
   1   6 -13 32076.6 1301.33  39
  -1   6  13 30040.9 997.883  47
  -1   6  13 32659.1 1174.19  38
   1   6 -13 29598.0 1048.80  58
   1   6 -13 31935.3 1370.87  64
   1  -6 -13 31740.3 1270.65  20
   1  -6 -13 32111.5 1203.48  35
   1   6 -13 29060.7 1118.64  44
   1  -6 -12 11913.7 738.215  35
   1   6 -12 11981.4 818.025  39
   1   6 -12 10810.3 621.668  58
   1  -6 -12 11227.1 1184.33   1
  -1  -6  12 11265.2 1241.89   4
   1   6 -12 11481.7 765.373  30
   1  -6 -12 10704.9 746.978  20
  -1   6  12 12173.8 720.110  38
   1   6 -12 10972.8 677.138  44
  -1   6  12 11476.5 620.919  47
  -1   6  12 10508.6 1122.72   2
   1   6 -12 11368.9 667.995  59
  -1   6  12 10633.4 1135.91   3
   1   6 -12 15382.4 895.441  61
   1   6 -12 12117.7 884.254  64
   1   6 -11 13341.0 870.815  64
  -1   6  11 12399.9 1185.17   2
   1   6 -11 13559.4 1278.89   8
   1   6 -11 14026.4 832.715  39
  -1   6  11 12388.5 1168.67   3
   1  -6 -11 12283.3 1167.77   1
  -1   6  11 14837.5 742.048  38
   1   6 -11 17003.6 929.674  10
   1  -6 -11 12829.0 743.197  20
   1   6 -11 13625.7 782.977  30
  -1   6  11 14495.6 663.965  47
   1   6 -11 13515.2 790.279  41
   1   6 -11 12592.4 683.273  44
   1  -6 -11 14920.7 770.560  35
   1   6 -11 14976.0 940.435  34
  -1  -6  11 14243.4 1340.65   4
   1   6 -11 13420.1 797.027  61
   1   6 -10 2937.66 738.455   8
   1  -6 -10 2694.98 594.497   1
  -1   6  10 3009.54 642.767   3
  -1  -6  10 3620.23 735.405   4
   1   6  -9 47581.7 2265.47   8
  -1  -6   9 44749.5 2087.04   4
  -1   6   9 43087.6 2002.15   3
   1  -6  -9 43283.9 1898.24   1
  -1  -6   8 1981.08 537.387   4
  -1   6   8 2109.57 545.088   3
   1  -6  -8 2206.74 491.000   1
   1   6  -8 1822.82 620.452   8
   1   6  -7 5266.42 812.436   8
  -1   6   7 5443.45 721.545   3
   1  -6  -7 5362.47 612.780   1
   1   6  -7 5197.43 485.724   5
  -1  -6   7 5140.23 696.211   4
  -1   6   6 28635.8 1458.24   3
   1  -6  -6 28841.9 1230.53   1
   1   6  -6 30508.9 1116.82   5
   1   6  -6 29089.3 1652.51   8
  -1  -6   6 29220.3 1408.65   4
   1   6  -5 41379.3 1298.22   5
   1   6  -5 39020.0 1851.12   8
   1  -6  -5 40636.5 1335.86   1
  -1   6   5 40674.0 1679.97   3
  -1  -6   5 39289.2 1510.80   4
   1  -6  -4 326.557 226.634   1
   1   6  -4 507.311 269.867   5
  -1   6   4 361.477 252.621   8
  -1  -6   4 372.791 314.582   4
  -1   6   4 367.605 347.279   3
  -1   6   3 23311.2 1012.23   7
  -1   6   3 22831.8 1131.73   3
  -1  -6   3 22028.8 964.396   4
   1   6  -3 21677.7 730.312   3
  -1   6   3 21461.9 963.806   8
   1  -6  -3 23284.5 773.762   1
   1   6  -3 23422.1 954.584   5
   1   6  -2 28809.3 1054.45   5
  -1   6   2 29583.5 1215.91   3
   1   6  -2 28614.0 961.237   3
  -1   6   2 28698.9 1153.58   7
   1  -6  -2 27938.5 732.852   1
  -1   6   2 27306.9 1160.38   8
  -1   6   1 2435.53 395.280   3
   1   6  -1 2405.33 357.032   5
  -1   6   1 2265.55 333.048   2
  -1   6   1 2186.92 410.305   7
   1   6  -1 2129.18 343.777   3
  -1   6   1 2195.63 436.420   8
  -1   6   0 3266.30 423.648   6
   1   6   0 3416.17 421.144   3
  -1   6   0 3086.06 386.665   5
  -1   6   0 3717.39 405.014   3
  -1   6   0 3433.90 521.737   8
   1   6   0 3248.15 455.247   7
  -1   6   0 3660.66 342.605   2
  -1   6   0 3547.76 497.604   7
   1   6   0 3429.93 435.585   5
   1   6   1 88663.0 2215.91   3
   1  -6   1 88439.1 1601.68   4
  -1   6  -1 89163.3 1861.20   3
  -1   6  -1 87201.5 1512.41   2
  -1   6  -1 84620.9 2201.62   7
   1   6   1 84709.0 2070.07   5
   1   6   1 89516.6 2082.71   7
  -1   6  -1 80808.5 1834.23   5
  -1   6  -1 88552.8 2162.57   6
  -1   6  -1 85684.9 2415.81   8
   1   6   2 47145.7 1422.73   7
  -1   6  -2 42834.6 1591.57   7
  -1   6  -2 44793.4 1229.46   5
  -1   6  -2 45290.5 1565.25   6
  -1  -6  -2 45120.8 1358.79   1
   1   6   2 43908.2 1490.36   5
   1   6   2 46048.0 1597.10   3
   1  -6   2 44264.2 1203.42   4
  -1   6  -2 43821.5 1734.10   8
  -1   6  -3 6367.33 774.239   8
   1   6   3 7402.25 702.138   3
  -1  -6  -3 6800.95 597.156   1
  -1   6  -3 7428.13 474.827   5
  -1   6  -3 7472.24 688.476   6
   1   6   3 7609.57 584.377   7
   1  -6   3 7866.16 580.041   4
  -1   6  -3 7325.10 726.499   7
   1  -6   4 8314.35 676.415   4
   1   6   4 7535.43 535.954   7
  -1   6  -4 7517.76 729.937   6
   1   6   4 7271.21 742.523   3
  -1  -6  -4 7052.98 648.579   1
  -1   6  -4 7401.67 481.722   5
  -1   6  -4 7097.84 833.532   8
  -1  -6  -5 31802.5 1404.12   1
   1   6   5 30605.1 1506.04   3
   1  -6   5 31098.3 1377.71   4
  -1   6  -5 31391.8 1671.34   8
  -1   6  -5 31098.4 1462.37   6
  -1  -6  -6 3412.91 569.304   1
   1  -6   6 3405.94 563.227   4
  -1   6  -6 3373.91 703.776   8
  -1   6  -6 3108.33 566.098   6
   1   6   6 3282.22 601.419   3
  -1   6  -7 39780.2 2011.83   8
   1   6   7 35808.3 1777.30   3
   1  -6   7 37207.4 1770.67   4
  -1  -6  -7 35801.7 1733.40   1
  -1   6  -7 37144.9 1733.34   6
   1  -6   8 580.042 481.446   4
   1   6   8 475.927 428.986   3
  -1  -6  -8 611.265 428.444   1
  -1   6  -8 625.677 541.230   8
  -1   6  -9 33108.7 1968.80   8
  -1  -6  -9 29145.4 1778.11   1
   1   6   9 28971.7 1715.95   3
   1  -6   9 31106.9 1826.40   4
  -1   6 -10 78.2640 423.916  64
   1  -6  10-7.43320 532.085   4
  -1  -6 -10 21.3583 389.601  20
  -1   6 -10 673.200 486.365  61
  -1   6 -10 160.758 616.922   8
  -1   6 -10 1273.60 513.668  34
  -1   6 -10 59.8614 334.405  39
   1   6  10-121.547 416.152   3
  -1  -6 -10 102.982 461.603   1
  -1  -6 -10 152.196 284.884  35
  -1   6 -10-182.013 318.320  44
  -1   6 -10 187.258 297.672  30
   1   6  10 143.778 293.795  38
  -1   6 -10-187.682 324.348  59
   1  -6  11 4072.12 835.806   4
   1   6  11 3657.25 766.815   3
  -1   6 -11 4245.16 683.400  64
  -1   6 -11 6854.23 722.748  61
  -1   6 -11 3507.07 475.784  59
  -1   6 -11 3781.83 410.939  58
   1   6  11 4106.11 515.793  38
  -1   6 -11 3419.38 490.279  33
  -1   6 -11 3921.59 515.757  30
  -1   6 -11 7676.37 765.884  10
  -1   6 -11 4221.07 574.018  39
  -1  -6 -11 3688.74 866.931   1
  -1   6 -11 3962.22 493.560  44
  -1  -6 -11 4455.20 496.993  35
  -1  -6 -11 4523.38 596.856  20
   1   6  12 1022.24 393.233  38
  -1   6 -12 596.933 425.947  33
  -1   6 -12 1104.81 338.861  58
  -1   6 -12 1571.51 422.091  59
  -1  -6 -12 443.451 384.399  58
  -1  -6 -12 1126.12 503.832  20
  -1   6 -12 896.630 441.211  30
  -1  -6 -12 966.822 398.512  35
  -1   6 -12 1236.01 439.018  44
  -1   6 -12 1637.80 616.124  64
  -1   6 -12 1246.03 471.739  39
  -1   6 -13 9695.01 737.019  44
  -1   6 -13 8646.92 719.704  33
   1   6  13 10459.4 733.482  38
  -1   6 -13 9939.82 636.138  58
  -1   6 -13 10619.4 800.298  30
  -1   6 -13 10574.9 837.957  39
  -1  -6 -13 9582.13 847.387  20
  -1  -6 -13 7539.09 646.910  58
  -1  -6 -13 9491.52 731.239  35
  -1   6 -14 3411.40 467.554  53
  -1  -6 -14 6033.26 703.718  20
  -1   6 -14 4932.83 606.400  33
   1   6  14 4757.06 561.564  38
   1   6  14 4683.79 554.783  16
  -1   6 -14 6062.76 677.120  44
  -1  -6 -14 5594.73 610.726  35
  -1  -6 -14 4330.86 527.295  58
  -1   6 -14 6850.84 582.777  58
  -1  -6 -15 1164.61 413.535  35
  -1  -6 -15 946.185 450.685  20
  -1   6 -15 2440.92 431.032  58
  -1   6 -15 1877.67 456.438  33
  -1   6 -15 1239.77 479.845  44
   1   6  15 676.715 435.662  16
   1   6  15 1122.11 385.494  38
   1   6  16-295.109 400.105  16
  -1   6 -16-219.572 394.771  44
  -1  -6 -16 112.348 308.031  35
  -1   6 -16 679.388 377.693  33
  -1   6 -16 252.058 305.168  58
   1   6  16 125.654 273.543  38
  -1  -6 -16-170.048 351.451  20
  -1   6 -17 5133.27 447.843  45
   1   6  17 5627.07 431.205  16
  -1   6 -17 4786.12 398.727  58
  -1   6 -17 4711.48 384.937  33
  -1   6 -17 5795.39 486.235  44
  -1  -6 -17 5614.95 507.626  20
  -1   6 -18 1369.18 246.783  45
   1   6  18 1936.28 255.084  16
  -1   6 -18 1228.70 242.218  40
   1   6  18 1821.58 216.987  46
  -1   7  19 678.855 155.174  16
   1   7 -19 329.724 161.088  45
   1   7 -19 466.100 164.667  40
  -1   7  18 3976.95 331.591  16
   1  -7 -18 4007.48 337.588  20
  -1   7  18 3436.09 297.451  38
   1   7 -18 3644.72 305.789  33
   1   7 -18 4347.79 380.933  44
   1   7 -18 3598.86 292.946  58
   1   7 -17 4210.17 461.921  44
  -1   7  17 3758.91 396.073  16
  -1   7  17 3739.87 404.357  38
   1   7 -17 4547.73 425.486  33
   1  -7 -17 4774.69 468.335  20
   1   7 -17 4784.47 399.840  58
   1  -7 -17 4150.56 416.807  35
   1   7 -16 923.462 333.753  58
   1  -7 -16-54.7828 340.569  20
   1   7 -16 578.575 425.865  44
  -1   7  16-461.889 400.630  16
   1   7 -16-10.5788 362.368  33
   1  -7 -16 252.057 326.356  35
  -1   7  16-88.5610 307.903  38
  -1   7  15 1450.06 413.782  38
   1  -7 -15 1665.96 468.254  20
   1  -7 -15 1488.34 419.131  35
   1   7 -15 1145.34 427.018  33
   1   7 -15 2026.62 525.026  39
   1   7 -15 1635.61 350.578  58
   1   7 -15 1851.00 478.178  44
   1   7 -15 1930.37 487.232  30
   1   7 -14 5471.52 670.148  39
   1   7 -14 5483.97 625.885  30
   1   7 -14 4888.95 586.406  44
  -1   7  14 4527.79 564.414  38
   1   7 -14 5092.13 473.072  58
   1   7 -14 4036.65 548.473  33
   1   7 -14 5608.86 737.487  64
   1  -7 -14 6089.65 662.695  20
   1  -7 -14 5249.76 568.034  35
   1  -7 -13 1928.15 485.386  20
   1   7 -13 2153.74 452.054  30
   1   7 -13 2274.68 513.305  39
   1  -7 -13 1926.64 449.506  35
  -1   7  13 1885.02 379.677  47
   1   7 -13 1893.22 379.022  58
   1   7 -13 1893.78 459.969  44
   1   7 -13 1833.72 418.027  59
   1   7 -13 2530.55 632.894  64
  -1   7  13 2014.23 450.076  38
   1   7 -12 171.166 411.827  39
   1   7 -12 106.597 362.309  30
  -1   7  12 213.191 336.966  38
   1   7 -12 11.9475 354.720  44
   1   7 -12-255.947 398.120  59
   1  -7 -12 272.627 355.263  20
   1   7 -12 428.025 508.159  64
   1  -7 -12 146.022 343.737  35
   1   7 -12 161.217 262.909  58
  -1   7  12 224.077 293.669  47
   1   7 -11 8428.47 791.956  64
   1   7 -11 8354.51 605.820  44
   1   7 -11 8545.39 756.950  61
   1   7 -11 13415.3 935.804  10
  -1  -7  11 8803.12 1072.66   4
  -1   7  11 9031.31 641.804  38
   1  -7 -11 8988.03 677.520  20
   1   7 -11 7748.39 521.028  58
  -1   7  11 8970.11 580.387  47
   1  -7 -11 9266.66 651.455  35
  -1   7  11 8864.22 1061.28   3
  -1   7  11 7316.63 980.259   2
   1   7 -11 8759.94 700.454  39
   1   7 -11 7959.60 647.204  30
   1   7 -11 9401.31 710.914  41
   1   7 -11 12335.2 942.816  34
   1   7 -11 7595.48 1088.46   8
  -1   7  10 15180.5 1304.93   3
  -1  -7  10 14273.8 1298.04   4
   1   7 -10 15325.2 930.607  10
   1   7 -10 14057.2 802.274  61
  -1   7  10 14705.6 1301.53   2
   1   7 -10 14696.0 791.662  30
   1   7 -10 14471.6 908.042  34
   1  -7 -10 17247.0 791.509  35
   1   7 -10 15663.5 823.785  17
  -1   7  10 15313.8 697.964  47
   1   7 -10 16099.5 849.795  41
   1   7 -10 15819.0 1437.34   8
  -1   7  10 15775.3 772.204  38
   1   7 -10 14835.4 902.327  64
  -1  -7   9 509.473 443.589   4
   1   7  -9 1234.70 664.628   8
  -1   7   9 841.036 488.043   3
  -1   7   8 1726.99 556.611   3
   1   7  -8 1470.51 626.853   8
  -1  -7   8 1463.06 506.101   4
  -1   7   7 5450.44 777.178   3
  -1  -7   7 5200.36 688.619   4
   1   7  -7 5244.28 860.001   8
  -1   7   6 3372.91 629.201   3
   1   7  -6 3074.18 414.578   5
  -1   7   6 3550.03 463.629   7
   1   7  -6 3108.95 706.739   8
  -1  -7   6 3145.14 552.021   4
  -1   7   5 39335.0 1767.37   3
  -1   7   5 40561.4 1420.18   7
  -1  -7   5 39119.4 1524.23   4
   1   7  -5 38859.0 1335.62   5
   1   7  -5 36997.1 1930.76   8
  -1   7   4 23458.6 1304.17   3
  -1  -7   4 23188.4 1088.79   4
  -1   7   4 24548.5 1129.90   7
   1   7  -4 24150.3 1041.19   5
  -1   7   4 22384.0 1003.26   8
   1   7  -4 23288.8 1492.97   8
  -1  -7   3 35735.9 1283.16   4
  -1   7   3 33495.8 1344.94   8
  -1   7   3 36352.0 1547.55   3
   1   7  -3 35718.0 1277.52   5
  -1   7   3 36105.4 1394.08   7
  -1   7   2 34924.2 1434.49   3
  -1   7   2 36111.3 1403.14   7
  -1   7   2 33103.9 1289.57   2
   1   7  -2 34317.0 1269.68   5
  -1   7   2 33109.9 1421.04   8
   1   7  -2 34419.2 1154.22   3
  -1   7   1 21168.3 961.572   2
  -1   7   1 21584.1 1063.07   3
  -1   7   1 21258.7 1116.38   7
   1   7  -1 20962.9 1000.11   5
  -1   7   1 20089.1 1158.84   8
   1   7  -1 20992.9 993.108   3
   1   7   0 651.539 327.927   5
  -1   7   0 403.258 391.581   8
  -1   7   0 420.915 366.636   7
  -1   7   0 469.938 196.932   2
   1   7   0 524.917 291.451   3
  -1   7   0 601.899 286.834   3
  -1   7  -1 10433.6 934.730   8
   1   7   1 10794.9 791.207   7
  -1   7  -1 11202.0 691.849   5
  -1   7  -1 10412.1 839.849   7
   1   7   1 10540.6 777.303   5
  -1   7  -1 11254.0 676.154   3
   1   7   1 11331.1 823.587   3
   1   7   2 3713.48 561.669   3
  -1   7  -2 3780.30 425.670   5
  -1  -7  -2 3712.34 431.992   1
   1   7   2 4004.66 507.975   7
  -1   7  -2 3537.47 581.993   7
   1  -7   2 3761.05 373.092   4
  -1   7  -2 3626.04 545.303   6
  -1   7  -2 3316.26 637.227   8
   1   7   3 76208.3 2365.78   3
  -1   7  -3 74392.7 2575.21   8
  -1   7  -3 77504.5 1815.69   5
  -1   7  -3 78401.3 2359.50   6
  -1   7  -3 71849.0 2358.39   7
  -1  -7  -3 74410.9 1965.99   1
   1  -7   3 77029.8 1865.51   4
   1   7   3 81845.0 2034.10   7
  -1   7  -4 27485.3 1422.22   6
   1   7   4 26211.4 1433.13   3
  -1  -7  -4 24527.5 1173.15   1
   1  -7   4 26809.7 1170.39   4
  -1   7  -4 27020.3 1588.00   8
  -1   7  -4 27532.2 970.954   5
   1   7   5 13869.4 1111.84   3
  -1   7  -5 14179.3 1081.25   6
  -1   7  -5 13723.2 1206.07   8
   1  -7   5 13718.7 934.851   4
  -1  -7  -5 13502.0 953.785   1
   1   7   6 130.296 397.504   3
  -1  -7  -6 27.6870 326.642   1
  -1   7  -6 78.6165 487.723   8
   1  -7   6-18.5562 308.811   4
   1  -7   7 32860.3 1643.82   4
   1   7   7 31468.3 1761.14   3
  -1  -7  -7 29639.4 1580.62   1
  -1   7  -7 32415.0 1955.01   8
  -1   7  -8 16781.5 1484.98   8
  -1  -7  -8 15448.6 1225.35   1
   1   7   8 14911.5 1272.70   3
   1  -7   8 16610.7 1278.65   4
   1  -7   9 1142.25 587.105   4
  -1   7  -9 1168.47 484.518  34
  -1   7  -9 50.8112 468.594  61
  -1  -7  -9 1379.89 321.093  35
  -1  -7  -9 894.508 543.542   1
  -1   7  -9 905.308 363.571  59
  -1   7  -9 2169.52 519.203  10
  -1   7  -9 1517.51 681.717   8
   1   7   9 947.373 514.391   3
  -1   7  -9 935.196 339.590  39
  -1   7  -9 1426.51 459.080  41
  -1   7  -9 1049.20 304.402  44
  -1   7  -9 758.022 441.129  64
   1   7   9 1124.57 344.647  38
  -1   7  -9 941.648 584.445  13
  -1   7 -10 2728.19 836.192   8
  -1  -7 -10 2668.41 418.330  35
   1   7  10 2389.73 440.537  38
  -1   7 -10 2625.98 419.836  30
  -1   7 -10 4709.36 705.216  34
   1   7  10 2394.01 693.167   3
  -1  -7 -10 2004.16 647.921   1
  -1   7 -10 2387.99 561.692  61
  -1   7 -10 2269.14 437.563  59
  -1   7 -10 2404.23 414.341  44
  -1   7 -10 2684.95 584.774  64
  -1   7 -10 2565.22 475.430  39
   1  -7  10 2405.56 734.882   4
  -1   7 -10 2616.81 519.459  17
  -1  -7 -10 3091.28 526.634  20
  -1   7 -11 4824.20 757.109  34
  -1   7 -11 5267.02 712.178  61
  -1  -7 -11 2882.93 539.800  20
  -1   7 -11 3109.84 546.777  39
  -1   7 -11 2983.36 493.856  30
  -1  -7 -11 2993.27 457.307  35
  -1   7 -11 2675.95 488.880  59
  -1   7 -11 2326.43 467.649  33
   1  -7  11 3072.28 798.707   4
  -1   7 -11 2766.48 443.052  44
   1   7  11 2498.35 727.153   3
  -1   7 -11 2925.99 665.374  64
   1   7  11 2599.29 474.776  38
  -1   7 -11 2845.11 880.625   8
  -1   7 -12-82.6862 503.360  33
  -1  -7 -12 215.482 451.874  20
  -1   7 -12 585.772 461.150  39
  -1   7 -12 19.1217 378.185  59
  -1   7 -12 440.639 559.169  64
  -1   7 -12 425.603 407.081  30
   1   7  12 90.1225 355.463  38
   1   7  12-880.438 518.027  16
  -1  -7 -12 374.435 375.364  35
  -1   7 -12 320.385 386.112  44
   1   7  13 555.195 460.591  16
  -1   7 -13 2339.14 650.895  64
  -1  -7 -13 967.534 420.118  35
  -1   7 -13 1567.46 355.625  58
  -1   7 -13 1710.76 478.096  30
  -1   7 -13 1531.74 426.601  59
  -1   7 -13 1306.77 487.883  44
  -1   7 -13 856.387 473.306  33
  -1  -7 -13 920.445 480.251  20
   1   7  13 1028.98 415.689  38
  -1   7 -13 1808.10 519.301  39
  -1   7 -14 918.290 418.388  53
  -1   7 -14 2871.43 524.064  44
   1   7  14 2015.32 442.273  38
  -1   7 -14 2157.59 520.657  33
  -1   7 -14 3448.00 422.246  58
   1   7  14 1592.17 443.959  16
  -1  -7 -14 1981.65 488.901  20
  -1  -7 -14 2543.40 469.572  35
  -1  -7 -15 7158.76 606.500  35
  -1   7 -15 5819.56 522.265  53
  -1   7 -15 7621.98 653.526  44
   1   7  15 6456.10 569.769  38
  -1   7 -15 8151.99 543.030  58
   1   7  15 7154.00 577.440  16
  -1   7 -15 7545.87 636.205  33
  -1  -7 -15 7310.46 669.518  20
   1   7  16 2579.10 373.594  38
  -1   7 -16 3017.34 350.705  58
  -1  -7 -16 3438.45 456.719  20
   1   7  16 3072.04 407.061  16
  -1   7 -16 3655.60 431.765  33
  -1   7 -16 3416.49 460.945  44
   1   7  16 4427.95 419.215  54
   1   7  17 2907.35 286.537  46
  -1   7 -17 2585.83 325.428  45
  -1   7 -17 2115.25 291.874  33
  -1   7 -17 3123.02 384.864  44
   1   7  17 3157.42 331.648  16
  -1   7 -17 1821.18 301.361  40
  -1   7 -18 634.400 176.645  45
  -1   7 -18 625.489 189.474  40
   1   7  18 810.275 180.583  56
   1   7  18 1195.64 190.822  16
   1   8 -18 105.467 190.411  33
   1   8 -18 647.505 217.661  44
  -1   8  18 690.223 197.329  16
   1   8 -18 133.898 190.690  45
  -1   8  17 477.068 273.975  16
   1   8 -17 376.203 302.558  44
  -1   8  17 332.937 230.424  38
   1  -8 -17 217.751 231.363  35
   1   8 -17 902.755 296.846  33
   1  -8 -16 13753.3 695.116  20
  -1   8  16 12177.8 674.478  38
   1  -8 -16 13351.4 678.768  35
  -1   8  16 12244.8 628.883  16
   1   8 -16 10656.2 539.143  53
  -1   8  16 15762.3 624.558  15
   1   8 -16 13230.8 698.029  44
   1   8 -16 12627.3 670.835  33
   1  -8 -15 215.885 322.884  20
   1   8 -15-196.012 430.188  33
   1   8 -15 432.930 453.388  39
   1   8 -15 471.862 353.794  30
  -1   8  15-749.902 424.091  16
   1   8 -15 687.255 399.492  44
   1   8 -15 510.871 283.338  58
   1  -8 -15 168.863 335.207  35
  -1   8  15 182.408 338.700  38
   1   8 -14 2526.22 438.873  59
   1  -8 -14 2206.01 454.195  20
   1  -8 -14 2714.47 469.877  35
   1   8 -14 2578.41 378.079  58
   1   8 -14 1772.19 469.599  33
   1   8 -14 3056.88 697.992  64
   1   8 -14 2909.96 563.449  39
  -1   8  14 2381.20 462.559  38
   1   8 -14 2932.11 500.073  30
   1   8 -14 2718.25 478.723  44
  -1   8  14 1635.57 427.362  16
   1   8 -13 24532.1 1090.26  30
   1   8 -13 25627.2 1200.03  39
   1  -8 -13 25266.2 1059.89  35
   1   8 -13 23829.4 996.588  59
   1   8 -13 24670.4 1271.84  64
   1   8 -13 24059.7 1017.53  44
   1  -8 -13 26761.3 1129.05  20
  -1   8  13 24781.3 1098.04  38
  -1   8  12 10244.9 726.838  38
   1   8 -12 10098.2 790.801  39
   1  -8 -12 10601.8 708.917  35
   1   8 -12 11463.0 910.666  61
   1   8 -12 9949.26 877.332  64
   1   8 -12 9117.70 676.252  44
   1   8 -12 9545.89 725.189  30
   1   8 -12 8971.72 683.700  59
  -1   8  12 8550.46 619.962  47
  -1   8  11 874.698 327.964  42
   1   8 -11 790.424 364.459  30
   1   8 -11 584.639 358.738  44
  -1   8  11 932.782 333.670  47
   1   8 -11 960.735 760.359   8
   1   8 -11 408.102 489.037  64
   1   8 -11 678.280 543.290  61
   1  -8 -11 1353.61 386.375  35
   1   8 -11 968.031 442.359  39
  -1  -8  11 792.909 574.623   4
   1   8 -11 1366.85 497.331  41
  -1   8  11 1173.02 389.800  38
  -1   8  10 14345.8 1321.51   2
   1   8 -10 14178.1 947.760  64
  -1   8  10 16477.5 824.356  38
   1   8 -10 15300.8 896.544  41
  -1   8  10 15118.5 744.491  47
   1   8 -10 13002.6 869.274  61
   1   8 -10 14701.6 1484.63   8
   1   8 -10 14646.9 978.826  10
   1   8 -10 15534.1 888.808  17
   1   8 -10 12534.6 699.331  44
  -1   8  10 14576.6 1338.74   3
  -1  -8  10 14152.3 1267.73   4
   1  -8 -10 16462.2 805.919  35
   1   8 -10 14433.2 789.927  30
  -1   8  10 16457.0 805.449  42
   1   8 -10 13094.3 955.484  34
   1   8  -9 145.508 530.795  10
  -1  -8   9 462.963 448.027   4
  -1   8   9 449.012 290.992  47
   1  -8  -9 717.673 295.495  35
   1   8  -9 1053.69 425.773  17
   1   8  -9 269.742 364.768  41
   1   8  -9 270.003 524.290  34
   1   8  -9 824.420 532.456  13
  -1   8   9 536.442 305.559  38
  -1   8   9 246.994 269.577  42
  -1   8   9 115.561 427.155   2
   1   8  -9 558.045 608.341   8
  -1   8   9 581.863 525.147   3
   1   8  -8 240.885 589.307   8
  -1   8   8 449.590 479.220   3
  -1   8   8 346.171 429.324   2
  -1  -8   8 134.737 388.569   4
   1   8  -7 6038.95 991.002   8
  -1   8   7 6255.74 866.584   3
  -1  -8   7 5973.38 740.817   4
   1   8  -6 17506.4 949.074   5
   1   8  -6 17766.9 1527.75   8
  -1   8   6 19309.4 1382.05   3
  -1  -8   6 18673.6 1157.52   4
  -1  -8   5 16576.3 1028.17   4
   1   8  -5 16524.7 1437.70   8
  -1   8   5 17027.7 1066.54   7
  -1   8   5 16874.4 1247.84   3
   1   8  -5 17007.7 945.706   5
  -1   8   4 42405.0 1636.95   7
  -1   8   4 38020.1 1622.62   2
   1   8  -4 41831.7 2127.71   8
   1   8  -4 38093.8 1444.53   5
  -1   8   4 39676.8 1815.67   3
  -1   8   3 30837.0 1529.37   3
   1   8  -3 31080.0 1283.20   5
  -1   8   3 29073.0 1347.17   8
  -1   8   3 31907.6 1426.51   7
  -1   8   3 27536.0 1340.90   2
  -1   8   2 171058. 3806.08   8
   1   8  -2 175353. 3511.18   5
  -1   8   2 183941. 3814.93   7
  -1   8   2 176369. 3819.74   3
  -1   8   2 173637. 3510.61   2
  -1   8   1 63.5923 207.334   2
  -1   8   1 215.971 293.193   3
  -1   8   1 222.960 381.952   7
   1   8  -1 221.781 253.221   3
   1   8  -1 332.327 325.550   5
  -1   8   1 49.9647 347.741   8
  -1   8   0 40618.5 1822.49   8
  -1   8   0 40455.5 1722.04   7
   1   8   0 41137.2 1580.17   5
   1   8   0 41276.6 1577.99   3
  -1   8   0 43542.0 1527.31   3
   1   8   1 4853.21 620.791   5
  -1   8  -1 5033.59 707.619   7
  -1   8  -1 4745.13 734.070   8
   1   8   1 5107.16 621.852   3
  -1   8  -2 3950.61 736.681   8
  -1   8  -2 4375.31 679.545   7
   1   8   2 4775.95 651.295   3
   1   8   3 19570.7 1274.27   3
  -1   8  -3 20098.9 1434.54   8
  -1   8  -3 20834.4 960.026   5
  -1   8  -4 6747.81 932.687   8
   1   8   4 6567.06 808.951   3
  -1   8  -5 1110.83 605.117   8
   1   8   5 741.879 449.476   3
  -1   8  -6 25256.5 1753.05   8
   1   8   6 22163.6 1510.06   3
   1  -8   6 23790.2 1293.66   4
   1  -8   7-73.2302 409.002   4
  -1   8  -7-34.7758 577.965   8
   1   8   7 87.9009 435.012   3
   1   8   8 490.586 490.821   3
  -1   8  -8-177.620 504.528  10
  -1   8  -8 464.954 427.593  41
  -1   8  -8 476.973 399.233  17
  -1   8  -8 736.671 611.177   8
  -1   8  -8 226.756 410.246  64
   1  -8   8 273.502 433.130   4
   1   8   8 287.767 272.283  42
  -1   8  -8-33.6665 532.489  13
  -1   8  -8 331.054 365.113  59
  -1   8  -8 296.424 532.062  34
   1   8   8 123.617 365.115  16
  -1   8  -8 219.897 289.802  39
   1   8   8 480.745 295.648  38
  -1   8  -8 354.814 274.962  44
   1   8   9 440.649 348.314  38
  -1  -8  -9 548.807 296.431  35
  -1   8  -9 13.3847 457.055  64
   1   8   9-27.9501 408.857  16
  -1   8  -9 413.788 301.316  30
  -1   8  -9 280.820 531.002  13
  -1   8  -9-892.377 634.154  61
   1   8   9 290.496 496.349   3
  -1   8  -9 368.069 355.539  39
  -1   8  -9 462.363 536.956  34
   1   8   9 291.792 278.136  42
  -1   8  -9 187.879 434.516  17
  -1   8  -9 1051.97 544.068  10
  -1   8  -9 547.601 641.708   8
  -1   8  -9 20.1229 422.628  59
  -1   8  -9 464.324 324.379  44
   1  -8   9-123.945 515.893   4
  -1   8  -9 760.670 513.757  41
   1   8  10 1804.69 454.144  38
  -1   8 -10 4146.62 747.212  34
  -1   8 -10 4437.99 695.231  10
  -1   8 -10 2247.97 492.358  39
  -1   8 -10 2593.26 432.751  30
  -1  -8 -10 2182.27 477.619  20
  -1   8 -10 2215.46 579.821  64
  -1   8 -10 1560.46 564.048  61
  -1   8 -10 2722.85 908.976   8
  -1   8 -10 2590.39 421.861  44
   1   8  10 1755.94 415.894  16
  -1  -8 -10 2478.76 414.823  35
   1   8  10 2100.36 663.253   3
  -1   8 -10 1881.93 462.353  59
  -1   8 -10 2606.79 566.681  17
  -1   8 -11 6473.56 778.310  61
   1   8  11 4365.06 565.066  38
  -1   8 -11 3661.70 568.127  33
  -1  -8 -11 4875.38 530.918  35
  -1   8 -11 6368.30 865.509  34
   1   8  11 4712.99 537.004  16
  -1   8 -11 5167.76 648.108  39
  -1   8 -11 4948.87 571.837  44
  -1   8 -11 4425.32 692.899  64
  -1   8 -11 5397.47 570.791  30
  -1   8 -11 4271.95 562.720  59
  -1  -8 -11 4282.82 564.420  20
  -1  -8 -12 2072.18 508.708  20
  -1   8 -12 2769.10 527.851  44
  -1  -8 -12 2139.16 435.638  35
  -1   8 -12 2890.95 484.746  30
  -1   8 -12 2159.85 526.904  33
   1   8  12 1986.35 462.628  16
  -1   8 -12 2652.63 657.965  64
  -1   8 -12 2682.06 565.017  39
  -1   8 -12 2415.00 514.246  59
   1   8  12 2056.26 464.742  38
   1   8  13 4486.65 582.665  38
   1   8  13 7748.40 669.086  15
  -1   8 -13 5428.02 756.726  64
  -1   8 -13 5902.55 626.168  44
  -1   8 -13 6063.94 576.576  59
  -1   8 -13 6137.53 708.238  39
  -1  -8 -13 5403.89 572.690  35
  -1  -8 -13 5283.38 632.355  20
  -1   8 -13 4951.32 622.427  33
   1   8  13 4987.71 553.363  16
  -1   8 -14 14059.4 754.791  53
   1   8  14 15718.2 860.673  38
  -1   8 -14 17532.7 892.018  33
  -1  -8 -14 17815.4 873.518  35
  -1  -8 -14 17446.7 908.447  20
   1   8  14 20166.3 802.081  15
   1   8  14 16950.4 803.889  16
  -1   8 -14 17806.1 885.803  44
  -1   8 -14 14485.4 697.650  59
   1   8  15-57.3133 333.063  16
  -1  -8 -15 325.507 322.383  20
  -1   8 -15-360.858 333.464  53
   1   8  15 4.46633 297.218  38
  -1   8 -15 366.322 393.395  33
  -1  -8 -15 78.4228 294.005  35
  -1   8 -15 25.1700 375.021  44
   1   8  15 539.397 327.077  46
   1   8  16 1197.68 254.587  46
  -1   8 -16 248.450 309.340  33
   1   8  16 1411.84 318.065  16
  -1   8 -16 476.884 270.464  45
  -1   8 -16 1473.28 260.004  53
  -1   8 -16 1084.54 357.639  44
   1   8  16 1299.32 298.093  54
   1   8  17 367.419 135.850  46
  -1   8 -17 343.016 204.183  45
  -1   8 -17 743.442 255.775  44
  -1   8 -17 628.365 202.503   9
   1   8  17 1032.71 229.761  16
   1   8  17 620.457 242.657  56
  -1   8 -17-125.689 254.380  40
  -1   8 -17 264.434 210.833  33
   1   9 -18 8632.98 351.775  40
  -1   9  18 9841.06 318.334  56
   1   9 -17 84.3243 224.260  44
   1   9 -17 636.909 260.155  33
  -1   9  17 896.386 238.701  54
  -1   9  17 614.986 219.447  16
  -1   9  16 1464.40 300.360  15
   1   9 -16 1451.68 347.022  33
   1  -9 -16 1382.17 300.009  35
   1   9 -16 787.246 266.791  53
   1   9 -16 1230.56 338.966  44
  -1   9  16 1556.41 308.756  16
  -1   9  16 1346.15 303.529  38
   1   9 -15 19358.0 836.247  44
   1   9 -15 18308.3 853.592  33
  -1   9  15 19015.2 758.107  16
   1   9 -15 17452.6 693.496  59
  -1   9  15 17345.0 831.605  38
   1  -9 -15 19273.0 814.675  35
   1   9 -14 482.531 370.159  30
  -1   9  14-133.197 389.575  16
   1   9 -14 503.440 372.856  59
  -1   9  14 169.378 349.591  38
   1  -9 -14 286.943 339.361  35
   1   9 -14 752.245 550.986  64
   1   9 -14 498.093 449.201  39
   1   9 -14 682.802 392.917  44
   1   9 -14-36.2319 472.045  33
   1   9 -13 23395.5 1009.80  30
   1   9 -13 23607.9 1122.90  39
   1   9 -13 22187.7 1222.84  64
  -1   9  13 21938.9 1022.21  38
  -1   9  13 21356.7 898.694  16
   1   9 -13 22729.8 976.504  44
   1   9 -13 21238.9 967.655  59
   1   9 -13 21049.0 1016.09  33
   1  -9 -13 23263.0 990.478  35
  -1   9  12 727.635 403.639  16
   1   9 -12 578.926 446.251  39
   1   9 -12 978.499 385.033  30
   1   9 -12 692.360 362.616  44
  -1   9  12 503.534 295.240  42
   1   9 -12 380.999 442.944  59
   1  -9 -12 968.949 373.600  35
  -1   9  12 744.544 383.385  38
   1   9 -12 578.072 538.350  64
   1   9 -11 26161.0 1191.18  41
   1   9 -11 24280.2 1051.93  30
  -1   9  11 23443.8 1005.73  42
  -1   9  11 25834.8 974.173  16
   1  -9 -11 26705.3 1035.34  35
   1   9 -11 24359.2 1144.25  39
   1   9 -11 27627.5 1305.65  10
   1   9 -11 24838.2 1243.17  64
   1   9 -11 22636.4 1197.59  61
  -1   9  11 24095.6 1080.91  38
   1   9 -11 23994.5 957.215  44
   1   9 -11 24410.6 1094.74  59
   1   9 -10 20505.4 952.129  30
  -1   9  10 22430.4 1025.89  38
   1   9 -10 21949.6 1075.78  39
   1   9 -10 22026.2 1111.10  41
   1   9 -10 23247.2 1195.08  10
   1  -9 -10 24436.0 959.427  35
  -1   9  10 21607.0 966.343  42
  -1   9  10 23220.9 888.941  16
   1   9 -10 20773.7 1136.79  64
   1   9 -10 21428.3 861.320  44
   1   9 -10 20204.0 1092.84  61
   1  -9  -9 5143.44 474.752  35
   1   9  -9 4364.61 582.325  17
  -1   9   9 4155.84 493.033  38
   1   9  -9 3643.94 561.459  41
   1   9  -9 3055.62 400.985  44
   1   9  -9 2575.16 690.083  34
   1   9  -9 4007.29 473.607  62
   1   9  -9 4179.70 981.205   8
   1   9  -9 4947.42 776.338  13
   1   9  -9 3525.00 454.757  30
  -1   9   9 4066.64 768.561   2
  -1   9   9 3823.07 461.455  47
   1   9  -9 3859.90 708.692  10
  -1   9   9 4261.99 486.223  42
  -1   9   9 4575.39 846.795   3
   1   9  -8 15785.3 796.663  62
   1   9  -8 16591.2 844.537  17
   1   9  -8 16524.1 1625.26   8
   1   9  -8 17793.8 968.037  65
   1   9  -8 16735.8 992.270  13
  -1   9   8 15337.0 767.454  47
   1   9  -8 15294.9 974.445  10
  -1   9   8 17020.2 815.977  42
   1   9  -8 17467.4 942.528  41
  -1  -9   8 17376.1 1240.19   4
   1  -9  -8 17547.1 747.730  35
  -1   9   8 15504.8 1331.00   2
  -1   9   8 18149.2 837.310  38
  -1   9   8 16676.3 1436.89   3
   1   9  -7 2556.54 490.943  41
   1   9  -7 2837.71 482.676  65
  -1   9   7 2498.94 622.751   2
   1   9  -7 2319.92 436.907  17
  -1   9   7 2413.34 368.088  47
  -1   9   7 2822.68 689.787   3
   1   9  -7 2416.19 803.076   8
  -1   9   6 2289.36 639.942   3
   1   9  -6 2250.28 772.014   8
  -1   9   6 1781.60 505.143   2
  -1   9   5 2600.12 625.252   3
   1   9  -5 2899.56 785.726   8
  -1   9   5 2662.84 552.437   2
   1   9  -5 2820.01 472.608   5
  -1   9   4 20179.6 1239.52   2
  -1   9   4 22010.3 1278.90   7
  -1   9   4 21739.1 1421.27   3
   1   9  -4 22200.3 1680.37   8
   1   9  -4 21073.1 1141.00   5
  -1   9   3 1945.88 524.135   3
   1   9  -3 2135.85 454.813   5
  -1   9   3 1980.79 550.527   7
   1   9  -3 2443.91 690.350   8
  -1   9   3 1796.18 429.879   2
   1   9  -2 21907.8 1210.11   5
  -1   9   2 21098.9 1315.98   8
  -1   9   2 22113.5 1308.41   3
  -1   9   2 22682.8 1132.82   2
   1   9  -2 21393.4 1567.69   8
  -1   9   2 22626.3 1345.32   7
  -1   9   1 15268.8 1152.51   7
   1   9  -1 15517.9 1039.47   5
  -1   9   1 14435.2 1162.32   8
  -1   9   1 16598.9 1060.50   3
   1   9  -1 14682.5 947.430   3
   1   9   0 32079.1 1459.50   3
  -1   9   0 30894.1 1637.80   7
   1   9   0 30366.2 1464.48   5
  -1   9   0 30211.1 1689.84   8
  -1   9  -1 37966.4 1850.95   7
  -1   9  -1 36652.6 1950.96   8
   1   9   1 37703.4 1675.63   3
   1   9   2 2884.10 577.786   3
  -1   9  -2 2675.26 673.694   8
  -1   9  -3 37388.6 2069.75   8
   1   9   3 35617.8 1778.06   3
   1   9   4 6888.08 874.539   3
  -1   9  -4 6468.95 982.744   8
   1   9   5 89.8862 414.319   3
  -1   9  -5 450.042 600.329   8
   1   9   6 89.4110 430.436   3
  -1   9  -6 58.0851 595.393   8
  -1   9  -7 2622.68 408.993  62
  -1   9  -7 2080.58 739.046   8
   1   9   7 1998.42 366.651  42
  -1   9  -7 1923.42 604.143  34
   1   9   7 2147.77 404.141  38
  -1   9  -7 2085.24 468.527  17
  -1   9  -7 2066.89 347.808  32
  -1   9  -7 1290.36 499.069  10
  -1   9  -7 2103.45 367.784  39
   1   9   7 2319.62 681.886   3
  -1   9  -7 2383.63 506.626  41
  -1   9  -7 2021.64 653.525  13
  -1   9  -8 1770.42 382.506  62
   1   9   8 1346.54 351.627  42
  -1   9  -8 2296.68 836.854   8
  -1   9  -8 1524.52 469.318  64
   1   9   8 1958.19 414.659  16
  -1   9  -8 2029.22 646.221  34
   1   9   8 2542.20 700.998   3
  -1  -9  -8 2468.12 352.467  35
  -1   9  -8 1621.61 558.285  10
  -1   9  -8 1654.26 412.502  39
   1   9   8 2115.36 420.640  38
  -1   9  -8 1456.15 422.966  59
  -1   9  -8 2298.89 547.353  41
  -1   9  -8 2047.17 691.722  13
  -1   9  -8 2085.96 483.909  17
  -1   9  -8 1960.95 364.774  44
  -1   9  -9 10273.8 619.772  44
  -1   9  -9 7198.19 740.581  61
   1   9   9 10691.5 658.322  16
  -1   9  -9 10245.4 754.371  59
  -1   9  -9 11378.1 1435.18   8
  -1  -9  -9 10618.8 641.374  35
  -1   9  -9 9039.98 810.471  10
  -1   9  -9 11082.0 762.488  39
  -1   9  -9 9771.32 823.569  64
  -1   9  -9 10687.2 881.864  41
   1   9   9 8631.88 653.167  42
  -1   9  -9 9657.79 674.299  62
  -1   9  -9 10239.4 798.947  17
  -1   9  -9 10474.1 928.784  34
   1   9   9 9920.46 726.355  38
  -1   9  -9 8410.01 932.606  13
  -1   9 -10 6617.53 659.025  39
  -1   9 -10 6370.07 710.236  17
  -1   9 -10 7228.62 859.464  34
  -1   9 -10 5338.45 609.852  33
  -1   9 -10 6957.14 780.989  64
  -1   9 -10 6676.03 569.112  30
  -1  -9 -10 6543.04 555.714  35
  -1   9 -10 5832.12 744.300  61
  -1   9 -10 6237.60 669.343  59
   1   9  10 5827.30 626.090  38
  -1   9 -10 8855.66 842.440  10
  -1   9 -10 6380.63 560.691  44
   1   9  10 8533.93 609.068  46
   1   9  10 6279.76 594.408  16
  -1   9 -11 10348.4 790.317  33
   1   9  11 10689.2 782.397  38
   1   9  11 15535.6 733.365  46
  -1   9 -11 13926.4 1064.74  34
   1   9  11 11481.5 724.667  16
  -1   9 -11 13288.7 754.314  30
  -1   9 -11 14393.8 965.617  10
  -1  -9 -11 12282.1 739.555  35
  -1   9 -11 12005.9 926.555  64
  -1   9 -11 13320.8 935.069  61
  -1   9 -11 12339.8 739.284  44
  -1   9 -11 11431.0 799.629  59
  -1   9 -11 12446.6 871.369  39
  -1   9 -12 17632.4 1042.60  61
  -1   9 -12 13907.2 911.997  39
  -1   9 -12 14616.9 986.886  64
   1   9  12 11707.4 820.156  38
  -1  -9 -12 14206.8 792.218  35
  -1   9 -12 14890.6 809.655  30
   1   9  12 15490.0 714.377  46
  -1   9 -12 13037.3 819.158  59
  -1   9 -12 13589.8 791.867  44
  -1   9 -12 12349.8 830.372  33
   1   9  12 17157.5 888.258  15
   1   9  12 13505.2 754.431  16
   1   9  13 3141.63 469.619  16
   1   9  13 2628.42 489.104  38
  -1   9 -13 3038.90 479.228  59
  -1  -9 -13 3100.66 457.927  35
  -1   9 -13 3003.49 561.924  33
   1   9  13 3914.32 449.519  46
  -1   9 -13 2894.56 472.719  44
  -1  -9 -14 199.951 300.323  35
   1   9  14 517.537 282.084  46
  -1   9 -14 445.307 419.475  33
   1   9  14 87.2865 339.957  16
  -1   9 -14-954.826 436.691  53
  -1   9 -14 48.9797 370.412  44
   1   9  14 62.4817 318.068  38
  -1   9 -14-694.701 388.142  59
   1   9  14 244.850 344.844  15
  -1   9 -15 537.407 363.257  33
  -1   9 -15 137.446 304.594  44
   1   9  15 495.019 305.924  16
   1   9  15 224.044 215.661  46
  -1   9 -15-350.124 309.451  53
  -1   9 -16 1211.29 232.064  45
  -1   9 -16 1502.04 224.738   9
  -1   9 -16 2022.00 248.050  53
   1   9  16 1418.50 253.527  54
   1   9  16 1444.30 297.413  56
   1   9  16 2005.55 271.370  16
  -1   9 -16 1729.72 310.651  44
  -1   9 -16 755.358 266.265  33
   1   9  17 5263.68 241.635  16
  -1   9 -17 5003.54 294.031  40
  -1   9 -17 4962.05 276.853  33
   1   9  17 5100.06 265.635  56
  -1  10  17 3857.71 246.228  56
   1  10 -17 3668.11 258.335  44
  -1  10  17 3906.75 246.239  54
   1  10 -16 806.842 280.003  33
  -1  10  16 1210.58 233.771  16
   1  10 -16 49.2989 230.357  53
  -1  10  16 689.917 272.187  56
   1 -10 -16 552.864 201.630  35
   1  10 -16 510.870 239.176  44
  -1  10  16 451.878 219.081  15
   1 -10 -15 460.916 252.262  35
  -1  10  15 283.761 278.258  38
  -1  10  15 933.347 293.305  16
   1  10 -15 490.347 335.498  33
   1  10 -15 221.904 280.919  44
   1  10 -15-670.194 315.723  59
  -1  10  15 922.622 316.761  15
   1  10 -15-747.514 360.440  53
   1  10 -14 7830.17 562.397  59
   1  10 -14 8319.81 568.444  44
   1  10 -14 8849.37 743.878  64
   1  10 -14 7381.91 629.038  33
  -1  10  14 9214.09 539.494  16
  -1  10  14 6963.66 584.526  38
   1 -10 -14 8742.64 566.071  35
   1  10 -14 8700.02 679.226  39
  -1  10  13 89.9442 340.605  38
   1  10 -13 314.050 546.667  64
   1  10 -13 467.299 350.578  30
   1  10 -13 249.339 406.893  39
   1  10 -13-583.521 455.795  33
  -1  10  13-288.755 358.627  16
   1 -10 -13 57.9286 293.768  35
   1  10 -13 293.822 375.868  44
   1  10 -13-94.2424 406.046  59
   1  10 -12 16019.1 800.818  30
   1  10 -12 20048.2 1129.42  61
   1  10 -12 15625.9 768.214  44
   1  10 -12 21267.9 1188.13  10
   1  10 -12 24489.0 1329.72  34
   1  10 -12 14964.3 863.653  59
   1  10 -12 14094.8 858.711  33
   1 -10 -12 16419.3 798.509  35
  -1  10  12 17130.2 763.764  16
  -1  10  12 15289.2 870.378  38
   1  10 -12 14931.1 998.166  64
   1  10 -12 15070.1 925.458  39
   1  10 -11 1584.60 580.247  41
  -1  10  11 877.239 375.910  16
  -1  10  11 878.444 399.337  38
   1  10 -11 804.945 416.481  39
   1  10 -11-284.390 681.181  61
   1  10 -11 619.884 560.760  64
   1  10 -11 950.404 354.312  44
   1  10 -11 963.939 353.430  30
   1  10 -11 699.827 469.351  59
   1 -10 -11 1130.39 348.124  35
  -1  10  11 632.100 344.992  42
   1  10 -10 45.3269 317.711  44
   1  10 -10 200.205 480.100  41
   1  10 -10-483.223 598.093  64
   1  10 -10-231.295 429.041  39
   1  10 -10-1741.67 762.740  61
   1  10 -10 496.729 643.062  34
  -1  10  10-124.930 336.429  42
   1  10 -10-227.358 321.080  30
   1  10 -10 1554.80 722.894  10
  -1  10  10 72.3292 337.847  38
   1 -10 -10 13.4803 283.258  35
   1  10  -9 853.724 300.129  44
   1  10  -9 2142.65 536.250  17
   1  10  -9 1819.99 439.934  62
   1  10  -9 901.303 664.334  10
  -1  10   9 1407.10 398.058  38
   1  10  -9 976.826 471.421  41
  -1  10   9 1386.67 403.808  42
   1  10  -9 863.009 639.625  34
   1  10  -9 2012.54 697.552  13
   1 -10  -9 1456.97 343.282  35
   1  10  -8-830.432 668.558  34
   1  10  -8 408.927 452.115  17
   1  10  -8 221.127 543.104  13
   1 -10  -8 210.229 262.792  35
  -1  10   8 451.342 348.861  42
  -1  10   8 254.740 483.284   3
   1  10  -8 376.057 734.074   8
  -1  10   8 225.594 438.354   2
   1  10  -8 347.618 398.061  62
   1  10  -8 482.468 452.306  41
  -1  10   8 263.943 326.609  38
   1  10  -7 27134.1 1305.38  34
  -1  10   7 31380.0 1162.00  42
   1  10  -7 31893.4 1293.49  13
  -1  10   7 29069.4 1750.30   2
   1  10  -7 31100.7 1073.09  32
   1  10  -7 35489.5 2352.34   8
   1  10  -7 29385.6 1153.84  17
   1  10  -7 30714.1 1170.57  62
  -1  10   7 32643.2 1144.92  38
  -1  10   7 32435.6 1972.33   3
   1  10  -7 29508.2 1031.41  48
   1  10  -7 31603.6 1306.75  41
   1  10  -6 15904.8 848.501  62
  -1  10   6 15938.2 1394.17   3
  -1  10   6 14783.2 1202.63   2
   1  10  -6 16171.4 778.795  32
   1  10  -6 16660.7 921.732  65
   1  10  -6 16993.3 1657.94   8
   1  10  -6 14400.0 714.620  48
  -1  10   6 15544.8 782.990  38
   1  10  -6 15652.9 939.917  41
  -1  10   6 16051.7 806.581  42
   1  10  -6 15049.5 893.625  29
   1  10  -6 16282.9 918.716  13
   1  10  -6 15070.6 822.880  17
   1  10  -6 13656.6 921.176  34
   1  10  -5 14982.1 804.423  17
  -1  10   5 16488.6 792.171  42
  -1  10   5 16245.4 1329.01   3
   1  10  -5 16033.1 909.545  41
  -1  10   5 15684.4 1171.18   2
   1  10  -5 16289.0 880.341  29
   1  10  -5 16113.4 842.885  62
   1  10  -5 15564.1 860.918  65
   1  10  -5 16623.1 1589.75   8
   1  10  -4 503.587 609.738   8
  -1  10   4 338.588 439.340   7
   1  10  -4 348.333 355.665   5
  -1  10   4 502.169 457.674   3
  -1  10   4 347.037 326.122   2
   1  10  -3 894.592 393.579   5
  -1  10   3 690.144 414.511   3
  -1  10   3 1017.37 528.939   7
   1  10  -3 707.166 579.299   8
   1  10  -2 8825.44 857.023   5
  -1  10   2 8569.76 906.748   8
  -1  10   2 9012.91 925.980   3
  -1  10   2 9994.54 1018.09   7
   1  10  -2 9347.37 1151.05   8
   1  10  -1 8494.63 1067.12   8
  -1  10   1 9102.88 1014.60   7
  -1  10   1 8437.53 959.060   8
   1  10   0 2694.90 662.652   8
  -1  10   0 2832.15 676.184   8
   1  10   1 56371.1 2430.67   8
   1  10   1 60353.8 2221.05   3
  -1  10  -1 57320.9 2579.61   8
   1  10   2 1882.31 533.195   3
  -1  10  -2 2008.87 654.005   8
   1  10   2 1424.37 530.600   8
  -1  10  -3 10711.2 1230.12   8
   1  10   3 10601.4 1047.64   3
  -1  10  -4 307.011 472.552  34
  -1  10  -4 531.770 561.853   8
   1  10   4 120.309 264.226  42
  -1  10  -4 417.293 324.265  62
   1  10   4 1252.54 446.849  15
  -1  10  -4-56.5146 383.643  17
  -1  10  -4 396.344 360.426  41
   1  10   4 156.610 408.991   3
  -1  10  -5 112.809 288.903  24
  -1  10  -5 539.930 399.648  41
   1  10   5-23.2362 306.203  42
  -1  10  -5-616.095 582.428  34
   1  10   5 40.9558 281.223  38
  -1  10  -5-108.125 382.607  17
  -1  10  -5-0.37129 557.775  13
  -1  10  -5 386.480 666.071   8
  -1  10  -5 45.3596 294.364  32
   1  10   5-118.891 490.534   3
  -1  10  -5 155.737 315.899  62
   1  10   6-164.251 343.028  42
  -1  10  -6 88.1336 405.055  17
  -1  10  -6 98.3873 583.579  13
   1  10   6-19.8907 298.397  38
  -1  10  -6-82.4875 305.146  24
  -1  10  -6 241.511 370.294  62
  -1  10  -6-76.5151 320.521  32
  -1  10  -6-340.867 590.153  34
  -1  10  -6-153.980 308.602  39
  -1  10  -6 355.142 632.104   8
  -1  10  -6 234.712 456.626  41
   1  10   6 111.454 478.930   3
   1  10   7 13180.8 804.320  38
  -1  10  -7 12711.2 971.440  34
  -1  10  -7 13183.2 857.636  17
  -1  10  -7 12488.3 789.632  59
  -1  10  -7 12714.3 762.832  39
  -1  10  -7 12900.3 739.914  32
  -1  10  -7 12077.0 881.745  10
  -1  10  -7 14250.5 931.358  41
  -1  10  -7 12941.0 807.884  62
   1  10   7 13156.1 1340.27   3
  -1  10  -7 14302.9 1561.48   8
  -1  10  -7 13079.2 992.472  13
   1  10   7 12668.4 772.820  42
  -1  10  -8 431.376 516.486  41
  -1  10  -8 524.561 676.067  13
  -1  10  -8 386.649 470.745  17
  -1  10  -8 102.404 472.331  59
   1  10   8-80.4504 368.290  42
  -1  10  -8 447.611 382.635  62
  -1  10  -8-83.9376 669.771  34
  -1  10  -8 284.571 289.166  32
   1  10   8 301.111 370.574  38
  -1  10  -8 230.735 361.446  39
  -1  10  -8-77.0106 475.406  64
  -1  10  -8-235.789 578.246  10
   1  10   8 417.318 366.210  16
   1  10   9 4214.72 556.846  38
  -1  10  -9 2344.45 628.230  61
  -1  10  -9 5238.93 736.538  10
   1  10   9 8384.18 734.991  15
  -1  10  -9 4445.35 564.520  39
  -1  10  -9 4372.23 645.391  64
  -1  10  -9 5091.69 664.309  17
  -1  10  -9 5451.85 716.569  41
  -1  10  -9 4250.10 566.526  33
  -1  10  -9 3957.58 602.035  59
  -1  10  -9 4317.07 531.135  62
  -1  10  -9 4837.32 491.929  44
   1  10   9 5362.27 532.636  16
  -1  10  -9 5641.92 811.883  34
  -1  10  -9 4841.09 838.041  13
  -1 -10  -9 5211.71 475.850  35
  -1  10 -10 3506.79 469.079  44
  -1  10 -10 2823.58 601.876  64
  -1  10 -10 1317.21 625.052  61
   1  10  10 3313.88 479.200  16
  -1  10 -10 2631.08 452.042  62
  -1  10 -10 3329.37 538.472  39
   1  10  10 2635.26 493.217  38
  -1  10 -10 2280.12 564.280  59
  -1 -10 -10 3055.79 416.546  35
  -1  10 -10 2910.31 605.187  17
  -1  10 -10 3509.94 790.647  34
   1  10  10 4847.90 660.931  15
  -1  10 -10 2066.92 480.817  33
  -1  10 -10 5646.61 764.744  10
  -1 -10 -11 702.409 320.371  35
  -1  10 -11 3162.09 806.925  34
  -1  10 -11 931.252 447.125  39
  -1  10 -11 2347.63 706.247  61
   1  10  11 752.501 395.357  16
   1  10  11 1436.49 524.240  15
   1  10  11 417.432 392.680  38
  -1  10 -11 593.710 539.062  64
  -1  10 -11 785.849 359.526  44
  -1  10 -11 354.291 423.424  33
  -1  10 -11 374.394 464.045  59
  -1  10 -12 631.375 509.698  64
   1  10  12 241.480 364.116  38
  -1  10 -12 900.564 479.822  59
  -1  10 -12 643.730 427.104  39
  -1 -10 -12 546.659 323.387  35
   1  10  12 1128.75 469.904  15
   1  10  12 836.477 381.839  16
  -1  10 -12 128.406 445.588  33
  -1  10 -12 268.388 354.339  44
  -1  10 -13 6247.13 551.823  59
  -1  10 -13 5851.64 514.482  44
  -1  10 -13 6330.79 601.246  33
   1  10  13 6345.35 540.927  15
  -1 -10 -13 6122.01 494.228  35
   1  10  13 6885.54 507.936  16
   1  10  14 773.079 296.794  16
  -1  10 -14 564.059 392.569  33
  -1  10 -14-478.145 332.707  59
  -1  10 -14-504.399 370.678  53
  -1 -10 -14 192.463 234.224  35
   1  10  14-104.122 306.916  15
  -1  10 -14 340.023 294.856  44
  -1  10 -15 256.777 193.303  45
   1  10  15 914.275 288.455  54
  -1  10 -15 539.164 261.570  44
  -1  10 -15 404.008 259.692  53
  -1  10 -15 349.489 293.343  33
   1  10  15 647.470 236.045  16
   1  10  15 492.234 288.776  56
  -1  10 -16 423.511 193.466  40
   1  10  16 1132.03 209.452  56
   1  10  16 1324.65 177.724  16
   1  10  16 937.373 181.995  54
  -1  10 -16 739.012 220.367  33
  -1  11  16 1481.01 198.030  56
  -1  11  16 2048.52 244.463  54
   1  11 -16 1673.81 197.487  44
   1  11 -16 2020.56 260.514  33
   1  11 -16 1363.81 197.767  53
   1  11 -15 17257.4 667.799  33
  -1  11  15 17569.3 486.658  16
  -1  11  15 16267.8 595.655  15
  -1  11  15 17595.0 598.664  56
   1  11 -15 13385.5 527.826  59
   1  11 -15 17305.7 591.488  44
   1  11 -15 13666.0 577.129  53
   1 -11 -15 16877.8 570.443  35
   1  11 -14 1008.40 282.450  44
   1  11 -14 1942.67 368.647  59
  -1  11  14 1717.36 374.360  15
   1  11 -14 1824.98 473.747  64
  -1  11  14 1319.62 345.342  56
   1 -11 -14 1107.39 258.478  35
  -1  11  14 1834.22 286.781  16
   1  11 -14 745.103 342.583  33
   1 -11 -13 28547.4 918.601  35
   1  11 -13 25463.0 1005.84  33
  -1  11  13 29962.6 836.142  16
   1  11 -13 26961.3 1074.96  39
   1  11 -13 27855.6 1162.35  64
   1  11 -13 26771.6 880.072  44
  -1  11  13 24165.4 994.185  38
   1  11 -13 25917.2 991.109  59
  -1  11  13 30830.2 1051.33  15
   1  11 -13 30661.4 1168.34  61
   1  11 -12 118.998 428.885  59
   1  11 -12 562.314 385.689  39
  -1  11  12 1856.88 514.059  15
   1  11 -12 679.226 300.761  30
   1  11 -12 33.9195 429.294  33
   1  11 -12 926.760 341.978  44
   1 -11 -12 753.105 301.949  35
  -1  11  12 480.329 348.560  38
   1  11 -12 342.114 528.996  64
   1 -11 -11 2886.47 385.062  35
   1  11 -11 1976.60 462.163  33
  -1  11  11 2529.42 473.984  38
   1  11 -11 1943.22 584.578  64
   1  11 -11 2544.86 692.190  61
   1  11 -11 5544.89 842.847  34
   1  11 -11 4400.06 650.852  41
   1  11 -11 2751.90 508.935  39
   1  11 -11 2261.59 544.213  59
   1  11 -11 6937.61 862.178  10
   1  11 -11 3102.90 404.795  44
   1  11 -10 2915.97 611.333  64
  -1  11  10 2991.99 480.929  42
   1  11 -10 1598.04 692.611  61
  -1  11  10 3734.78 523.407  38
   1  11 -10 5605.11 815.120  10
   1  11 -10 2929.35 552.738  59
   1  11 -10 4862.21 796.346  34
   1  11 -10 3629.56 540.908  39
   1 -11 -10 4249.76 438.985  35
   1  11 -10 4336.67 673.277  41
   1  11  -9 16371.1 1041.38  41
  -1  11   9 16212.8 879.106  38
  -1  11   9 14861.3 876.424  42
   1  11  -9 17659.2 979.916  17
   1  11  -9 16132.8 912.379  39
   1  11  -9 16599.1 1107.71  10
   1  11  -9 15122.0 1055.30  34
   1 -11  -9 17681.6 753.332  35
   1  11  -9 19097.6 1129.57  13
   1  11  -8 283.819 601.000  34
   1  11  -8-332.014 695.056  10
   1  11  -8 1131.73 626.159  13
  -1  11   8 457.512 350.742  42
   1  11  -8 1081.83 463.452  62
   1  11  -8 1093.32 491.411  17
   1  11  -8 918.421 527.767  41
  -1  11   8 530.152 343.975  38
   1  11  -7 2345.98 637.082  10
   1  11  -7 3725.00 590.311  17
   1  11  -7 2641.60 675.297  34
   1  11  -7 3810.42 616.257  41
   1  11  -7 3891.49 470.288  32
  -1  11   7 3121.32 483.302  42
   1  11  -7 3498.88 474.490  48
  -1  11   7 3294.75 470.285  38
   1  11  -7 3922.03 681.792  13
   1  11  -7 3368.87 554.240  62
  -1  11   6 466.229 517.429   3
   1  11  -6-191.203 610.913  34
   1  11  -6 354.330 442.775  17
  -1  11   6 281.148 347.066  42
   1  11  -6 156.813 352.090  48
   1  11  -6 344.561 475.583  29
   1  11  -6 474.567 477.877  41
   1  11  -6 194.679 676.189   8
  -1  11   6 276.109 301.587  38
   1  11  -6 508.228 505.278  13
   1  11  -6 710.649 420.575  62
   1  11  -6 441.419 356.134  32
   1  11  -5 35709.4 1194.94  48
  -1  11   5 38744.3 2119.70   3
  -1  11   5 38536.4 1309.86  42
   1  11  -5 38055.8 1214.12  12
   1  11  -5 39243.5 2498.54   8
   1  11  -5 39169.5 1410.87  29
   1  11  -5 40033.1 1386.06  13
   1  11  -5 38586.6 1483.16  34
   1  11  -5 38285.7 1493.28  41
   1  11  -5 38560.4 1325.05  17
   1  11  -5 42188.3 1427.75  62
   1  11  -5 41074.8 1336.09  32
   1  11  -4 1440.46 479.338  41
   1  11  -4 2047.74 545.135  34
   1  11  -4 1965.99 486.453  43
   1  11  -4 1834.27 449.573  62
   1  11  -4 2077.37 402.832  32
   1  11  -4 1202.53 373.901  48
  -1  11   4 1824.07 381.204  42
   1  11  -4 1945.10 500.583  29
   1  11  -4 1658.70 495.308  13
   1  11  -4 1635.73 394.033  12
   1  11  -4 1625.42 465.139  17
  -1  11   4 1548.97 555.813   3
   1  11  -4 1901.15 459.608  65
   1  11  -4 1623.93 718.111   8
   1  11  -3 3686.10 544.040  29
   1  11  -3 3627.06 574.339  41
   1  11  -3 5150.75 587.086  43
   1  11  -3 4351.10 575.566  34
   1  11  -3 3975.95 559.063  13
   1  11  -3 4151.32 501.917  65
  -1  11   3 3966.32 454.333  42
   1  11  -3 4294.63 536.330  62
   1  11  -3 3882.18 527.243  17
  -1  11   3 6511.10 594.004  15
   1  11  -3 4011.73 889.963   8
   1  11  -3 4053.10 472.584  12
  -1  11   3 4149.95 711.741   3
   1  11  -2 2311.23 492.201  34
  -1  11   2 3138.92 480.533  15
   1  11  -2 1937.33 475.104  29
  -1  11   2 2331.43 422.728  62
   1  11  -2 2734.90 424.256  12
  -1  11   2 1956.79 358.501  42
   1  11  -2 1843.87 671.323   8
   1  11  -2 2468.14 480.454  62
   1  11  -2 2134.39 444.620  17
   1  11  -1 15437.5 811.491  34
   1  11  -1 12232.0 682.341  12
  -1  11   1 13669.6 799.033  32
   1  11  -1 11521.3 1268.70   8
  -1  11   1 13031.8 762.268  62
  -1  11   1 11731.7 657.348  42
  -1  11   1 12813.7 1209.61   8
   1  11  -1 14425.0 808.689  62
  -1  11   0 798.647 577.225   8
  -1  11   0 259.825 340.058  41
   1  11   0 859.003 352.444  12
   1  11   0 227.253 484.907   8
  -1  11   0 868.174 372.603  62
  -1  11   0 899.733 390.926  17
  -1  11   0 540.097 400.457  29
   1  11   0 1148.59 396.812  62
  -1  11   0 733.084 370.049  32
  -1  11   0 709.772 384.314  52
  -1  11  -1 62724.9 1683.01  34
   1  11   1 53426.2 2458.02   8
  -1  11  -1 57480.0 2646.80   8
   1  11   1 50397.0 1453.01  42
   1  11   1 60993.7 1580.24  15
  -1  11  -1 56692.6 1510.51  52
  -1  11  -1 57283.7 1657.01  41
  -1  11  -1 63474.1 1594.56  17
  -1  11  -1 60179.1 1650.85  32
  -1  11  -1 59098.6 1651.03  62
  -1  11  -1 60035.5 1647.00  29
  -1  11  -2 5354.50 612.130  29
  -1  11  -2 5833.82 568.190  32
   1  11   2 6471.98 603.832  15
  -1  11  -2 5089.37 599.208  41
   1  11   2 4828.52 493.474  42
  -1  11  -2 6217.22 673.803  34
  -1  11  -2 6033.69 594.922  62
  -1  11  -2 5638.35 576.788  17
  -1  11  -2 5012.21 583.004  52
   1  11   2 5507.67 788.618   3
  -1  11  -2 4885.92 479.945  59
  -1  11  -2 5733.61 990.881   8
  -1  11  -2 5897.78 535.678  24
   1  11   3 8773.50 637.750  42
   1  11   3 9647.29 1043.71   3
  -1  11  -3 10569.0 1287.56   8
  -1  11  -3 10019.1 820.549  34
  -1  11  -3 10354.3 667.167  24
  -1  11  -3 8932.16 716.173  52
  -1  11  -3 9394.45 749.669  29
  -1  11  -3 9908.80 781.332  41
   1  11   3 12777.5 779.026  15
  -1  11  -3 9718.58 612.519  12
  -1  11  -3 10497.9 746.097  62
  -1  11  -3 10661.0 734.461  17
  -1  11  -3 9103.19 611.291  59
  -1  11  -3 10742.2 718.039  32
  -1  11  -4 18620.7 846.967  24
  -1  11  -4 17296.5 1030.26  41
  -1  11  -4 17777.6 921.686  17
  -1  11  -4 17838.7 968.770  29
   1  11   4 20369.7 804.104  56
   1  11   4 18176.5 1435.58   3
  -1  11  -4 18839.0 977.753  62
  -1  11  -4 18112.4 910.095  32
  -1  11  -4 18983.3 1693.66   8
  -1  11  -4 16818.0 850.734  59
  -1  11  -4 17890.1 1056.99  34
  -1  11  -4 18923.1 1048.06  13
   1  11   4 16099.6 857.746  42
  -1  11  -5 3122.46 583.978  41
   1  11   5 2432.94 674.372   3
  -1  11  -5 2886.96 845.025   8
   1  11   5 2089.40 421.435  42
  -1  11  -5 2509.30 421.166  24
  -1  11  -5 3156.22 532.295  62
   1  11   5 5097.79 629.908  15
  -1  11  -5 2622.73 455.803  32
  -1  11  -5 2412.94 517.268  17
   1  11   5 3407.61 481.141  56
  -1  11  -5 2020.78 618.478  34
  -1  11  -5 2487.41 632.713  13
  -1  11  -5 2347.29 471.506  59
  -1  11  -6 4887.29 758.162  34
   1  11   6 4401.98 537.320  42
  -1  11  -6 4538.41 500.407  48
  -1  11  -6 4865.30 618.684  17
  -1  11  -6 4975.19 687.675  41
  -1  11  -6 5240.19 550.226  32
   1  11   6 5870.74 549.508  12
   1  11   6 6381.67 583.241  56
  -1  11  -6 4912.98 776.728  13
  -1  11  -6 4766.48 566.884  59
  -1  11  -6 5316.54 628.274  62
  -1  11  -6 5576.29 520.590  24
  -1  11  -7 494.071 461.743  17
  -1  11  -7 133.443 434.668  59
  -1  11  -7-640.370 622.983  10
  -1  11  -7 319.219 418.648  62
  -1  11  -7 438.715 510.575  41
  -1  11  -7 153.774 317.309  32
  -1  11  -7 256.804 323.981  39
   1  11   7 258.768 357.300  12
  -1  11  -7-178.111 387.570  33
   1  11   7 1725.33 556.670  15
   1  11   7 871.262 443.358  56
   1  11   7 141.802 335.526  38
  -1  11  -7-250.525 667.796  34
   1  11   7-89.4560 374.169  42
  -1  11  -7 344.590 589.993  13
   1  11   8 4920.40 575.690  38
  -1  11  -8 5095.84 719.004  10
  -1  11  -8 5151.73 782.489  34
  -1  11  -8 5179.84 610.742  62
  -1  11  -8 4659.51 622.429  59
   1  11   8 8329.01 752.128  15
  -1  11  -8 5819.58 825.224  13
  -1  11  -8 4975.91 534.685  33
  -1  11  -8 6160.52 582.289  39
  -1  11  -8 5642.94 533.152  32
  -1  11  -8 6313.44 693.721  17
  -1  11  -8 5993.27 768.182  41
  -1  11  -8 4670.07 663.104  64
  -1  11  -9 5833.62 743.499  10
  -1  11  -9 1725.49 614.739  61
  -1  11  -9 5638.40 677.129  17
  -1  11  -9 4642.71 548.288  33
  -1  11  -9 6699.73 808.160  41
  -1  11  -9 5141.51 591.263  62
  -1  11  -9 5700.40 827.898  34
   1  11   9 8312.69 733.325  15
  -1  11  -9 5622.62 576.198  39
  -1  11  -9 5475.37 792.793  13
  -1  11  -9 4626.73 690.529  64
  -1  11  -9 4984.67 641.964  59
   1  11   9 4535.39 563.972  38
  -1  11 -10 2716.06 565.083  59
  -1  11 -10 2814.56 387.484  44
  -1  11 -10 1801.14 657.610  61
   1  11  10 3772.72 445.377  16
  -1 -11 -10 2770.12 369.278  35
   1  11  10 3953.96 600.099  15
  -1  11 -10 3228.93 513.095  39
   1  11  10 2105.62 458.714  38
  -1  11 -10 4016.88 794.491  34
  -1  11 -10 2204.17 504.427  33
  -1  11 -10 3014.57 634.245  64
  -1  11 -10 4991.96 746.925  10
   1  11  11 1053.96 458.503  15
  -1  11 -11 755.830 536.580  64
  -1  11 -11 813.942 416.892  39
  -1  11 -11 792.996 486.790  59
   1  11  11 718.080 465.841  56
  -1  11 -11 3116.65 677.917  61
  -1  11 -11 5307.33 712.284  10
  -1  11 -11 325.200 296.351  44
  -1  11 -11 876.864 448.373  33
  -1 -11 -11 684.461 288.105  35
   1  11  11 965.547 360.446  16
  -1  11 -11 3994.86 821.827  34
   1  11  12 6757.80 468.566  16
   1  11  12 6774.03 579.713  56
   1  11  12 6391.41 568.321  15
  -1  11 -12 5637.89 466.141  44
  -1  11 -12 5882.06 655.437  64
  -1 -11 -12 5614.22 434.182  35
  -1  11 -12 6675.86 603.396  59
  -1  11 -12 6180.67 587.508  33
   1  11  13 5302.64 480.734  56
   1  11  13 5417.75 392.639  16
  -1  11 -13 2585.78 413.398  59
   1  11  13 4447.32 458.803  15
  -1  11 -13 2812.98 444.930  53
  -1  11 -13 4920.85 511.765  33
  -1  11 -13 4934.13 407.403  44
   1  11  14 85.5487 252.109  15
  -1  11 -14 256.604 292.383  53
   1  11  14 879.718 222.425  16
   1  11  14 1064.50 336.559  54
  -1  11 -14 63.8186 254.291  59
  -1  11 -14 839.664 246.031  44
  -1  11 -14 1436.39 345.801  33
   1  11  14 734.992 286.339  56
   1  11  15 1477.94 240.248  54
   1  11  15 1274.26 166.705  16
  -1  11 -15 889.480 243.718  33
   1  11  15 1365.51 227.545  56
  -1  11 -15 1712.04 237.422  53
  -1  12  15 803.427 217.377  54
  -1  12  15 64.8730 189.402  15
  -1  12  15 474.275 154.078  56
   1  12 -15 38.3382 191.440  53
   1  12 -15 829.704 224.712  33
  -1  12  14 286.584 257.688  15
  -1  12  14 603.779 233.057  56
   1  12 -14-647.905 319.455  53
   1  12 -14 698.297 286.965  33
   1  12 -14-778.116 306.509  59
   1  12 -13 1141.45 332.864  39
   1  12 -13 1709.52 372.914  59
  -1  12  13 1200.57 362.032  15
  -1  12  13 1318.29 316.496  56
   1  12 -13 1014.97 338.459  33
   1  12 -13 1317.85 443.332  64
   1 -12 -13 1032.97 221.314  35
  -1  12  12 5715.83 545.015  15
   1  12 -12 4021.15 466.795  39
   1  12 -12 4409.35 585.801  64
   1  12 -12 3597.95 470.999  33
   1  12 -12 4412.96 532.333  59
   1 -12 -12 4361.97 361.292  35
  -1  12  12 4939.83 447.567  56
  -1  12  11 3443.32 541.725  15
   1  12 -11 1703.97 496.715  59
   1  12 -11 1544.23 561.744  64
   1  12 -11 1917.55 597.655  61
   1  12 -11 1303.83 385.379  33
  -1  12  11 2604.41 420.105  56
   1  12 -11 5693.53 791.189  34
   1  12 -11 6550.86 787.789  10
   1  12 -11 1701.58 428.991  39
   1 -12 -11 2154.65 311.603  35
  -1  12  10 16379.1 878.712  15
   1  12 -10 7996.27 835.132  61
   1  12 -10 9932.63 843.398  64
   1  12 -10 11977.2 932.781  34
   1  12 -10 10375.4 672.848  33
   1  12 -10 12411.3 893.277  41
   1  12 -10 10971.5 817.186  59
   1  12 -10 10719.7 742.143  39
   1  12 -10 12647.3 957.690  10
  -1  12  10 14313.3 701.345  56
  -1  12  10 10173.8 693.930  38
   1  12  -9 6747.75 617.409  39
  -1  12   9 6749.38 598.341  38
   1  12  -9 7034.53 701.048  59
   1  12  -9 6310.01 741.510  64
   1  12  -9 8232.73 808.412  41
  -1  12   9 9158.14 609.850  56
  -1  12   9 6897.52 628.441  42
  -1  12   9 9448.00 586.557  12
   1  12  -9 8360.04 829.751  34
   1  12  -9 7696.39 851.839  10
   1  12  -8 888.115 535.917  41
   1  12  -8 744.981 337.850  39
   1  12  -8 894.809 615.304  34
   1  12  -8 1992.24 564.985  17
   1  12  -8 1759.57 614.921  13
  -1  12   8 2452.13 593.928  15
   1  12  -8 715.821 635.023  10
  -1  12   8 961.422 401.678  42
  -1  12   8 1749.77 409.162  56
   1  12  -8 391.976 458.892  59
   1  12  -8 1346.57 409.111  48
  -1  12   7 1404.97 547.853  15
  -1  12   7 197.444 365.492  42
   1  12  -7-168.688 610.753  34
   1  12  -7 535.104 572.329  13
   1  12  -7 1021.63 499.547  17
   1  12  -7 499.417 385.688  48
   1  12  -7 717.618 558.793  41
   1  12  -7-791.374 712.028  10
   1  12  -6 2471.12 550.507  62
   1  12  -6 1657.66 434.723  48
  -1  12   6 1286.48 400.560  42
   1  12  -6 1696.61 601.317  34
   1  12  -6 2078.61 546.651  17
   1  12  -6 2170.84 586.316  13
   1  12  -6 1919.03 595.009  41
   1  12  -5 394.423 486.829  41
   1  12  -5 744.126 395.145  12
   1  12  -5-44.4955 560.119  34
   1  12  -5 838.795 513.469  29
   1  12  -5 771.819 516.466  13
  -1  12   5 1904.75 515.421  15
   1  12  -5 249.418 366.928  48
   1  12  -5 921.345 454.283  17
  -1  12   5 473.397 352.734  42
   1  12  -5 1149.18 471.869  62
   1  12  -4 13945.2 833.340  17
   1  12  -4 12097.3 919.597  41
   1  12  -4 12575.3 905.963  34
   1  12  -4 12068.1 831.344  13
   1  12  -4 12403.7 797.822  43
   1  12  -4 11572.5 738.559  48
   1  12  -4 13876.4 915.078  62
   1  12  -4 13112.5 899.910  29
  -1  12   4 11791.9 755.641  42
   1  12  -4 12828.4 751.857  12
  -1  12   3 1423.09 480.923  15
   1  12  -3 1264.62 484.056  62
   1  12  -3 650.656 437.934  17
   1  12  -3 487.305 372.359  12
   1  12  -3 221.298 450.757  29
   1  12  -3 1307.48 473.972  43
   1  12  -3 521.512 393.453  48
   1  12  -3 558.901 462.340  13
   1  12  -3 367.218 640.895   8
   1  12  -3 320.162 439.217  41
  -1  12   3 391.508 315.526  42
   1  12  -3 756.508 511.058  34
  -1  12   2 27075.0 1079.02  42
  -1  12   2 34392.8 1183.32  15
   1  12  -2 30236.6 1321.05  41
   1  12  -2 34176.1 1307.87  62
  -1  12   2 26294.9 1092.89  41
   1  12  -2 29965.0 1089.14  12
   1  12  -2 29042.2 2032.89   8
   1  12  -2 32979.9 1175.81  13
   1  12  -2 30978.8 1225.29  34
   1  12  -2 32227.9 1302.61  29
   1  12  -2 33553.0 1219.22  43
  -1  12   2 34930.0 1199.90  62
   1  12  -2 30574.7 1172.53  17
   1  12  -1-80.1068 358.771  12
   1  12  -1 565.697 456.697  34
  -1  12   1-149.422 294.000  42
  -1  12   1 326.980 405.261  62
   1  12  -1 107.645 386.123  17
  -1  12   1 27.8554 396.498  52
  -1  12   1 22.4512 395.987  17
   1  12  -1 192.886 447.955  29
   1  12  -1 223.806 599.269   8
  -1  12   1 26.2930 420.711  29
  -1  12   1 48.9104 355.452  41
   1  12   0 1956.53 500.440  34
  -1  12   0 2537.69 565.505  34
  -1  12   0 1184.94 447.491  52
  -1  12   0 1157.91 399.170  41
  -1  12   0 1493.57 443.531  17
  -1  12   0 1550.43 445.764  62
   1  12   0 1288.02 412.326  12
   1  12   0 1135.59 643.736   8
  -1  12   0 1079.11 310.553  42
   1  12   0 291.086 447.754  15
  -1  12   0 1161.65 468.352  29
  -1  12  -1 5244.29 928.628   8
   1  12   1 5471.06 569.230  12
   1  12   1 4866.71 597.287  15
  -1  12  -1 4517.46 593.128  41
  -1  12  -1 6133.99 681.139  34
  -1  12  -1 4400.04 588.065  52
  -1  12  -1 4173.71 595.167  29
  -1  12  -1 5142.42 591.336  17
  -1  12  -1 5791.09 611.144  62
  -1  12  -1 5362.33 604.820  32
  -1  12  -1 5133.43 535.395  12
  -1  12  -2 1501.97 510.013  29
  -1  12  -2 1983.65 723.984   8
  -1  12  -2 2080.19 497.796  62
  -1  12  -2 1741.02 480.920  17
  -1  12  -2 2452.62 566.378  34
   1  12   2 1722.19 490.690  15
  -1  12  -2 1373.94 380.755  59
   1  12   2 1869.87 457.711  12
  -1  12  -2 1479.62 483.799  41
  -1  12  -2 1802.92 406.653  12
  -1  12  -2 2073.34 445.156  32
  -1  12  -3 501.913 475.893  29
  -1  12  -3 235.612 358.656  12
  -1  12  -3 172.507 429.898  62
  -1  12  -3 109.376 652.939   8
  -1  12  -3 226.908 550.090  34
   1  12   3 61.8957 446.857  15
  -1  12  -3-88.0056 387.489  59
  -1  12  -3 196.414 416.502  41
  -1  12  -3 696.996 399.250  32
  -1  12  -3-285.199 541.025  13
   1  12   3 45.2390 385.563  12
  -1  12  -3 281.211 424.992  17
   1  12   4 1152.45 489.815  15
  -1  12  -4 187.513 432.946  17
  -1  12  -4 400.425 455.932  62
  -1  12  -4-248.991 595.311  34
  -1  12  -4-46.0036 417.194  59
  -1  12  -4-3.27410 576.039  13
  -1  12  -4 416.397 359.775  32
   1  12   4 83.5788 372.251  48
  -1  12  -4 632.372 352.358  24
   1  12   4 301.951 390.262  12
  -1  12  -4 363.441 350.750  12
  -1  12  -4 337.843 466.715  41
   1  12   4 577.768 337.119  56
  -1  12  -5 4048.80 659.506  41
  -1  12  -5 3643.86 677.122  13
  -1  12  -5 3588.85 711.775  34
  -1  12  -5 4067.53 499.180  24
  -1  12  -5 3844.36 603.235  17
   1  12   5 4199.98 526.520  12
  -1  12  -5 3839.44 608.058  62
   1  12   5 4979.41 645.155  15
   1  12   5 3982.39 486.603  48
   1  12   5 4481.08 485.353  56
  -1  12  -5 2973.19 521.214  59
  -1  12  -5 4240.11 538.984  32
  -1  12  -5 3320.80 475.629  48
  -1  12  -6 9920.82 643.813  24
   1  12   6 12323.0 845.905  15
  -1  12  -6 8934.11 652.607  48
  -1  12  -6 10127.4 794.338  62
  -1  12  -6 10193.1 794.392  17
  -1  12  -6 10524.2 904.031  13
  -1  12  -6 10160.0 722.744  32
  -1  12  -6 9737.99 741.135  59
  -1  12  -6 9756.10 865.454  41
   1  12   6 10180.2 683.611  12
  -1  12  -6 9963.72 928.105  34
   1  12   6 11294.6 671.445  56
  -1  12  -7 152.673 594.834  13
  -1  12  -7 312.695 326.659  32
  -1  12  -7 525.777 481.608  17
  -1  12  -7 187.532 536.794  41
  -1  12  -7-12.9531 466.862  59
  -1  12  -7-144.413 363.842  33
  -1  12  -7-405.147 525.822  64
   1  12   7 804.198 500.700  15
  -1  12  -7-695.672 623.762  10
  -1  12  -7-151.086 662.103  34
   1  12   7 222.458 362.507  12
   1  12   7 609.141 411.426  56
  -1  12  -7 439.694 432.346  62
  -1  12  -8 3829.35 485.501  33
  -1  12  -8 3658.92 587.838  64
   1  12   8 4691.69 490.390  12
  -1  12  -8 3743.92 754.590  34
   1  12   8 5801.07 655.863  15
  -1  12  -8 4945.61 735.211  41
  -1  12  -8 4574.21 491.030  32
  -1  12  -8 4300.84 472.961  39
  -1  12  -8 4430.38 607.285  62
  -1  12  -8 3395.22 657.970  10
  -1  12  -8 4240.85 623.859  59
  -1  12  -8 4508.85 750.010  13
  -1  12  -8 5127.25 652.939  17
   1  12   8 5612.92 570.362  56
  -1  12  -9 1347.13 597.106  41
  -1  12  -9 716.717 482.192  17
  -1  12  -9-32.4438 464.005  59
   1  12   9 357.587 454.556  15
  -1  12  -9-711.720 656.304  61
  -1  12  -9 481.569 336.077  39
  -1  12  -9 180.396 438.624  64
  -1  12  -9 568.738 586.473  10
  -1  12  -9 169.601 364.754  33
   1  12   9 297.718 406.053  56
  -1  12  -9 801.472 620.534  34
  -1  12 -10 372.074 478.094  59
   1  12  10 346.430 428.680  15
  -1  12 -10 98.4539 355.471  33
  -1  12 -10 413.159 451.368  64
  -1  12 -10 399.341 326.883  39
  -1  12 -10 406.667 549.294  61
   1  12  10 310.626 384.866  56
  -1  12 -10 1310.56 634.621  34
  -1  12 -11 1079.82 432.322  64
  -1  12 -11 739.436 387.349  33
   1  12  11 761.363 384.083  56
  -1  12 -11 6763.93 782.685  34
  -1  12 -11 3785.96 623.320  61
  -1  12 -11 1177.46 455.269  59
   1  12  11 571.492 386.619  15
  -1  12 -11 5421.13 648.952  10
   1  12  12-264.671 342.254  15
  -1  12 -12 371.328 325.010  33
  -1  12 -12 27.7283 370.392  59
   1  12  12 223.844 312.175  56
   1  12  13 2270.79 378.066  54
  -1  12 -13 627.066 235.759  36
  -1  12 -13 152.063 309.311  53
   1  12  13 1010.77 288.695  15
   1  12  13 1844.79 291.483  56
  -1  12 -13 508.017 290.677  59
  -1  12 -13 2372.77 360.258  33
  -1  12 -14 7827.47 334.626  36
   1  12  14 8912.12 383.692  15
  -1  12 -14 9260.76 429.750  53
   1  12  14 9754.06 455.356  54
  -1  12 -14 9105.56 433.665  33
   1  12  14 8550.55 362.305  56
  -1  12 -14 8687.33 379.103  59
  -1  13  14 18.1227 202.805  15
  -1  13  14 577.438 203.762  54
   1  13 -14-217.419 194.111  59
   1  13 -14-156.213 207.232  53
   1  13 -14 238.613 177.853  33
  -1  13  13 975.988 289.578  15
  -1  13  13 933.813 190.630  56
   1  13 -13 1245.71 297.854  59
   1  13 -13 1580.32 283.132  33
  -1  13  12 8198.85 403.415  56
   1  13 -12 8790.83 631.847  64
   1  13 -12 9158.69 591.520  59
   1  13 -12 8987.24 515.106  33
  -1  13  12 9016.20 555.911  15
   1  13 -11 389.174 286.967  39
   1  13 -11 261.180 390.712  59
   1  13 -11 130.567 294.148  33
  -1  13  11 348.265 368.841  15
  -1  13  11 271.177 255.772  56
   1  13 -11 527.513 423.725  64
   1  13 -10 7569.37 652.452  59
   1  13 -10 6412.31 529.397  39
   1  13 -10 6092.02 666.196  64
   1  13 -10 5170.21 660.289  61
   1  13 -10 8034.23 754.051  41
  -1  13  10 8673.56 653.972  15
   1  13 -10 6067.61 500.908  33
   1  13 -10 9829.54 796.396  10
  -1  13  10 7215.89 456.833  56
  -1  13  10 7307.16 467.855  12
   1  13 -10 8986.70 748.384  34
   1  13  -9 863.547 545.058  34
  -1  13   9 433.968 446.589  15
   1  13  -9-914.496 564.091  64
   1  13  -9-527.980 351.921  33
   1  13  -9-112.454 300.971  39
   1  13  -9-290.467 458.899  59
   1  13  -9 716.159 563.774  10
  -1  13   9 278.456 308.316  12
   1  13  -9 363.788 500.308  41
   1  13  -8 1051.57 322.571  39
   1  13  -8 604.065 581.489  10
   1  13  -8 636.907 312.119  33
  -1  13   8 2450.43 526.672  15
   1  13  -8 1704.26 584.096  34
   1  13  -8 1809.41 386.895  48
   1  13  -8 1418.59 536.940  41
   1  13  -8 1030.89 469.646  59
  -1  13   8 1642.70 383.193  12
   1  13  -7 868.708 566.678  13
   1  13  -7-286.593 455.096  59
  -1  13   7-1.13494 323.136  48
  -1  13   7-224.406 377.281  42
   1  13  -7-132.065 523.048  41
  -1  13   7 435.910 383.822  12
   1  13  -7 288.016 351.277  48
   1  13  -7-367.057 575.544  34
  -1  13   7 726.616 483.429  15
   1  13  -7-796.595 635.268  10
  -1  13   6 6243.42 649.560  15
   1  13  -6 4611.74 709.749  41
   1  13  -6 4443.29 515.823  12
   1  13  -6 3418.69 506.162  59
   1  13  -6 3845.69 506.555  48
   1  13  -6 4631.22 625.229  17
   1  13  -6 3576.34 658.019  34
  -1  13   6 3445.57 514.074  42
   1  13  -6 4550.24 645.672  13
   1  13  -5 542.847 480.530  13
   1  13  -5 460.952 377.501  12
   1  13  -5 87.1879 387.094  59
   1  13  -5 628.986 406.656  48
   1  13  -5 626.110 472.046  17
  -1  13   5 37.5673 385.641  42
   1  13  -5 755.645 528.519  41
   1  13  -5 386.920 540.182  34
  -1  13   5 683.138 474.760  15
   1  13  -4 13244.4 806.675  48
  -1  13   4 12365.2 800.634  42
   1  13  -4 13642.0 956.134  29
   1  13  -4 13104.5 813.372  43
   1  13  -4 13317.3 758.103  59
   1  13  -4 13838.1 785.569  12
  -1  13   4 15416.1 874.025  15
   1  13  -4 13712.2 982.570  41
   1  13  -4 15579.2 890.907  17
   1  13  -4 13389.8 873.929  13
   1  13  -4 14401.4 924.754  34
   1  13  -3 18920.8 966.253  13
   1  13  -3 19857.0 1036.34  34
   1  13  -3 18832.0 907.651  12
  -1  13   3 21228.5 978.393  15
   1  13  -3 19646.4 1091.53  41
   1  13  -3 20688.7 987.274  17
   1  13  -3 19799.4 968.385  43
   1  13  -3 19796.5 1079.68  29
  -1  13   3 19033.8 957.600  29
   1  13  -3 18101.2 937.057  48
  -1  13   3 16805.8 897.949  42
   1  13  -3 18121.0 836.893  59
   1  13  -2 20416.9 962.416  13
   1  13  -2 20375.1 1022.59  34
  -1  13   2 17832.6 883.203  41
  -1  13   2 19389.7 936.576  15
   1  13  -2 19489.5 1075.16  29
   1  13  -2 20078.8 990.659  43
  -1  13   2 16782.0 876.969  42
   1  13  -2 19595.0 966.968  48
   1  13  -2 21521.7 966.470  17
   1  13  -2 18811.2 1052.01  41
  -1  13   2 19521.2 985.862  29
   1  13  -2 19230.8 914.345  12
   1  13  -1 1505.95 448.097  12
  -1  13   1 1425.85 435.717  52
   1  13  -1 1241.20 525.235  29
  -1  13   1 867.968 423.575  41
   1  13  -1 870.234 459.843  41
   1  13  -1 1639.95 501.447  34
   1  13  -1 2173.52 546.436  43
  -1  13   1 1591.46 425.319  12
  -1  13   1 1865.22 473.056  62
   1  13  -1 2141.00 474.778  17
  -1  13   1 3186.76 588.835  34
  -1  13   1 1056.87 466.688  29
   1  13  -1 966.046 454.166  48
   1  13   0 312.293 466.345  29
  -1  13   0 1364.33 536.185  34
  -1  13   0 555.477 427.390  17
  -1  13   0 442.140 446.060  29
  -1  13   0 787.922 440.549  52
  -1  13   0 250.730 396.567  41
   1  13   0 618.243 407.686  12
   1  13   0 190.993 434.040  48
   1  13   0-37.1378 406.593  41
  -1  13   0 713.480 387.651  12
   1  13   0 1042.82 487.779  34
   1  13   0 1670.60 494.612  15
  -1  13   0 849.210 445.500  62
  -1  13  -1 542.271 522.642  34
  -1  13  -1 719.633 475.282  29
  -1  13  -1 432.892 388.679  12
  -1  13  -1 1299.62 439.473  43
  -1  13  -1 171.465 398.544  17
  -1  13  -1 452.459 445.155  41
   1  13   1 468.000 409.363  12
   1  13   1-607.059 514.962  15
  -1  13  -1 794.571 445.871  62
   1  13   1 909.621 473.194  34
   1  13   1 205.738 469.121  29
   1  13   1-70.6128 446.353  48
  -1  13  -2 2203.44 566.137  13
   1  13   2 1323.85 480.562  15
   1  13   2 2126.45 487.130  48
  -1  13  -2 1872.38 403.373  59
  -1  13  -2 2106.40 537.213  41
   1  13   2 2220.39 478.476  12
  -1  13  -2 2926.33 552.840  62
  -1  13  -2 2341.45 447.519  12
  -1  13  -2 1875.12 504.822  17
  -1  13  -2 2038.93 555.745  29
  -1  13  -2 2462.42 626.045  34
  -1  13  -3 2126.90 551.861  13
   1  13   3 2461.25 485.454  12
  -1  13  -3 2924.55 544.653  62
  -1  13  -3 2489.14 532.893  17
   1  13   3 1981.20 453.512  48
  -1  13  -3 2418.95 454.079  12
  -1  13  -3 2263.29 612.407  34
  -1  13  -3 2406.02 554.984  41
  -1  13  -3 2362.62 578.542  29
   1  13   3 1960.52 509.849  15
  -1  13  -3 2383.96 440.851  59
   1  13   4 395.470 480.346  15
  -1  13  -4 881.129 480.796  62
  -1  13  -4 1190.57 558.428  41
  -1  13  -4 224.797 593.302  34
  -1  13  -4 211.165 383.630  48
  -1  13  -4 757.991 486.878  17
   1  13   4 908.513 401.756  12
  -1  13  -4 908.365 535.926  13
  -1  13  -4 399.966 377.679  59
   1  13   4 1292.21 434.036  54
   1  13   4 555.223 372.763  48
  -1  13  -4 599.472 362.305  12
  -1  13  -5 1990.32 429.791  48
   1  13   5 1918.15 369.542  56
  -1  13  -5 2057.57 642.227  34
   1  13   5 2277.30 453.421  12
   1  13   5 2720.33 546.963  15
   1  13   5 2345.13 421.738  48
  -1  13  -5 2272.36 490.002  59
  -1  13  -5 2893.68 565.253  62
   1  13   5 3711.90 553.195  54
  -1  13  -5 1930.38 555.358  41
  -1  13  -5 2252.55 547.380  17
  -1  13  -5 2432.86 629.348  13
  -1  13  -5 2951.34 479.986  32
  -1  13  -6 804.773 548.841  41
  -1  13  -6-484.358 487.878  64
  -1  13  -6 574.968 430.023  59
  -1  13  -6 558.977 587.908  34
  -1  13  -6 433.100 358.806  48
   1  13   6 1614.44 502.945  54
  -1  13  -6 264.075 559.729  13
   1  13   6 760.084 477.910  15
  -1  13  -6 1126.08 519.411  62
  -1  13  -6-79.2584 564.698  10
   1  13   6 431.735 330.429  56
   1  13   6 529.934 373.273  12
  -1  13  -6 831.467 473.802  17
  -1  13  -7 4403.79 695.466  13
   1  13   7 3450.84 435.250  56
   1  13   7 3819.46 570.129  15
   1  13   7 6044.23 630.731  54
  -1  13  -7 2582.84 518.653  64
  -1  13  -7 3346.52 571.794  59
   1  13   7 3721.90 462.267  12
  -1  13  -7 4307.24 613.408  62
  -1  13  -7 3923.78 588.480  17
  -1  13  -7 3962.78 680.786  41
  -1  13  -7 2459.54 592.871  10
  -1  13  -7 3261.14 683.521  34
  -1  13  -8-1345.97 697.131  61
  -1  13  -8 428.731 524.036  13
  -1  13  -8 522.107 464.777  59
   1  13   8 156.088 420.914  15
   1  13   8 298.362 315.103  12
   1  13   8 1253.39 481.937  54
   1  13   8 123.745 321.527  56
  -1  13  -8 573.582 565.334  34
  -1  13  -8 1293.54 481.839  17
  -1  13  -8 884.579 578.422  41
  -1  13  -8 129.334 424.910  64
  -1  13  -8 229.590 303.256  33
  -1  13  -8 417.226 532.806  10
   1  13   9 884.887 329.656  56
  -1  13  -9 508.098 529.644  61
   1  13   9 606.318 411.236  15
  -1  13  -9 2304.76 558.344  10
  -1  13  -9 1512.15 591.648  34
  -1  13  -9 1268.41 481.710  59
  -1  13  -9 794.683 332.097  33
  -1  13  -9 812.138 432.375  64
   1  13   9 2755.81 519.253  54
   1  13  10 11526.3 720.991  54
  -1  13 -10 8350.50 653.474  64
  -1  13 -10 10835.1 772.731  34
  -1  13 -10 9193.33 723.014  61
  -1  13 -10 8874.89 544.028  33
  -1  13 -10 11047.3 706.407  59
  -1  13 -10 11158.2 744.598  10
   1  13  10 8672.13 623.439  15
   1  13  10 8425.09 499.023  56
   1  13  11 1097.96 378.796  54
   1  13  11-17.9377 333.751  15
  -1  13 -11 975.785 352.147  64
   1  13  11 634.480 269.256  56
  -1  13 -11 533.754 361.926  59
  -1  13 -11 1038.12 310.819  33
  -1  13 -12 876.846 254.900  33
  -1  13 -12 31.5486 322.034  53
  -1  13 -12 415.693 307.189  59
   1  13  12 886.515 227.054  56
   1  13  12 336.940 289.040  15
   1  13  12 1304.00 312.476  54
   1  13  13 610.764 208.807  15
   1  13  13 646.113 222.403  54
  -1  13 -13 669.353 224.564  59
  -1  13 -13 159.108 217.797  53
  -1  13 -13 96.5509 186.693  33
   1  13  13 274.692 151.700  56
   1  14 -13-252.272 185.936  53
   1  14 -13-43.7245 176.965  59
  -1  14  13 313.443 193.630  15
  -1  14  13 244.582 155.243  54
   1  14 -12 3105.72 345.889  64
   1  14 -12 2346.52 316.256  59
  -1  14  12 2400.95 309.782  15
   1  14 -12 3028.34 254.192  33
  -1  14  12 3181.43 307.633  54
   1  14 -11 1492.26 362.348  64
  -1  14  11 848.269 313.996  15
  -1  14  11 2125.88 338.146  54
   1  14 -11 1717.17 367.157  59
   1  14 -11 1370.59 250.750  33
  -1  14  10-246.782 350.250  15
  -1  14  10 722.611 335.579  54
   1  14 -10 1195.90 434.866  61
   1  14 -10 115.753 229.949  33
   1  14 -10 234.595 348.221  64
   1  14 -10 298.724 346.644  59
   1  14  -9 2133.83 524.998  10
   1  14  -9 1949.73 486.602  34
   1  14  -9-30.8073 395.557  64
   1  14  -9-252.224 487.589  61
   1  14  -9 1151.26 453.384  41
   1  14  -9 250.676 245.020  33
  -1  14   9 1441.81 385.663  54
  -1  14   9 454.998 270.463  12
   1  14  -9 435.569 367.335  59
  -1  14   9 711.690 368.934  15
   1  14  -8 9156.04 562.299  48
   1  14  -8 9969.36 778.411  10
   1  14  -8 8025.16 694.861  64
   1  14  -8 10095.4 719.336  34
  -1  14   8 12833.1 698.956  54
   1  14  -8 9854.27 683.811  59
  -1  14   8 11057.2 597.685  12
  -1  14   8 11624.3 714.810  15
   1  14  -8 11074.5 826.979  41
  -1  14   7 3575.81 514.672  15
   1  14  -7 3066.56 490.696  59
   1  14  -7 2457.72 598.193  10
  -1  14   7 2761.33 411.367  29
   1  14  -7 3058.16 567.178  34
   1  14  -7 3507.73 447.592  48
  -1  14   7 3695.71 394.235  48
  -1  14   7 3819.29 455.894  12
   1  14  -7 3609.88 622.788  41
   1  14  -6 1264.65 509.796  13
   1  14  -6 392.279 510.636  41
   1  14  -6 965.731 385.781  48
  -1  14   6 369.414 339.718  29
   1  14  -6-368.596 547.901  10
  -1  14   6 714.009 370.892  12
  -1  14   6 132.159 326.509  48
   1  14  -6 518.547 486.448  34
   1  14  -6-17.9760 378.342  59
  -1  14   6 382.690 405.755  15
   1  14  -5 1000.14 509.303  13
   1  14  -5 483.646 480.890  41
   1  14  -5 92.8863 363.239  59
   1  14  -5 497.508 348.711  12
  -1  14   5 457.659 360.737  48
  -1  14   5 366.732 410.972  15
  -1  14   5 283.617 354.759  29
  -1  14   5 751.315 390.372  12
   1  14  -5 474.697 396.927  48
   1  14  -5-21.8388 502.824  34
   1  14  -4 679.768 338.317  59
   1  14  -4 1031.70 438.754  48
   1  14  -4 1286.68 540.771  41
  -1  14   4 1142.70 399.215  12
  -1  14   4 557.415 420.291  15
   1  14  -4 1849.30 494.387  17
   1  14  -4 767.523 393.690  43
  -1  14   4 707.825 408.083  29
   1  14  -4 1197.85 538.062  29
   1  14  -4 1695.10 518.327  13
   1  14  -4 345.069 487.302  34
   1  14  -4 999.952 392.215  12
   1  14  -3 148.188 509.787  34
   1  14  -3 68.3827 322.442  59
  -1  14   3 979.554 405.173  12
   1  14  -3 766.548 433.962  43
  -1  14   3 152.216 456.486  15
   1  14  -3 840.907 488.046  41
   1  14  -3 774.056 472.222  13
   1  14  -3 700.597 453.722  48
   1  14  -3 900.701 398.016  12
   1  14  -3 1540.49 463.581  17
   1  14  -3 758.740 506.846  29
  -1  14   3 447.582 404.655  29
   1  14  -2 17275.9 916.692  48
  -1  14   2 16983.5 873.329  12
   1  14  -2 16014.3 850.541  12
   1  14  -2 14797.6 949.789  41
   1  14  -2 17223.7 866.685  13
  -1  14   2 19492.7 971.573  34
   1  14  -2 16303.0 913.261  34
   1  14  -2 15907.6 879.529  43
  -1  14   2 14607.8 872.328  29
   1  14  -2 18230.6 863.783  17
   1  14  -2 16098.5 993.349  29
   1  14  -1 83.4003 408.111  41
   1  14  -1 491.168 486.220  29
  -1  14   1 386.587 364.925  41
  -1  14   1 444.570 390.695  12
   1  14  -1 123.438 431.271  48
   1  14  -1 730.628 401.101  12
   1  14  -1 1160.49 421.189  17
   1  14  -1 403.357 456.863  34
  -1  14   1 1587.48 547.473  34
  -1  14   1 384.874 420.330  29
   1  14  -1 796.469 480.278  43
   1  14   0 646.769 405.349  41
   1  14   0 1016.57 418.018  12
   1  14   0 1254.26 479.702  34
   1  14   0 922.413 489.277  29
   1  14   0 1196.95 450.173  15
  -1  14   0 1486.74 543.480  34
  -1  14   0 917.180 513.712  41
  -1  14   0 1499.82 436.684  17
   1  14   0 803.477 459.770  48
  -1  14   0 1890.09 499.144  43
   1  14   0 2021.21 534.102  43
  -1  14   0 1021.60 488.564  13
  -1  14   0 724.697 469.150  29
  -1  14   0 1252.50 421.453  12
  -1  14  -1 1891.94 455.308  43
   1  14   1 1191.75 478.562  29
  -1  14  -1 1161.48 439.852  41
   1  14   1 1216.02 414.618  12
   1  14   1 716.232 409.673  41
  -1  14  -1 1411.35 453.376  17
   1  14   1 1071.77 463.800  48
  -1  14  -1 1348.00 410.407  12
  -1  14  -1 1223.53 492.890  29
   1  14   1 1290.78 478.255  15
  -1  14  -1 1073.77 505.069  13
   1  14   1 1407.93 467.474  34
  -1  14  -1 1551.51 563.080  34
   1  14   2 1844.36 499.978  15
  -1  14  -2 1276.17 477.906  41
  -1  14  -2 967.851 547.319  34
   1  14   2 737.041 393.471  11
   1  14   2 1318.49 431.086  12
   1  14   2 1724.00 488.174  34
   1  14   2 658.653 468.422  29
  -1  14  -2 855.839 442.668  17
  -1  14  -2 1054.73 528.031  13
   1  14   2 694.090 363.178  41
  -1  14  -2 1037.79 388.878  12
   1  14   2 655.722 420.069  48
  -1  14  -2 991.502 507.969  29
  -1  14  -2 901.445 444.939  48
   1  14   3 139.419 465.045  15
  -1  14  -3 763.554 519.915  13
  -1  14  -3 1732.17 501.454  62
   1  14   3 724.175 394.056  12
  -1  14  -3 970.371 372.775  59
   1  14   3 2012.04 474.466  34
  -1  14  -3 679.248 354.361  12
   1  14   3 585.374 393.276  48
   1  14   3 860.283 462.514  29
   1  14   3 419.863 338.156  41
  -1  14  -3 1383.79 494.235  41
  -1  14  -3 735.462 537.331  34
  -1  14  -3 379.591 421.277  48
  -1  14  -3 1038.52 466.367  17
  -1  14  -4 2635.01 420.700  12
   1  14   4 2523.45 430.153  48
   1  14   4 2658.20 471.471  12
  -1  14  -4 2603.27 589.469  13
  -1  14  -4 3002.19 534.203  17
   1  14   4 2334.88 516.984  15
  -1  14  -4 2756.40 438.717  59
  -1  14  -4 2486.60 556.623  41
  -1  14  -4 2261.14 579.399  34
  -1  14  -4 2294.26 460.475  48
  -1  14  -5 870.558 400.780  59
  -1  14  -5 50.2830 396.258  64
   1  14   5 799.095 373.990  54
  -1  14  -5 396.214 475.252  13
   1  14   5 455.404 369.491  12
  -1  14  -5 1151.39 466.298  17
  -1  14  -5 219.802 520.437  34
  -1  14  -5-570.265 583.582  10
   1  14   5-199.225 469.628  15
   1  14   5 511.124 344.073  48
  -1  14  -5 721.831 505.659  41
  -1  14  -5 334.234 368.084  48
  -1  14  -6 979.426 511.189  10
  -1  14  -6 1595.09 358.007  48
  -1  14  -6 2058.10 558.806  13
  -1  14  -6 1051.48 392.356  64
   1  14   6 2216.19 424.112  54
   1  14   6 1434.20 466.975  15
  -1  14  -6 1506.37 438.011  59
  -1  14  -6 1806.19 587.491  34
  -1  14  -6 2324.41 553.072  41
   1  14   6 1927.08 404.754  12
  -1  14  -6 2170.20 493.262  17
   1  14   7-275.397 277.553  56
  -1  14  -7 210.583 489.705  34
  -1  14  -7 1052.18 513.443  13
  -1  14  -7 332.857 376.033  59
   1  14   7 606.666 380.017  54
   1  14   7-123.519 426.045  15
  -1  14  -7-195.472 357.565  64
  -1  14  -7 751.255 511.495  41
  -1  14  -7 1187.13 427.065  17
  -1  14  -7-78.5355 476.132  10
   1  14   7 26.4561 286.317  12
   1  14   8 1487.75 280.563  56
   1  14   8 3263.32 457.040  54
  -1  14  -8 3677.20 499.590  59
  -1  14  -8 2212.09 401.654  64
  -1  14  -8 3203.72 549.087  10
  -1  14  -8 627.916 549.513  61
  -1  14  -8 3129.28 557.920  34
   1  14   8 1840.81 438.321  15
   1  14   8 2560.37 349.024  12
  -1  14  -9 2098.87 491.576  61
   1  14   9 4137.19 442.100  54
  -1  14  -9 4304.86 481.227  59
  -1  14  -9 3360.06 414.613  64
   1  14   9 2175.62 286.857  56
  -1  14  -9 5892.44 567.134  10
  -1  14  -9 4245.15 544.891  34
   1  14   9 2468.23 423.970  15
   1  14  10 540.381 288.876  54
   1  14  10-620.309 349.292  15
   1  14  10-146.353 205.176  56
  -1  14 -10 2852.81 455.313  61
  -1  14 -10 678.835 286.665  64
  -1  14 -10 4285.06 481.641  10
  -1  14 -11 4013.21 366.005  53
   1  14  11 3629.05 248.211  56
  -1  14 -11 4777.56 282.968  33
   1  14  11 5875.07 422.879  15
  -1  14 -11 4438.07 390.918  59
   1  14  11 5113.33 382.968  54
   1  14  12 621.480 212.356  15
  -1  14 -12 587.236 208.981  59
   1  14  12 286.979 175.541  54
   1  14  12-89.1029 209.866  11
  -1  14 -12 323.075 192.976  53
  -1  15  11-105.670 218.089  11
  -1  15  11-64.8291 153.887  54
  -1  15  11 416.933 224.322  15
  -1  15  10 640.237 232.743  34
  -1  15  10-24.4593 181.207  54
   1  15 -10 621.255 274.208  59
   1  15 -10 483.799 248.133  64
   1  15  -9 3777.92 394.412  59
   1  15  -9 6179.66 482.028  34
  -1  15   9 3104.22 310.873  54
   1  15  -9 2702.99 361.949  64
  -1  15   9 3176.68 292.856  12
   1  15  -9 5765.34 526.179  10
   1  15  -9 2825.27 426.298  61
  -1  15   9 2388.79 370.607  15
   1  15  -8-664.170 461.028  61
  -1  15   8 487.315 323.690  15
  -1  15   8 1129.88 263.933  54
   1  15  -8 750.659 320.550  64
   1  15  -8 1246.51 335.544  59
   1  15  -8 2093.68 394.693  34
   1  15  -8 2200.36 454.858  10
   1  15  -8 1571.25 416.715  41
  -1  15   8 1371.96 282.489  12
   1  15  -7 2093.24 481.790  41
  -1  15   7 1742.99 337.250  12
  -1  15   7 1142.24 366.928  15
   1  15  -7 1456.74 321.019  48
   1  15  -7 1067.79 449.999  10
   1  15  -7 1569.93 351.347  59
   1  15  -7 1086.80 358.637  64
   1  15  -7 2075.28 420.148  34
   1  15  -6 3199.50 428.529  48
  -1  15   6 2318.96 335.718  29
   1  15  -6 2655.40 396.443  59
  -1  15   6 2203.07 428.551  15
   1  15  -6 1339.52 468.072  10
  -1  15   6 2512.69 340.727  48
  -1  15   6 2755.72 391.702  12
   1  15  -6 2827.04 505.255  41
   1  15  -6 2299.68 451.909  34
  -1  15   5 4436.44 441.712  29
   1  15  -5 4525.86 536.512  34
   1  15  -5 5267.37 507.718  48
  -1  15   5 3881.30 480.023  15
   1  15  -5 3789.82 557.140  10
  -1  15   5 5085.68 490.122  12
   1  15  -5 4178.13 584.961  41
  -1  15   5 5268.99 470.612  48
   1  15  -5 4631.11 447.385  59
   1  15  -5 4072.02 433.311  12
  -1  15   4 795.322 365.022  12
  -1  15   4 1154.00 453.873  34
  -1  15   4 306.398 316.477  29
   1  15  -4 1040.49 473.585  41
   1  15  -4 633.982 409.658  48
   1  15  -4 284.010 426.626  34
   1  15  -4 634.232 305.655  59
   1  15  -4 371.557 323.705  12
  -1  15   4 531.118 363.262  15
   1  15  -4 1257.17 442.951  13
  -1  15   4 427.314 343.791  48
   1  15  -3 10463.9 716.418  48
   1  15  -3 9331.35 614.973  43
  -1  15   3 11570.0 689.227  12
   1  15  -3 11427.5 679.042  13
   1  15  -3 10090.4 762.706  41
  -1  15   3 11890.6 738.295  34
  -1  15   3 10730.6 680.772  48
  -1  15   3 9918.32 645.128  29
   1  15  -3 10282.6 652.722  12
  -1  15   3 9973.83 670.313  15
   1  15  -3 10216.3 710.333  34
   1  15  -2 2337.05 441.140  12
  -1  15   2 2729.01 526.326  34
  -1  15   2 2051.85 427.376  29
  -1  15   2 2280.81 421.874  12
   1  15  -2 2592.64 543.508  29
  -1  15   2 2999.62 504.550  43
   1  15  -2 2270.64 473.189  41
   1  15  -2 1606.78 434.234  43
   1  15  -2 2018.87 464.072  34
   1  15  -2 2531.65 515.496  48
  -1  15   2 2081.13 460.485  48
   1  15  -1-169.735 429.296  34
  -1  15   1 407.825 354.691  12
   1  15  -1 367.738 447.247  29
  -1  15   1-112.442 430.957  48
   1  15  -1 382.409 377.674  12
   1  15  -1 184.718 421.907  48
  -1  15   1 360.123 467.640  34
  -1  15   1 870.605 400.414  43
  -1  15   1 634.513 333.248  41
   1  15  -1 551.512 391.843  41
   1  15  -1-4.73942 399.435  43
  -1  15   1 381.642 383.004  29
  -1  15   0 1052.17 441.240  29
  -1  15   0 1328.35 374.622  17
  -1  15   0 1117.35 368.495  41
   1  15   0 1065.46 369.360  41
   1  15   0 905.515 426.337  48
  -1  15   0 581.292 413.844  13
   1  15   0 1133.94 397.151  12
  -1  15   0 393.702 425.402  48
  -1  15   0 1092.88 384.891  12
   1  15   0 418.818 395.319  34
   1  15   0 1296.19 464.189  43
  -1  15   0 945.604 490.211  34
   1  15   0 672.671 436.945  29
  -1  15   0 1305.96 392.871  43
   1  15   1 139.122 364.156  12
  -1  15  -1-285.119 493.266  34
   1  15   1-110.352 404.728  48
   1  15   1-25.5441 330.565  41
  -1  15  -1-75.8833 340.244  12
  -1  15  -1 168.119 420.965  13
  -1  15  -1-95.3034 420.549  48
   1  15   1 459.164 433.259  43
   1  15   1 46.6979 362.285  15
   1  15   1-56.3530 407.090  29
  -1  15  -1 532.260 373.577  41
   1  15   1-329.491 394.106  34
  -1  15  -1 329.727 376.621  17
   1  15   2 1815.44 412.369  12
   1  15   2 2006.98 426.938  34
   1  15   2 2591.59 524.062  43
  -1  15  -2 1648.01 472.557  13
  -1  15  -2 2348.10 465.584  17
   1  15   2 1620.66 429.956  15
  -1  15  -2 1691.65 393.343  12
   1  15   2 1672.43 425.302  48
   1  15   2 1389.42 358.445  41
  -1  15  -2 988.728 493.869  34
  -1  15  -2 1510.91 422.528  41
  -1  15  -2 1746.85 455.771  48
   1  15   2 1455.10 452.112  29
  -1  15  -3 524.299 319.432  12
  -1  15  -3 1040.26 447.533  13
  -1  15  -3 528.233 386.870  41
   1  15   3 778.990 361.700  11
   1  15   3 1093.65 427.834  15
   1  15   3 861.888 366.401  48
  -1  15  -3 1104.10 427.968  17
   1  15   3 1371.02 393.613  34
  -1  15  -3 1407.06 337.946  59
   1  15   3 658.311 400.033  29
  -1  15  -3 840.209 410.295  48
   1  15   3 820.416 364.137  12
   1  15   3 1722.29 499.890  43
  -1  15  -3 324.982 482.473  34
  -1  15  -4 693.523 331.156  59
   1  15   4 542.200 420.949  15
   1  15   4-13.3190 327.722  12
   1  15   4 743.432 348.052  34
   1  15   4 256.327 314.426  48
  -1  15  -4 168.365 290.022  12
   1  15   4-331.950 377.729  11
  -1  15  -4-466.755 487.176  34
  -1  15  -4 61.1398 384.295  41
   1  15   4 126.341 359.695  29
  -1  15  -4 451.916 429.506  13
  -1  15  -4 509.923 409.646  17
  -1  15  -4-54.5557 342.455  48
  -1  15  -4-648.014 499.055  10
   1  15   5 8963.88 620.307  29
  -1  15  -5 9874.96 720.306  10
  -1  15  -5 10711.4 713.921  13
  -1  15  -5 10256.5 725.287  34
   1  15   5 11485.9 626.231  12
  -1  15  -5 9935.34 586.362  48
   1  15   5 12286.4 602.838  34
   1  15   5 10299.5 546.493  48
   1  15   5 10929.4 718.398  15
  -1  15  -5 11119.1 605.908  59
  -1  15  -5 10667.4 742.261  41
   1  15   5 9226.68 641.922  11
  -1  15  -6 726.311 434.141  41
  -1  15  -6 6.70538 414.555  10
   1  15   6 819.941 313.190  34
   1  15   6 350.054 288.681  12
   1  15   6 958.732 393.503  15
  -1  15  -6 1098.65 349.265  59
  -1  15  -6 508.049 276.362  48
  -1  15  -6 897.662 445.692  13
   1  15   6-147.829 374.076  11
   1  15   6 174.058 294.330  29
  -1  15  -6 325.442 421.285  34
   1  15   6 277.346 259.641  54
  -1  15  -7 2392.69 456.584  34
   1  15   7 2425.32 424.433  15
   1  15   7 1655.99 334.220  29
  -1  15  -7 3219.20 395.271  59
   1  15   7 2116.41 324.078  54
   1  15   7 1461.39 370.795  11
   1  15   7 2305.90 320.020  12
  -1  15  -7 2258.18 462.714  10
   1  15   7 2604.01 311.122  34
   1  15   8 1655.63 359.504  11
   1  15   8 2156.03 384.476  15
   1  15   8 2044.24 266.331  12
   1  15   8 1878.26 295.649  29
  -1  15  -8 2908.93 434.150  34
   1  15   8 1733.23 293.069  54
  -1  15  -8 1533.29 435.555  61
  -1  15  -8 924.713 313.530  59
  -1  15  -8 666.884 266.974  53
   1  15   9 3922.03 324.568  54
   1  15   9 3416.30 279.520  29
   1  15   9 3208.93 364.437  11
  -1  15  -9 2541.36 301.833  53
  -1  15  -9 3350.91 356.254  59
  -1  15  -9 7447.18 504.111  10
  -1  15  -9 5457.34 463.191  61
   1  15   9 4573.70 415.237  15
   1  15   9 4926.47 381.609  43
  -1  15  -9 8384.04 504.798  34
   1  15  10-339.800 235.192  11
  -1  15 -10-134.152 195.361  53
  -1  15 -10-60.2063 223.995  59
   1  15  10-114.105 177.631  54
   1  15  10 355.467 202.226  43
   1  15  10 351.895 236.599  15
   1  16  -9 215.960 185.660  59
   1  16  -9 183.212 157.780  53
  -1  16   8 235.060 223.086  15
   1  16  -8 164.494 184.099  64
  -1  16   8 402.123 257.860  43
  -1  16   8 41.4714 205.649  11
  -1  16   8 105.088 178.830  12
   1  16  -8-537.398 225.365  59
  -1  16   8 201.007 203.203  34
   1  16  -8 206.518 273.641  61
  -1  16   7 2076.58 343.356  43
   1  16  -7 1008.11 248.653  64
   1  16  -7 2218.93 280.769  59
   1  16  -7 1014.81 219.720  48
  -1  16   7 1490.68 269.865  12
   1  16  -7 2271.82 323.948  34
  -1  16   7 1398.17 275.748  34
   1  16  -7 2778.31 402.484  10
  -1  16   7 1142.11 251.513  11
  -1  16   7 1418.83 303.669  15
   1  16  -7 2027.41 386.362  41
   1  16  -6 10395.3 518.439  64
  -1  16   6 16185.6 667.788  43
   1  16  -6 12414.6 661.189  10
  -1  16   6 12159.5 614.422  15
  -1  16   6 13622.8 491.704  48
   1  16  -6 14583.8 725.917  41
  -1  16   6 15405.7 608.857  34
  -1  16   6 15548.2 612.608  12
   1  16  -6 12919.3 564.956  48
   1  16  -6 13893.2 545.813  59
   1  16  -6 12211.5 566.280  34
  -1  16   5 192.596 301.132  34
   1  16  -5 74.5806 291.905  34
   1  16  -5-496.530 272.316  64
   1  16  -5 242.718 329.661  41
   1  16  -5 114.542 209.119  12
   1  16  -5 281.432 271.155  48
  -1  16   5 237.541 279.535  15
  -1  16   5 158.128 263.786  12
   1  16  -5-429.687 395.573  10
   1  16  -5 709.806 241.938  59
  -1  16   5 163.193 231.156  48
  -1  16   5 646.406 348.071  43
   1  16  -4 5845.61 488.608  34
  -1  16   4 7201.15 508.558  34
   1  16  -4 6738.07 508.821  48
   1  16  -4 5686.71 542.183  10
  -1  16   4 5595.81 414.484  29
  -1  16   4 7876.23 534.167  43
   1  16  -4 5904.80 526.312  41
   1  16  -4 5476.75 428.857  12
  -1  16   4 7240.73 502.783  12
  -1  16   4 5204.76 443.574  15
  -1  16   4 6329.93 470.308  48
   1  16  -3 1133.62 308.045  12
   1  16  -3 1623.90 377.362  34
  -1  16   3 2311.94 392.703  43
   1  16  -3 2075.03 418.094  48
  -1  16   3 1401.25 314.205  29
  -1  16   3 1925.04 365.605  12
  -1  16   3 1454.09 366.592  48
  -1  16   3 2194.24 418.009  34
   1  16  -3 1227.91 379.785  41
  -1  16   2 1003.59 358.649  48
   1  16  -2 632.052 340.681  34
   1  16  -2 1244.41 386.503  48
  -1  16   2 847.307 325.514  12
  -1  16   2 740.996 303.894  29
  -1  16   2 979.669 346.564  43
   1  16  -2 899.159 322.046  12
  -1  16   2 442.327 378.092  34
   1  16  -2 173.154 301.295  43
   1  16  -2 1438.55 357.087  41
  -1  16   1 144.413 298.130  43
   1  16  -1-209.587 337.007  43
   1  16  -1 102.270 346.690  34
  -1  16   1-341.491 395.721  34
   1  16  -1 143.443 308.788  12
   1  16  -1 423.438 355.407  48
  -1  16   1 365.340 316.001  12
  -1  16   1-88.6078 336.076  48
   1  16  -1 284.241 363.694  29
   1  16  -1 726.579 329.386  41
  -1  16   0 1153.23 394.552  48
   1  16   0 605.977 342.037  34
   1  16   0 1457.07 367.748  12
  -1  16   0 1188.97 337.870  12
   1  16   0 1132.64 389.914  29
   1  16   0 1023.03 361.701  43
  -1  16   0 1007.91 288.837  41
  -1  16   0 849.998 407.148  34
   1  16   0 1403.50 402.605  48
  -1  16   0 1025.55 306.713  43
   1  16   0 1318.25 325.135  41
   1  16   1 463.738 358.655  43
   1  16   1 315.332 305.789  12
   1  16   1 225.699 262.555  41
   1  16   1 300.158 339.450  29
  -1  16  -1 466.824 330.436  13
  -1  16  -1 190.943 288.759  12
   1  16   1 425.632 342.507  48
  -1  16  -1-406.779 407.681  34
  -1  16  -1 456.304 278.989  41
  -1  16  -1 84.0564 342.197  48
   1  16   1-203.472 324.058  34
  -1  16  -2 4792.70 469.705  13
  -1  16  -2 4461.46 449.980  41
   1  16   2 4947.08 504.736  43
   1  16   2 4530.07 426.610  34
  -1  16  -2 4503.61 513.445  34
  -1  16  -2 4122.69 404.977  12
   1  16   2 5070.62 478.205  48
   1  16   2 4373.68 459.570  29
  -1  16  -2 4765.72 477.210  48
   1  16   2 3376.75 427.267  15
   1  16   2 5106.82 468.364  12
  -1  16  -3 1684.72 362.166  48
   1  16   3 1249.77 339.907  15
  -1  16  -3 1698.25 355.321  41
  -1  16  -3 1364.31 406.145  34
   1  16   3 2009.20 358.544  12
   1  16   3 1698.47 316.443  34
  -1  16  -3 1986.53 393.216  13
  -1  16  -3 1022.86 410.498  10
  -1  16  -3 1467.21 295.292  12
   1  16   3 1753.10 337.757  48
   1  16   3 1487.33 351.684  29
   1  16   3 2143.40 417.005  43
   1  16   4 4290.60 442.128  15
   1  16   4 5802.47 397.194  34
  -1  16  -4 6504.70 524.009  13
  -1  16  -4 3998.73 332.415  59
  -1  16  -4 4506.51 507.462  10
  -1  16  -4 5828.18 455.723  48
   1  16   4 6011.80 458.246  12
  -1  16  -4 5817.68 507.921  41
   1  16   4 6114.43 519.583  43
   1  16   4 4688.32 430.410  29
   1  16   4 5695.61 430.035  11
  -1  16  -4 5270.16 504.146  34
   1  16   4 5999.82 413.297  48
   1  16   5 935.915 225.265  48
   1  16   5 1067.30 282.272  12
  -1  16  -5 789.228 352.551  34
  -1  16  -5 1693.30 377.409  41
  -1  16  -5 229.735 231.060  59
   1  16   5 776.866 311.800  15
  -1  16  -5 829.164 373.351  10
   1  16   5 955.705 283.320  11
  -1  16  -5 944.202 281.142  48
   1  16   5 1625.89 369.474  43
   1  16   5 651.759 280.990  29
   1  16   6 500.422 231.094  29
   1  16   6 743.501 263.670  11
  -1  16  -6-95.8787 242.048  59
   1  16   6 412.477 289.560  15
  -1  16  -6 1052.86 357.371  10
  -1  16  -6 462.432 194.985  48
   1  16   6 991.840 320.015  43
   1  16   6 558.466 223.340  12
  -1  16  -6 1178.20 336.448  34
   1  16   7 307.424 254.989  43
  -1  16  -7 645.584 292.171  34
   1  16   7 107.138 173.213  12
  -1  16  -7-187.086 169.356  53
  -1  16  -7-170.405 315.708  61
   1  16   7 114.273 247.985  15
  -1  16  -7-220.985 221.507  59
   1  16   7 145.652 222.474  11
   1  16   7 283.258 180.703  29
  -1  16  -8 4637.20 366.491  61
  -1  16  -8 2985.06 260.837  59
   1  16   8 3082.41 316.005  15
   1  16   8 4160.24 314.694  43
   1  16   8 3994.49 311.996  11
   1  16   9 129.576 170.004  15
   1  17  -7 2415.67 263.092  10
  -1  17   7-74.9352 156.273  43
  -1  17   6 2769.91 262.764  43
   1  17  -6 3299.50 317.284  10
  -1  17   6 2464.27 240.520  12
  -1  17   5 360.537 216.626  43
   1  17  -5 183.135 190.702  48
  -1  17   5 186.261 201.933  12
   1  17  -5 348.638 267.618  10
   1  17  -5 559.328 236.020  41
  -1  17   5 365.593 153.614  48
  -1  17   5-91.4791 197.913  34
  -1  17   4 747.076 234.544  43
   1  17  -4-58.7940 280.342  10
  -1  17   4 515.476 225.690  34
   1  17  -4 928.847 224.054  34
   1  17  -4 627.864 190.977  12
   1  17  -4 1045.03 262.348  41
  -1  17   4 1104.65 226.671  48
  -1  17   4 832.875 243.938  12
   1  17  -4 754.630 238.215  48
  -1  17   3 207.688 229.041  12
  -1  17   3 185.419 222.425  48
   1  17  -3-360.663 309.103  10
   1  17  -3 146.693 246.807  48
   1  17  -3 430.160 236.141  41
  -1  17   3-294.568 265.095  34
   1  17  -3-41.9126 206.663  12
  -1  17   3 11.8873 209.775  43
   1  17  -3 116.431 215.333  34
   1  17  -2 547.312 235.073  41
   1  17  -2 938.054 286.317  48
   1  17  -2 388.597 225.256  34
  -1  17   2 726.261 256.354  12
   1  17  -2 505.376 236.838  12
  -1  17   2 283.553 271.772  34
  -1  17   2 967.015 278.769  48
  -1  17   2 363.083 220.070  43
   1  17  -2-176.684 323.165  10
   1  17  -1 294.987 223.818  34
  -1  17   1 852.497 277.383  48
   1  17  -1 522.293 247.208  12
   1  17  -1 442.458 225.847  43
   1  17  -1 975.055 301.122  48
   1  17  -1 554.425 226.847  41
  -1  17   1 511.936 288.063  34
  -1  17   1 694.468 256.045  12
  -1  17   0 2856.20 347.329  48
   1  17   0 2535.11 332.476  12
  -1  17   0 2402.89 309.690  12
   1  17   0 2301.85 265.740  41
   1  17   0 3124.11 357.085  48
   1  17   0 1830.89 281.741  43
  -1  17   0 2006.22 334.139  34
   1  17   1 7001.48 436.323  48
   1  17   1 5497.84 397.312  43
   1  17   1 6155.91 423.531  12
  -1  17  -1 5753.44 387.316  12
  -1  17  -1 5270.82 418.471  34
  -1  17  -1 6473.92 443.847  48
   1  17   2 1036.15 251.494  48
   1  17   2 344.630 268.842  43
   1  17   2 639.244 255.696  12
  -1  17  -2 408.001 273.833  34
  -1  17  -2 933.012 269.821  48
  -1  17  -2 425.725 206.539  12
  -1  17  -3 4278.36 344.802  48
  -1  17  -3 2804.74 367.407  10
  -1  17  -3 3652.64 347.542  34
   1  17   3 3640.01 352.105  43
   1  17   3 3811.08 332.730  12
   1  17   3 3319.02 306.660  29
   1  17   3 3907.93 293.594  48
  -1  17  -4 1031.09 263.311  34
   1  17   4 884.601 227.722  12
   1  17   4 839.863 169.396  48
  -1  17  -4 821.693 206.057  48
  -1  17  -4 808.698 288.291  10
   1  17   4 817.759 258.047  43
   1  17   4 701.938 195.724  29
  -1  17  -5 2374.04 267.487  34
   1  17   5 1685.96 221.525  12
   1  17   5 1747.05 260.439  43
  -1  17  -5 2422.09 308.630  10
  -1  17  -6 558.620 220.589  61
   1  17   6 373.520 185.443  43
   1  18  -2 384.615 151.198  48
  -1  18   2 438.176 153.397  12
   1  18  -1 6640.27 313.400  48
  -1  18   1 5975.87 325.650  10
  -1  18   1 6648.65 306.899  48
   1  18   0 853.454 168.659  48
  -1  18   0 787.050 171.380  48
   1  18   0 771.749 166.754  12
  -1  18  -1 2457.32 211.217  48
   1  18   1 2264.05 214.172  12
  -1  18  -1 1745.75 229.176  10
   2   0 -21 32.1989 135.319  58
   2   0 -20 46833.4 889.088  45
  -2   0  20 46019.8 882.946  16
   2   0 -19 23.2246 246.168  45
   2   0 -19-332.266 358.980  20
   2   0 -19 325.026 339.847  58
   2   0 -18 9019.00 536.633  45
   2   0 -18 8295.01 669.773  20
   2   0 -17 223.929 399.229  20
   2   0 -17 236.118 397.768  58
   2   0 -16 6330.27 654.294  20
   2   0 -16 5518.52 499.557  35
   2   0 -16 6565.75 613.055  58
   2   0 -16 6321.86 493.594  44
   2   0 -15 137.539 328.912  58
   2   0 -15 92.2771 280.850  35
   2   0 -15 146.196 293.694  44
   2   0 -15 467.068 420.538  20
   2   0 -14 8587.89 614.186  58
   2   0 -14 9137.52 654.850  30
  -2   0  14 7325.22 1010.38   4
   2   0 -14 8210.67 568.678  35
   2   0 -14 8314.34 527.267  44
   2   0 -14 9159.17 682.943  20
   2   0 -13-55.5745 305.622  58
   2   0 -13 372.233 309.531  30
  -2   0  13 82.6785 490.971   4
  -2   0  12 7608.62 919.675   4
  -2   0  11-3.17558 246.975   2
  -2   0  11-204.528 471.451   4
   2   0 -11-3.13761 406.516   1
   2   0 -10 139842. 3749.25   1
  -2   0  10 135818. 2963.88   2
  -2   0   9-77.4253 233.315   2
   2   0  -9 83.5323 354.476   1
   2   0  -8 33979.0 1550.00   1
  -2   0   8 33845.2 1196.47   2
   2   0  -7 21.2858 159.356   8
  -2   0   7 30.2274 186.786   2
   2   0  -7 54.4854 293.269   1
   2   0  -6 15925.9 897.809   1
  -2   0   6 16032.2 703.105   2
   2   0  -6 16786.6 554.592   8
  -2   0   5-9.10403 152.491   2
   2   0  -5-15.6390 191.154   1
   2   0  -5 49.7951 132.909   8
  -2   0   4 21392.2 771.478   4
   2   0  -4 23577.2 860.211   1
  -2   0   4 22582.9 701.252   2
  -2   0   3 15.6128 114.772   2
  -2   0   3-51.8165 150.004   4
  -2   0   2 403759. 4992.96   2
  -2   0   2 441323. 5079.40   4
  -2   0   1 83.8343 72.3202   2
   2   0   0 8081.48 253.011   5
   2   0   1 40.0315 71.7937   5
  -2   0  -1 27.6289 148.578   6
  -2   0  -2 3341.65 296.138   6
  -2   0  -2 3580.11 344.926   1
  -2   0  -3 66.7659 186.353   1
  -2   0  -3 37.2964 162.583   6
  -2   0  -4 209289. 3146.24   6
  -2   0  -4 204155. 3648.55   1
  -2   0  -5 137.927 285.267   1
  -2   0  -5 19.2627 170.091   6
  -2   0  -6 55569.7 1944.96   1
  -2   0  -6 54311.3 1421.52   6
  -2   0  -7 94.8424 231.906   6
  -2   0  -7-15.9298 349.049   1
   2   0   7-18.3243 200.733   3
  -2   0  -8 2858.12 378.797   6
  -2   0  -8 2962.91 633.157   1
   2   0   8 2407.32 361.637   3
  -2   0  -9-175.620 436.941   1
  -2   0 -10 10757.3 1196.28   1
  -2   0 -11 176.050 499.746   1
  -2   0 -12 176832. 3044.32  58
  -2   0 -12 169482. 2815.35  44
  -2   0 -12 146751. 4979.86   1
  -2   0 -12 150292. 3037.80  20
  -2   0 -12 150139. 2910.63  35
  -2   0 -13-46.6682 372.992  44
  -2   0 -13-512.298 481.899  20
  -2   0 -13 725.476 433.557  58
  -2   0 -14 3781.72 493.033  40
  -2   0 -14 3562.83 606.479  20
  -2   0 -14 3786.72 503.044  44
  -2   0 -14 4612.17 654.630  58
  -2   0 -14 4054.45 553.574  45
  -2   0 -15 151.825 468.522  58
  -2   0 -15-66.8495 428.754  45
  -2   0 -15 87.7354 440.920  20
  -2   0 -15 59.3412 386.507  40
  -2   0 -15 21.8690 343.755  44
   2   0  16 2273.20 401.826  16
  -2   0 -16 2302.40 403.285  40
  -2   0 -16 2968.57 573.060  20
  -2   0 -16 1978.99 519.417  58
  -2   0 -16 2524.93 480.919  45
  -2   0 -17-446.320 485.260  58
  -2   0 -17 54.9699 244.816  40
  -2   0 -17 3.47513 322.119  45
  -2   0 -17-138.299 380.840  20
  -2   0 -18 6633.31 528.787  58
  -2   0 -18 8102.64 450.172  45
  -2   0 -18 7228.21 523.942  20
  -2   0 -19 28.8373 135.162  45
  -2   0 -19 302.068 183.484  49
   2   1 -21 8049.98 365.833  58
   2  -1 -21 8205.13 373.219  20
   2   1 -20 1228.20 221.635  45
   2  -1 -20 1130.20 298.479  20
  -2   1  20 568.631 218.086  16
   2  -1 -20 554.032 223.513  58
   2   1 -20 815.308 266.233  58
   2   1 -20 1307.15 303.533  20
   2  -1 -19-96.1806 346.950  20
   2  -1 -19 258.809 276.046  58
   2   1 -19 128.439 264.261  45
   2   1 -19 612.276 349.487  58
   2   1 -19 109.369 302.909  20
   2  -1 -19 253.117 220.276  45
   2   1 -18 995.711 396.824  58
   2  -1 -18-66.0658 268.822  45
   2  -1 -18 488.094 398.523  58
   2   1 -18-346.614 410.807  20
   2  -1 -18-213.151 434.176  20
   2   1 -18 80.9400 260.026  44
   2  -1 -17 4862.18 470.904  35
   2  -1 -17 6652.28 629.362  58
   2  -1 -17 4396.47 573.877  20
   2   1 -17 5854.61 486.466  44
   2   1 -17 4850.59 578.922  20
   2   1 -17 6064.06 580.863  58
   2   1 -16 15805.7 911.642  20
   2  -1 -16 16975.3 853.687  58
   2  -1 -16 15463.9 927.588  20
  -2   1  16 16742.7 728.333  38
   2   1 -16 16290.1 865.240  58
   2   1 -16 15981.4 754.814  44
   2  -1 -16 15144.9 788.913  35
   2  -1 -15 626.216 378.929  58
   2   1 -15 600.434 386.203  58
   2  -1 -15 838.295 436.944  20
   2   1 -15 1076.96 422.231  30
  -2   1  15 420.501 293.318  38
   2   1 -15 733.445 418.945  20
   2   1 -15 441.824 329.089  44
   2  -1 -15 710.756 329.565  35
  -2  -1  14 2990.48 745.339   4
   2  -1 -14 4015.27 525.465  20
  -2   1  14 2343.27 651.205   4
   2  -1 -14 3842.90 470.666  58
   2   1 -14 3547.25 515.200  20
   2   1 -14 3218.57 447.551  58
   2   1 -14 3248.86 418.271  44
   2  -1 -14 3870.83 432.934  35
  -2   1  14 3514.89 396.782  38
   2   1 -14 4133.23 521.043  30
   2  -1 -13 3473.34 401.657  35
   2   1 -13 3398.50 404.727  58
  -2  -1  13 2860.93 734.959   4
   2  -1 -13 3815.99 482.542  20
   2   1 -13 3004.82 428.495  30
   2  -1 -13 3213.28 404.122  58
   2   1 -13 2783.49 371.882  44
  -2   1  13 2657.32 653.239   4
   2  -1 -12 1260.54 526.721   1
  -2   1  12 929.659 366.062   2
  -2   1  12 953.374 493.763   4
  -2  -1  12 541.026 471.343   4
  -2  -1  11 2871.07 623.239   4
  -2   1  11 2694.04 482.625   2
   2  -1 -11 3045.68 663.569   1
  -2   1  11 2475.25 539.676   4
  -2   1  10 64.9130 267.912   2
  -2  -1  10 143.522 215.549   2
  -2  -1  10 122.786 368.932   4
   2  -1 -10 254.670 385.588   1
   2  -1  -9 985.198 433.741   1
  -2  -1   9 666.435 256.164   2
  -2  -1   9 620.193 399.306   4
   2   1  -9 1070.37 460.512   1
   2   1  -8 2732.88 536.072   1
  -2  -1   8 2487.04 335.776   2
   2  -1  -8 2680.67 520.246   1
  -2   1   8 2947.69 401.795   3
   2   1  -8 2370.68 351.365   8
  -2  -1   8 2279.18 490.051   4
   2  -1  -7 5704.02 613.808   1
  -2  -1   7 5302.50 589.196   4
  -2   1   7 5862.90 485.636   3
  -2  -1   7 5749.60 427.462   2
   2   1  -7 5757.69 464.979   8
   2   1  -7 6157.70 644.597   1
  -2  -1   6 690.697 276.483   4
   2   1  -6 881.590 304.471   1
  -2   1   6 661.600 223.010   3
  -2  -1   6 633.597 167.429   2
   2   1  -6 611.476 218.311   8
   2  -1  -6 637.067 269.793   1
  -2  -1   5 15110.0 759.998   4
  -2   1   5 16534.8 694.182   3
  -2  -1   5 15847.8 571.821   2
   2  -1  -5 16980.9 797.484   1
  -2  -1   4 45438.1 936.892   2
  -2   1   4 45688.3 1126.47   2
  -2  -1   4 44484.0 1220.10   4
  -2   1   4 46061.3 1143.74   3
   2  -1  -4 45752.4 1209.01   1
  -2   1   3 7584.30 402.961   2
  -2  -1   3 7174.28 297.539   2
   2  -1  -3 8022.80 422.658   1
  -2   1   3 7066.93 347.244   4
  -2  -1   3 7777.05 448.676   4
  -2   1   2 10248.2 424.429   2
  -2  -1   2 9887.19 326.329   2
  -2  -1   2 10299.2 440.172   4
  -2   1   2 10204.0 321.963   4
  -2   1   1 127795. 1817.50   2
  -2   1   1 129815. 1864.81   6
   2   1   0 9897.46 366.717   5
  -2   1   0 10199.1 354.077   2
  -2   1   0 10568.5 438.724   6
  -2   1  -1 169677. 2542.84   6
   2   1   1 171522. 2357.01   5
  -2   1  -2 80696.6 1580.92   6
  -2  -1  -2 77825.4 1490.27   6
   2   1   2 77952.6 1371.03   5
  -2  -1  -3 7257.52 534.403   1
  -2  -1  -3 6410.99 387.853   6
  -2   1  -3 6455.60 429.075   6
  -2   1  -3 6545.67 514.233   8
  -2   1  -3 5920.08 329.111   7
  -2   1  -3 6461.87 481.714   1
  -2   1  -4 6936.21 478.185   6
  -2   1  -4 6951.53 560.332   1
  -2  -1  -4 7112.32 425.250   6
  -2  -1  -4 7718.64 612.692   1
  -2   1  -5 1989.96 393.407   1
  -2  -1  -5 2400.54 279.508   6
  -2   1  -5 1871.50 296.018   6
  -2  -1  -5 2205.20 430.847   1
  -2   1  -6 3891.99 424.574   6
  -2   1  -6 3789.28 555.081   1
  -2  -1  -6 3781.89 357.926   6
  -2  -1  -6 3553.14 587.098   1
  -2  -1  -7 32400.3 1010.63   6
  -2   1  -7 31691.9 1563.21   1
  -2   1  -7 32344.7 1184.98   6
   2  -1   7 30256.8 956.244   3
  -2  -1  -7 31358.7 1620.38   1
  -2   1  -8 88123.4 2892.73   1
  -2  -1  -8 93679.1 3041.91   1
  -2   1  -8 88426.0 2180.77   6
   2   1   8 88848.4 2263.74   3
  -2   1  -9 45978.3 2207.30   1
   2   1   9 47098.7 1654.87   3
  -2  -1  -9 48545.9 2342.25   1
  -2  -1 -10 1041.02 594.797   1
  -2   1 -10 1369.13 578.693   1
  -2  -1 -11 4001.90 915.248   1
  -2   1 -11 4008.26 857.276   1
  -2  -1 -12 6030.14 508.081  44
  -2  -1 -12 7234.08 632.590  58
  -2   1 -12 6808.12 586.687  58
  -2   1 -12 4684.73 545.883  20
  -2   1 -12 6155.01 1061.10   1
  -2  -1 -12 4849.44 575.896  20
  -2  -1 -12 5983.82 1113.79   1
  -2   1 -12 6170.31 558.605  44
  -2  -1 -12 5542.44 544.276  35
  -2  -1 -13 10463.3 703.384  45
  -2  -1 -13 8447.10 758.139  20
  -2  -1 -13 9188.97 714.288  35
  -2   1 -13 8184.15 713.374  20
  -2   1 -13 10385.4 709.268  44
  -2  -1 -13 9877.81 641.629  40
  -2  -1 -13 11609.5 830.604  58
  -2   1 -13 12056.5 810.117  58
  -2  -1 -14 2216.03 456.388  40
  -2   1 -14 2285.31 501.181  44
  -2  -1 -14 2469.21 594.260  58
  -2  -1 -14 1442.14 506.899  20
  -2  -1 -14 1888.34 505.752  45
  -2   1 -14 2073.18 509.757  20
  -2   1 -14 3339.64 586.837  58
  -2   1 -15 4987.47 611.281  45
  -2  -1 -15 5147.05 490.186  40
  -2  -1 -15 4848.55 698.086  20
  -2  -1 -15 5152.72 682.687  58
  -2   1 -15 4629.64 537.076  40
  -2   1 -15 5867.39 698.018  58
  -2   1 -15 5306.36 559.702  44
  -2   1 -15 5008.79 640.472  20
  -2  -1 -15 5261.01 586.773  45
  -2   1 -16 1207.92 466.352  45
  -2   1 -16 2051.86 512.278  20
  -2   1 -16 1419.07 398.252  44
  -2  -1 -16 424.428 431.320  58
  -2   1 -16 1232.69 390.141  40
  -2  -1 -16 2031.46 552.869  20
   2   1  16 741.399 369.330  16
  -2   1 -16 941.457 476.139  58
  -2  -1 -16 1622.60 438.505  45
  -2  -1 -16 1408.47 333.344  40
  -2   1 -17 687.679 403.459  58
  -2   1 -17 1048.15 379.450  20
  -2   1 -17 1016.94 403.192  45
  -2  -1 -17 1102.16 348.154  45
  -2  -1 -17 135.351 443.769  58
  -2  -1 -17 961.677 421.690  20
   2   1  17 1199.98 309.217  16
  -2   1 -17 1093.71 312.588  40
  -2  -1 -18 8827.52 432.247  45
  -2   1 -18 9461.59 501.248  45
  -2  -1 -18 7692.68 544.987  58
  -2   1 -18 8141.34 569.016  58
  -2   1 -18 8877.98 540.940  20
  -2  -1 -18 8636.78 582.534  20
  -2   1 -18 7575.82 367.422  40
  -2   1 -19 9954.92 356.838  49
  -2   1 -19 10658.1 382.003  45
   2  -2 -20 1402.65 298.529  20
   2   2 -20 1347.06 234.935  45
   2  -2 -20 845.357 218.118  58
   2   2 -20 1427.51 290.670  58
  -2   2  20 810.885 218.047  16
   2   2 -20 1339.26 279.379  20
   2  -2 -19-23.3212 275.830  58
   2  -2 -19 49.8899 324.754  20
   2   2 -19-263.616 316.833  20
   2   2 -19-351.147 298.158  45
   2   2 -19 291.737 234.132  44
   2   2 -19 588.552 336.248  58
   2   2 -18 1156.09 320.355  44
  -2   2  18 1377.25 283.823  38
   2  -2 -18 1395.29 387.501  58
   2  -2 -18 510.061 394.532  20
   2   2 -18 687.177 345.061  20
   2   2 -18 2177.08 453.814  58
  -2   2  17 1227.15 307.961  38
   2  -2 -17 1059.38 330.265  45
   2   2 -17 895.670 399.108  20
   2  -2 -17 1996.46 462.871  58
   2   2 -17 1414.15 375.956  44
   2   2 -17 1314.51 456.602  58
   2  -2 -17 405.376 398.535  20
   2  -2 -17 1083.98 347.158  35
   2   2 -16 4163.94 534.842  58
   2   2 -16 4912.20 600.308  30
   2  -2 -16 5443.58 557.462  58
   2   2 -16 4111.98 506.631  44
   2  -2 -16 4098.16 577.948  20
  -2   2  16 4279.31 454.202  38
   2   2 -16 4232.07 545.457  20
   2  -2 -16 4129.58 502.487  35
   2   2 -15 7516.97 671.227  30
   2  -2 -15 7542.78 603.220  58
   2  -2 -15 7477.11 686.045  20
   2  -2 -15 6931.58 590.723  35
   2   2 -15 7386.00 612.172  58
  -2   2  15 6959.23 539.953  38
   2   2 -15 7286.73 584.485  44
   2   2 -15 7860.83 667.651  20
   2   2 -14 67886.3 1781.65  30
   2   2 -14 62474.4 1639.03  58
   2  -2 -14 68002.0 1796.03  20
  -2   2  14 66259.5 1574.46  38
   2   2 -14 66948.6 1709.78  39
   2   2 -14 64032.5 1563.81  44
   2  -2 -14 65916.4 1656.03  35
   2  -2 -14 67566.4 1627.16  58
   2   2 -14 64169.3 1711.14  20
  -2   2  13 1384.95 313.653  38
  -2   2  13 1154.34 495.061   4
   2  -2 -13 1939.78 416.756  20
   2   2 -13 857.920 316.000  58
   2   2 -13 1452.42 400.892  30
   2   2 -13 1319.60 361.083  39
  -2   2  13 1105.85 430.555   2
   2   2 -13 1079.67 315.502  44
   2  -2 -13 1503.13 333.725  35
  -2  -2  13 1070.14 584.536   4
   2  -2 -13 1587.16 349.873  58
  -2  -2  12 22266.9 1577.05   4
   2  -2 -12 25002.9 1679.11   1
  -2   2  12 23282.3 1366.36   2
  -2   2  12 21575.3 1401.72   4
  -2   2  11 10384.9 882.459   2
   2  -2 -11 11771.9 1114.50   1
  -2  -2  11 11175.4 1084.00   4
  -2  -2  10 3722.28 673.976   4
   2  -2 -10 3960.61 670.154   1
  -2  -2   9 773.907 438.460   4
   2  -2  -9 956.460 403.816   1
  -2   2   9 781.520 312.847   3
   2   2  -9 764.524 326.567   8
   2   2  -8 8983.97 693.730   8
  -2  -2   8 8457.45 480.847   2
  -2  -2   8 7799.33 787.726   4
   2  -2  -8 8523.82 787.651   1
  -2   2   8 8160.33 664.763   3
  -2   2   7 2690.27 406.197   3
   2  -2  -7 3072.19 490.771   1
  -2  -2   7 2626.54 260.273   2
  -2  -2   7 2543.62 481.794   4
   2   2  -7 2781.37 427.510   8
  -2  -2   6 2826.15 236.635   2
  -2   2   6 2818.25 379.086   3
   2  -2  -6 2833.48 407.674   1
  -2  -2   6 2710.96 430.686   4
  -2   2   5 7173.92 513.067   3
  -2  -2   5 6687.40 303.782   2
   2  -2  -5 6677.48 505.936   1
  -2  -2   5 6492.61 553.408   4
  -2   2   4 44040.0 1196.53   3
   2  -2  -4 42639.3 1127.57   1
  -2  -2   4 41207.6 1237.90   4
  -2  -2   4 42961.8 763.814   2
   2   2  -3 9425.19 490.277   5
  -2   2   3 10116.0 348.456   4
   2  -2  -3 10086.8 447.494   1
  -2   2   3 9874.77 500.960   2
  -2   2   3 10148.3 527.626   3
  -2   2   3 9968.64 313.117   6
  -2  -2   3 9779.78 548.872   4
  -2  -2   3 10255.0 325.791   2
  -2   2   2 227901. 2912.25   6
  -2   2   2 238491. 3278.48   3
  -2  -2   2 232815. 3234.86   4
   2   2  -2 212283. 3143.37   5
  -2   2   2 214950. 2901.86   8
  -2   2   2 238148. 3226.21   2
  -2   2   1 541353. 6260.37   6
  -2   2   1 547500. 6292.22   2
  -2   2   0 403394. 4527.46   1
   2   2   0 397069. 4948.46   5
  -2   2  -1 330.257 114.561   2
  -2   2  -1 299.740 126.183   1
  -2   2  -1 368.343 178.755   6
   2   2   1 409.642 160.139   5
  -2   2  -2 135075. 2209.55   7
   2   2   2 135106. 2220.82   5
  -2   2  -2 138581. 2365.24   6
  -2   2  -2 134133. 2236.13   1
  -2   2  -3 7209.43 489.601   6
  -2   2  -3 7671.10 578.750   8
  -2  -2  -3 7007.69 420.571   6
  -2   2  -3 6829.98 433.790   7
  -2  -2  -3 7817.77 599.039   1
  -2   2  -3 7200.24 488.926   1
  -2   2  -4 8302.86 640.416   8
  -2   2  -4 7225.34 473.742   7
  -2   2  -4 8178.54 543.713   6
  -2  -2  -4 8583.87 689.496   1
  -2  -2  -4 8156.78 449.916   6
  -2   2  -4 8030.42 586.728   1
  -2   2  -5 91452.2 2303.73   8
  -2   2  -5 86980.9 2033.53   6
  -2  -2  -5 92530.4 1715.03   6
  -2  -2  -5 90980.2 2488.05   1
  -2   2  -5 87355.0 2261.73   1
  -2   2  -6 107.133 272.354   6
  -2   2  -6 399.577 450.493   8
  -2   2  -6 0.45795 299.240   1
  -2  -2  -6 91.6237 390.524   1
  -2  -2  -6 27.1840 159.478   6
  -2   2  -7 25511.9 1119.92   6
  -2  -2  -7 25900.4 1506.56   1
  -2   2  -7 25301.5 1371.49   1
  -2   2  -8 7586.45 858.378   1
  -2   2  -8 7392.04 677.727   6
   2   2   8 7606.05 713.841   3
  -2  -2  -8 8202.70 963.452   1
   2   2   9 401.536 318.866   3
  -2  -2  -9 679.652 536.895   1
  -2   2  -9 671.029 327.462   6
  -2   2  -9 548.054 405.925   1
  -2   2 -10 43305.6 2265.39   1
  -2  -2 -10 46352.7 2485.95   1
  -2  -2 -11 5357.62 530.606  58
  -2   2 -11 4619.52 529.405  30
  -2  -2 -11 3308.99 477.420  20
  -2  -2 -11 4141.71 918.566   1
  -2   2 -11 4507.30 448.601  58
  -2  -2 -11 4494.81 476.425  35
  -2   2 -11 4136.56 834.963   1
  -2   2 -11 4653.16 475.607  44
  -2   2 -12 22710.9 962.339  44
  -2   2 -12 22489.3 953.132  58
  -2  -2 -12 22154.9 875.340  40
  -2   2 -12 20775.6 959.012  20
  -2  -2 -12 22334.7 923.989  45
  -2   2 -12 19235.1 1691.56   1
  -2   2 -12 22152.9 904.371  33
  -2  -2 -12 19028.8 1839.36   1
  -2  -2 -12 24495.9 1047.30  58
  -2  -2 -12 20329.3 1048.76  20
  -2  -2 -12 22071.5 991.181  35
  -2   2 -13 152.016 393.505  44
  -2   2 -13-111.379 451.747  20
  -2  -2 -13 381.500 366.372  40
  -2   2 -13 763.211 407.783  33
  -2   2 -13 857.037 439.773  58
  -2  -2 -13 755.142 481.539  58
  -2  -2 -13 149.450 443.904  20
  -2  -2 -13 208.917 398.963  45
  -2  -2 -13 228.556 341.593  35
  -2   2 -14 8884.51 718.983  44
  -2  -2 -14 8541.15 829.327  20
  -2   2 -14 8510.40 629.519  33
  -2  -2 -14 9107.12 608.659  40
  -2   2 -14 9517.46 770.414  58
  -2  -2 -14 8684.27 666.834  45
  -2   2 -14 7683.92 713.347  20
  -2  -2 -14 7697.53 688.439  35
  -2  -2 -14 8805.05 796.158  58
  -2  -2 -15 26162.2 1023.98  45
  -2  -2 -15 28432.0 1355.82  20
  -2   2 -15 26278.8 1081.49  44
  -2  -2 -15 25551.9 879.174  40
  -2  -2 -15 22985.0 1181.71  58
  -2   2 -15 25206.6 1168.48  20
  -2   2 -15 28337.8 1220.68  58
   2   2  15 24217.1 970.865  16
  -2   2 -16 429.012 435.925  58
  -2   2 -16 427.013 446.360  45
  -2  -2 -16 632.111 495.566  20
  -2  -2 -16-59.8046 503.771  58
  -2  -2 -16 579.580 374.087  45
   2   2  16-46.5204 417.852  16
  -2   2 -16 799.925 406.487  44
  -2   2 -16 301.438 384.807  40
  -2   2 -16 504.958 416.471  20
  -2  -2 -17 1434.17 318.897  45
  -2   2 -17 1184.61 353.475  20
  -2   2 -17 1165.73 397.755  45
  -2  -2 -17 762.308 412.374  20
  -2   2 -17 791.326 387.757  58
  -2   2 -17 1316.50 325.597  40
   2   2  17 952.021 331.664  16
  -2  -2 -17 97.3204 391.297  58
  -2   2 -18 13086.0 581.710  45
  -2   2 -18 11976.1 548.720  20
  -2  -2 -18 10942.3 433.719  45
  -2   2 -18 13499.3 531.988  49
  -2   2 -18 11226.5 619.790  58
   2   2  18 13711.5 488.261  16
  -2   2 -18 11302.9 462.002  40
  -2  -2 -18 12549.0 673.581  20
  -2  -2 -19 438.943 189.776  49
  -2   2 -19 402.289 168.034  45
   2   3 -20 236.851 196.969  20
   2   3 -20 50.5905 221.210  58
   2  -3 -20 90.0330 219.523  20
   2   3 -20 170.522 206.317  45
  -2   3  20-198.459 225.083  16
   2  -3 -19 7363.19 565.539  20
   2   3 -19 6229.56 472.937  20
   2   3 -19 6809.90 427.838  44
   2   3 -19 6175.21 380.268  40
   2   3 -19 7680.61 530.388  58
   2  -3 -19 5119.14 412.830  58
   2   3 -18 2134.52 387.163  20
   2  -3 -18 2542.27 442.501  20
   2  -3 -18 2242.83 386.212  58
   2   3 -18 2796.35 390.692  44
  -2   3  18 3255.19 350.927  38
   2  -3 -18 2604.40 369.988  35
   2  -3 -17 19133.7 877.860  58
   2   3 -17 19935.5 909.007  58
   2   3 -17 17430.3 897.181  20
  -2   3  17 19468.2 812.803  38
   2  -3 -17 16404.9 940.186  20
   2   3 -17 18167.2 831.701  44
   2  -3 -17 17325.2 843.543  35
   2  -3 -16 11761.2 818.338  20
   2   3 -16 13850.4 862.756  30
   2  -3 -16 12073.7 751.570  35
   2   3 -16 12594.3 796.395  20
   2   3 -16 13884.5 787.672  58
  -2   3  16 13772.8 729.882  38
   2  -3 -16 14014.3 792.665  58
   2   3 -16 12608.9 747.798  44
   2   3 -15 13641.1 706.228  33
   2  -3 -15 15778.0 818.311  58
   2   3 -15 15239.6 841.902  20
   2  -3 -15 14214.8 880.324  20
   2   3 -15 15134.7 867.327  30
   2  -3 -15 13994.6 799.257  35
  -2   3  15 15216.0 769.332  38
   2   3 -15 14111.5 775.925  44
   2   3 -15 15300.4 858.950  39
   2   3 -15 14675.6 812.885  58
   2  -3 -14 2228.29 459.334  20
   2   3 -14 1238.80 380.528  44
   2   3 -14 1450.34 385.327  58
  -2   3  14 1456.41 539.456   2
  -2  -3  14 1608.33 691.753   4
   2   3 -14 1970.05 458.232  39
   2   3 -14 1813.53 435.028  20
   2  -3 -14 2020.98 397.099  58
   2  -3 -14 1868.03 388.527  35
  -2   3  14 1698.46 360.421  38
   2   3 -14 1656.47 438.415  30
   2   3 -13 7261.10 671.863  64
   2   3 -13 6468.24 521.186  58
   2  -3 -13 7755.79 609.038  20
   2   3 -13 6746.23 596.185  30
  -2   3  13 6023.76 808.088   2
   2   3 -13 5878.45 503.181  44
   2  -3 -13 7098.51 998.699   1
  -2  -3  13 6446.36 967.048   4
   2   3 -13 7188.03 597.354  39
   2  -3 -13 6774.69 501.098  58
  -2   3  13 6289.70 510.512  38
   2  -3 -13 6701.36 545.191  35
   2  -3 -12 19336.0 1470.72   1
  -2  -3  12 18253.4 1477.96   4
  -2   3  12 18546.5 1270.99   2
  -2   3  12 16741.6 1209.63   4
  -2  -3  11 5204.25 824.308   4
  -2   3  11 4661.14 660.268   2
   2  -3 -11 5339.26 784.608   1
   2   3 -10 2607.57 504.835   8
  -2  -3  10 2501.34 620.428   4
   2  -3 -10 2588.52 563.291   1
  -2   3  10 2395.95 491.978   3
   2   3 -10 2399.48 401.789   5
   2  -3  -9 41099.7 1780.52   1
   2   3  -9 42700.5 1668.54   8
  -2   3   9 39668.6 1584.40   3
  -2  -3   9 40587.2 1846.50   4
   2   3  -9 37566.4 1400.45   5
  -2  -3   8 2251.50 545.291   4
   2   3  -8 2413.68 493.097   8
   2   3  -8 2101.92 364.914   5
   2  -3  -8 2646.01 486.404   1
  -2   3   8 2140.99 448.321   3
  -2  -3   7 25494.5 1302.73   4
   2   3  -7 24896.8 1039.59   5
  -2   3   7 24268.1 1150.43   3
   2   3  -7 27370.1 1270.19   8
   2  -3  -7 25525.3 1197.45   1
  -2   3   6 23241.4 1049.02   3
   2   3  -6 22224.7 937.009   5
  -2  -3   6 24186.6 513.645   2
   2  -3  -6 23659.1 1038.00   1
  -2  -3   6 22843.4 1122.86   4
  -2  -3   5 67062.0 1822.84   4
  -2   3   5 67032.0 1767.25   3
   2  -3  -5 69825.3 1672.45   1
   2   3  -5 63626.4 1606.64   5
  -2  -3   4 3335.83 412.228   4
  -2   3   4 2994.35 145.000   6
   2   3  -4 3270.89 351.364   5
  -2   3   4 3130.78 378.343   3
   2  -3  -4 3381.14 322.027   1
  -2   3   3 106471. 1678.15   8
  -2   3   3 117801. 1670.55   6
  -2   3   3 119185. 2242.18   3
  -2   3   3 117264. 2156.69   2
  -2   3   3 108425. 1493.93   4
   2  -3  -3 124410. 1874.35   1
  -2  -3   3 121768. 2248.70   4
   2   3  -3 117875. 2122.56   5
  -2   3   2 2021.64 250.101   8
  -2   3   2 2434.44 283.208   2
  -2   3   2 2075.85 285.590   3
  -2   3   2 2284.49 215.849   6
  -2  -3   2 2477.86 313.063   4
   2   3  -2 2217.37 287.953   5
  -2   3   1 654.229 219.907   8
  -2   3   1 603.229 165.187   2
  -2   3   1 595.112 179.200   6
   2   3  -1 481.402 165.798   5
  -2   3   0 7340.95 489.192   8
   2   3   0 7353.04 430.020   5
  -2   3   0 7193.70 347.455   2
  -2   3   0 7288.78 435.373   6
  -2   3  -1 489043. 6186.25   6
   2   3   1 479139. 6061.15   5
  -2   3  -1 468766. 5495.66   1
  -2   3  -1 458511. 5572.23   2
  -2   3  -2 36920.3 1102.36   7
  -2   3  -2 38171.9 1156.01   6
   2   3   2 37752.8 1107.37   5
  -2   3  -2 37541.6 933.576   1
  -2   3  -3 9826.21 612.923   6
  -2   3  -3 9375.05 537.926   1
  -2   3  -3 9481.11 592.962   7
  -2  -3  -3 10907.8 736.267   1
  -2   3  -3 8918.94 660.443   8
  -2   3  -3 8225.41 233.736   5
  -2   3  -4 16116.4 800.145   1
  -2   3  -4 17611.9 965.946   8
  -2   3  -4 15557.7 783.223   7
  -2   3  -4 16487.9 831.796   6
  -2  -3  -4 17037.3 993.449   1
  -2  -3  -4 16436.2 650.220   6
  -2  -3  -5 17169.1 1097.75   1
  -2   3  -5 18057.5 926.907   6
  -2   3  -5 18172.6 1066.73   8
  -2   3  -5 16953.0 956.527   1
  -2  -3  -5 18996.7 674.083   6
  -2  -3  -6 12622.4 1036.04   1
  -2   3  -6 12785.3 821.555   6
  -2   3  -6 11984.9 895.513   1
  -2   3  -6 13239.2 996.135   8
  -2   3  -7 32059.9 1556.23   8
  -2   3  -7 28653.5 1468.47   1
  -2   3  -7 28995.2 1291.96   6
   2   3   7 28983.0 1352.31   3
  -2  -3  -7 30851.1 1682.29   1
   2   3   8 1724.56 440.338   3
  -2  -3  -8 1503.08 537.960   1
  -2   3  -8 1580.07 491.760   1
  -2   3  -8 1713.17 421.265   6
  -2   3  -9 8623.31 794.837   6
  -2  -3  -9 8856.26 1101.80   1
  -2   3  -9 8432.69 957.218   1
   2   3   9 8427.03 844.107   3
  -2   3 -10 30149.6 1491.39   6
   2   3  10 29079.5 1586.69   3
  -2  -3 -10 31092.0 2099.91   1
  -2   3 -10 28859.3 1842.03   1
  -2   3 -11 2909.98 452.777  33
  -2  -3 -11 3598.20 486.324  58
  -2  -3 -11 2479.69 807.007   1
  -2  -3 -11 1954.53 431.094  20
  -2  -3 -11 3062.00 422.878  45
  -2  -3 -11 3149.24 440.247  35
  -2   3 -11 3346.38 415.807  58
  -2   3 -11 2746.28 736.822   1
  -2   3 -11 3215.11 438.366  44
  -2   3 -11 3831.11 503.318  30
  -2  -3 -12 2317.50 524.752  20
   2  -3  12 1674.40 728.079   4
   2   3  12 3232.94 402.229  38
  -2  -3 -12 3076.56 458.800  45
  -2   3 -12 3649.41 477.184  58
  -2  -3 -12 2957.73 466.558  35
  -2   3 -12 2851.38 430.505  20
  -2   3 -12 3391.90 497.087  33
  -2  -3 -12 2533.33 897.606   1
  -2   3 -12 3444.64 501.862  44
  -2  -3 -12 3613.55 539.258  58
  -2  -3 -13 669.371 474.481  20
  -2   3 -13 1797.25 443.443  58
  -2   3 -13 1109.50 459.859  33
  -2  -3 -13 926.146 403.015  45
  -2   3 -13 523.796 378.599  20
   2   3  13 828.745 326.576  38
  -2   3 -13 1220.99 468.531  44
  -2  -3 -13 777.704 408.359  35
  -2  -3 -13 1190.06 456.684  58
  -2  -3 -14 1313.55 574.129  20
  -2   3 -14 1896.53 472.673  33
  -2   3 -14 2730.78 541.796  58
  -2   3 -14 1578.03 503.526  44
  -2  -3 -14 1102.78 481.981  58
  -2   3 -14 1123.85 416.139  20
  -2  -3 -14 1377.39 443.495  35
  -2  -3 -14 1274.84 433.238  45
  -2  -3 -15 17860.3 794.021  45
  -2   3 -15 19849.0 1001.56  58
  -2  -3 -15 19044.6 1139.17  20
  -2   3 -15 15754.6 770.063  33
   2   3  15 17760.8 868.131  16
  -2   3 -15 18752.0 965.061  20
  -2   3 -15 17712.0 937.192  44
  -2   3 -16 15957.2 837.789  20
  -2   3 -16 13952.0 798.724  44
  -2  -3 -16 14402.3 667.355  45
  -2   3 -16 14608.1 814.232  45
  -2   3 -16 13045.7 715.556  40
  -2   3 -16 14284.2 859.791  58
   2   3  16 13993.0 731.437  16
  -2  -3 -16 14182.8 945.239  20
  -2   3 -17 49.1945 365.302  45
   2   3  17-23.7572 320.411  16
  -2   3 -17 495.129 323.224  44
  -2  -3 -17-40.4915 389.701  20
  -2   3 -17 131.103 309.324  40
  -2   3 -17-354.104 376.099  58
  -2  -3 -17 231.238 226.777  45
  -2   3 -17-168.147 297.031  20
  -2   3 -18 1734.27 317.042  45
  -2   3 -18 1700.56 254.763  40
   2   3  18 2380.26 281.337  16
  -2  -3 -18 1866.92 355.185  20
  -2   3 -18 997.104 274.069  58
  -2  -3 -19 1240.14 196.762  49
  -2   3 -19 1237.25 183.286  45
   2   3  19 1469.26 189.744  46
   2   4 -20 515.830 203.565  58
   2   4 -20 902.081 191.576  44
   2   4 -20 449.399 209.486  45
   2  -4 -20 741.861 218.277  20
  -2   4  20 443.085 194.306  16
   2   4 -19 6201.43 431.054  20
   2   4 -19 5898.59 409.785  44
   2   4 -19 5054.18 363.995  40
   2  -4 -19 4346.78 336.787  58
  -2   4  19 4913.06 385.408  16
   2  -4 -19 5542.87 474.092  20
   2   4 -19 6450.36 472.097  58
  -2   4  19 5132.22 337.851  38
   2   4 -18 8356.80 552.959  44
   2   4 -18 7199.60 523.444  20
  -2   4  18 8725.51 516.379  38
   2  -4 -18 8675.70 667.978  20
   2  -4 -18 6653.33 489.106  58
   2   4 -18 10179.7 636.165  58
   2  -4 -18 7931.32 541.417  35
   2   4 -17 385.858 388.604  44
   2   4 -17 315.184 351.203  58
   2   4 -17 219.136 295.397  33
   2  -4 -17-66.4038 321.465  58
  -2   4  17 108.639 287.291  38
   2  -4 -17-586.591 448.570  20
   2   4 -17-49.8982 320.157  20
   2  -4 -17 220.403 327.341  35
   2   4 -16 1514.53 413.894  20
   2   4 -16 1342.15 425.686  44
   2   4 -16 1646.17 413.277  58
   2  -4 -16 1436.86 392.232  58
  -2   4  16 1492.40 375.494  38
   2   4 -16 1893.77 500.741  30
   2  -4 -16 1035.40 433.543  20
   2  -4 -16 1336.51 401.661  35
   2   4 -16 1192.75 364.313  33
   2   4 -15 7739.17 692.968  39
   2   4 -15 6323.20 578.874  58
   2  -4 -15 8302.24 635.276  58
   2   4 -15 7583.91 616.640  20
   2   4 -15 7226.83 675.987  30
   2   4 -15 6514.21 604.502  44
   2  -4 -15 6786.36 653.157  20
   2  -4 -15 7390.80 624.067  35
  -2   4  15 7775.33 600.960  38
   2   4 -15 6249.64 552.680  33
   2   4 -14 423.832 399.398  30
   2  -4 -14 494.806 336.060  35
  -2   4  14 669.543 342.877  38
   2   4 -14 282.716 345.260  58
   2  -4 -14 534.085 399.214  20
   2   4 -14 949.201 528.786  64
   2   4 -14 267.562 363.681  44
   2   4 -14 670.475 349.373  20
   2   4 -14 459.560 411.816  39
   2  -4 -14 1412.77 390.467  58
   2   4 -13 1014.82 334.529  58
   2  -4 -13 1356.65 364.687  35
   2  -4 -13 1928.04 639.950   1
   2  -4 -13 1730.33 405.733  20
  -2   4  13 913.598 481.729   2
   2   4 -13 1029.80 346.886  44
   2   4 -13 1453.94 423.698  39
  -2   4  13 1470.58 287.358  47
   2   4 -13 1579.58 422.735  30
  -2   4  13 1325.63 334.231  38
  -2  -4  13 1806.06 663.085   4
   2  -4 -13 1419.54 358.928  58
   2   4 -13 2024.62 522.621  64
   2  -4 -12 2704.36 702.229   1
   2   4 -12 2018.01 408.352  39
  -2   4  12 2394.59 346.032  38
   2   4 -12 2110.17 398.417  30
   2   4 -12 2826.07 504.431  64
  -2   4  12 2018.33 542.314   2
  -2  -4  12 1999.88 650.760   4
   2  -4 -12 2489.97 373.839  35
  -2  -4  11 11498.6 1169.24   4
   2  -4 -11 11194.9 1070.58   1
  -2   4  11 10157.6 966.375   2
  -2   4  11 11558.5 976.749   3
   2   4 -10 444.314 409.488   8
   2  -4 -10 766.356 425.513   1
  -2   4  10 553.338 365.457   3
  -2  -4  10 898.608 498.736   4
   2   4  -9 23083.9 1081.12   5
  -2   4   9 23036.6 1279.86   3
   2   4  -9 25017.2 1401.86   8
   2  -4  -9 23800.9 1353.91   1
  -2  -4   9 22145.5 1423.73   4
   2   4  -8 28104.2 1157.70   5
   2   4  -8 30550.0 1518.26   8
   2  -4  -8 29110.2 1380.50   1
  -2   4   8 29415.3 1393.80   3
  -2  -4   8 29670.1 1529.39   4
   2  -4  -7 8087.89 692.122   1
   2   4  -7 8148.50 627.398   5
  -2  -4   7 7664.32 775.260   4
   2   4  -7 8047.64 814.009   8
  -2   4   7 7782.09 729.536   3
   2  -4  -6 102035. 2322.54   1
  -2  -4   6 95077.0 2494.98   4
  -2   4   6 100207. 2487.44   3
   2   4  -6 97991.4 2196.63   5
  -2   4   5 18068.7 958.272   3
  -2  -4   5 18530.2 970.940   4
   2   4  -5 18713.7 848.509   5
   2  -4  -5 18975.5 830.829   1
   2  -4  -4 6887.95 441.679   1
  -2  -4   4 6287.04 543.467   4
  -2   4   4 6729.91 575.230   3
   2   4  -4 6399.78 498.276   5
  -2   4   4 5549.75 301.434   8
  -2   4   3 50.6929 115.337   6
   2   4  -3-3.24650 205.613   5
   2  -4  -3 45.6186 111.500   1
  -2   4   3 17.5574 144.208   8
  -2  -4   3 130.877 222.536   4
  -2   4   3 51.8398 179.907   2
  -2   4   3 5.76765 209.708   3
  -2   4   2 13605.9 643.098   2
  -2   4   2 12373.0 594.770   8
  -2  -4   2 14082.4 667.041   4
  -2   4   2 13290.7 685.654   3
   2   4  -2 13084.2 647.303   5
  -2   4   2 13323.5 549.754   6
  -2   4   1 39490.8 1130.89   3
  -2   4   1 37773.2 1049.44   6
  -2   4   1 36080.1 1138.47   8
  -2   4   1 40089.5 1059.52   2
   2   4  -1 39018.5 1097.33   5
   2  -4   0 2989.77 198.164   4
   2   4   0 3020.17 345.929   5
  -2   4   0 2779.23 327.087   6
  -2   4   0 2364.13 366.190   8
  -2   4   0 2748.40 253.994   2
   2   4   1 66500.5 1588.19   5
  -2   4  -1 68554.7 1641.96   6
  -2   4  -1 64907.5 1769.18   8
  -2   4  -1 64609.7 1174.32   2
  -2   4  -2 132273. 2586.15   6
  -2   4  -2 124987. 1877.57   5
  -2   4  -2 126131. 2522.70   7
  -2   4  -2 132177. 2788.20   8
   2   4   2 130115. 2532.31   5
  -2   4  -3 44780.7 1430.84   6
  -2   4  -3 44204.2 1184.27   1
  -2   4  -3 43561.3 825.686   5
  -2  -4  -3 46416.1 1583.67   1
  -2   4  -3 45402.9 1602.31   8
  -2   4  -3 44636.6 1446.69   7
  -2   4  -4 46861.1 1411.78   1
  -2   4  -4 46127.6 1544.47   6
  -2  -4  -4 49717.3 1763.53   1
  -2   4  -4 48975.0 1760.54   8
  -2   4  -4 48678.8 1603.28   7
  -2   4  -5-16.1684 411.670   8
  -2   4  -5 108.462 230.197   1
  -2   4  -5 31.9900 299.931   6
  -2  -4  -5 114.616 350.485   1
  -2  -4  -6 4061.90 657.943   1
  -2   4  -6 3703.36 559.209   1
  -2   4  -6 3528.18 521.139   6
  -2   4  -6 4200.84 671.405   8
  -2   4  -7 266.863 321.654   6
  -2  -4  -7 102.007 389.185   1
  -2   4  -7 190.201 346.976   1
   2   4   7 87.1027 319.356   3
  -2   4  -7 296.655 424.735   8
  -2   4  -8 860.993 389.221   6
  -2   4  -8 1462.38 595.392   8
   2   4   8 786.686 403.402   3
  -2  -4  -8 1103.36 535.207   1
  -2   4  -8 946.626 442.572   1
  -2   4  -9 1665.84 561.729   1
  -2  -4  -9 1731.95 660.076   1
   2   4   9 1625.75 502.934   3
  -2   4  -9 1751.39 488.283   6
   2   4  10 31703.8 1754.75   3
  -2  -4 -10 35553.9 2249.62   1
  -2   4 -11 1697.66 405.476  33
   2  -4  11 1431.14 653.921   4
  -2   4 -11 1700.56 393.903  44
  -2   4 -11 1845.01 357.294  58
  -2   4 -11 2188.33 502.792  39
  -2   4 -11 2426.31 453.281  30
  -2  -4 -11 1220.22 438.938  20
  -2  -4 -11 1875.84 419.550  58
  -2  -4 -11 1962.18 384.199  45
  -2  -4 -11 1745.52 391.464  35
   2   4  11 1647.53 593.184   3
  -2  -4 -11 953.148 705.660   1
   2   4  11 1559.60 350.186  38
   2  -4  12 10388.5 1318.01   4
  -2  -4 -12 12807.7 936.802  20
  -2  -4 -12 14647.0 745.415  45
  -2   4 -12 11190.5 692.514  53
  -2   4 -12 14210.9 794.247  44
  -2   4 -12 14131.8 757.175  58
  -2   4 -12 13831.9 818.649  33
  -2  -4 -12 12275.2 834.598  58
   2   4  12 13881.9 749.699  38
  -2  -4 -12 14025.2 826.836  35
  -2  -4 -12 11331.3 1492.45   1
  -2  -4 -13 2846.86 504.158  35
  -2   4 -13 3088.14 544.512  33
  -2   4 -13 3355.69 551.603  44
  -2  -4 -13 2825.09 611.449  20
  -2  -4 -13 1683.40 464.246  58
  -2   4 -13 4398.42 516.836  58
   2   4  13 2561.50 434.813  38
  -2  -4 -13 3222.21 447.871  45
  -2   4 -14 7376.92 657.026  58
   2   4  14 4615.86 560.231  16
  -2  -4 -14 6286.89 524.721  45
  -2  -4 -14 4620.67 603.766  58
  -2  -4 -14 7161.43 799.461  20
  -2   4 -14 5885.32 616.618  44
  -2  -4 -14 5897.61 637.591  35
  -2   4 -14 6558.68 638.637  33
   2   4  14 5307.43 528.426  38
  -2  -4 -15 1326.76 354.754  45
  -2  -4 -15 1116.46 562.953  20
  -2   4 -15 1690.24 463.155  58
  -2  -4 -15 51.9691 426.469  58
   2   4  15 887.343 328.804  38
   2   4  15 605.879 455.129  16
  -2   4 -15 1029.00 424.451  33
  -2   4 -15 1118.38 458.668  44
  -2  -4 -16 4793.02 385.096  45
  -2   4 -16 5358.60 573.012  44
  -2   4 -16 4699.78 455.780  33
  -2  -4 -16 4478.99 601.086  20
  -2   4 -16 5020.35 563.137  45
   2   4  16 5243.28 522.047  16
  -2   4 -16 5014.58 550.640  58
  -2   4 -16 4437.68 495.992  40
  -2   4 -17-22.6168 330.505  45
   2   4  17 158.658 311.506  16
  -2   4 -17 383.168 327.242  44
  -2   4 -17-118.026 292.799  40
  -2  -4 -17 478.847 362.002  20
  -2   4 -17-273.772 325.163  58
  -2   4 -18 13027.0 499.345  40
  -2  -4 -18 12800.4 611.421  20
   2   4  18 14991.6 496.136  16
  -2   4 -18 12322.5 544.636  58
  -2   4 -18 14397.6 567.057  45
   2   5 -20 5324.36 310.679  58
  -2   5  20 5505.24 282.750  16
   2   5 -20 5857.84 321.375  45
   2  -5 -20 5272.61 303.534  20
  -2   5  19 4975.75 370.111  16
   2   5 -19 5413.18 368.506  40
   2   5 -19 6571.27 439.009  58
   2   5 -19 5933.04 411.020  44
   2  -5 -19 4971.25 418.598  20
  -2   5  19 5550.15 335.763  38
   2   5 -18 5043.40 474.532  58
   2   5 -18 3602.81 426.736  44
  -2   5  18 3659.57 378.953  38
   2  -5 -18 4090.75 492.416  20
   2   5 -18 3809.60 358.136  33
   2  -5 -18 3417.30 398.749  35
   2   5 -17 2132.54 375.870  33
   2  -5 -17 1302.47 312.817  58
  -2   5  17 2362.58 391.613  38
   2  -5 -17 2060.25 450.484  20
   2   5 -17 2975.78 426.958  58
   2  -5 -17 2429.13 423.695  35
   2   5 -17 2560.01 464.761  44
   2   5 -17 1529.58 347.935  20
   2  -5 -16 5285.89 549.406  35
   2   5 -16 7223.22 664.208  30
   2  -5 -16 4997.46 592.866  20
   2   5 -16 5665.36 533.314  20
   2   5 -16 5996.10 591.424  44
  -2   5  16 6302.80 560.806  38
   2   5 -16 6464.54 569.030  58
   2   5 -16 5105.84 506.014  33
   2  -5 -16 4982.93 498.610  58
   2  -5 -15 230.879 377.636  35
   2  -5 -15-194.172 429.058  20
   2   5 -15 530.598 352.436  20
  -2   5  15-59.4375 342.258  38
   2   5 -15 108.343 375.563  44
   2   5 -15-72.4175 405.884  33
   2  -5 -15 307.423 325.603  58
   2   5 -15 352.264 409.629  30
   2   5 -15 823.998 436.465  39
   2   5 -15 351.042 357.190  58
  -2   5  14 11389.6 712.281  38
   2  -5 -14 11712.4 741.978  35
   2   5 -14 11918.4 920.414  64
   2   5 -14 11667.6 798.532  39
   2   5 -14 10830.7 726.259  44
   2   5 -14 10881.2 675.444  58
   2   5 -14 11168.4 798.885  30
  -2   5  14 11262.7 610.480  47
   2   5 -14 11526.2 706.253  20
   2  -5 -14 10651.9 748.634  20
   2   5 -13-60.8690 369.891  39
   2   5 -13-39.4074 323.173  58
   2   5 -13 239.824 488.189  64
   2  -5 -13 298.565 321.374  35
  -2   5  13 238.860 271.908  47
  -2   5  13-17.2840 424.182   2
  -2  -5  13 272.843 585.255   4
   2  -5 -13 283.072 345.685  20
   2   5 -13-85.7646 384.114  44
   2   5 -13-269.114 373.116  30
  -2   5  13 259.252 292.429  38
   2  -5 -12 18919.5 855.988  35
   2   5 -12 17309.8 890.779  30
   2   5 -12 20244.0 923.831  61
   2   5 -12 18292.2 920.068  39
   2  -5 -12 18360.3 841.223  20
   2  -5 -12 17929.4 1411.42   1
   2   5 -12 17760.0 951.174  64
  -2  -5  12 17318.7 1491.32   4
  -2   5  12 17487.4 793.052  38
  -2   5  12 16981.2 704.720  47
  -2   5  12 15699.5 1296.08   2
  -2   5  11 21559.3 1454.71   2
  -2   5  11 21670.0 1415.12   3
   2   5 -11 23555.7 1491.58   8
  -2  -5  11 23515.0 1652.32   4
   2  -5 -11 22872.3 1506.81   1
   2   5 -10 24789.8 1541.03   8
  -2   5  10 23958.9 1443.42   3
  -2   5  10 22316.0 1404.42   2
   2  -5 -10 24202.5 1466.34   1
  -2  -5  10 24127.0 1584.57   4
   2   5  -9 671.784 299.183   5
   2   5  -9 517.131 474.987   8
  -2   5   9 1010.66 440.702   3
  -2  -5   9 470.857 450.227   4
   2  -5  -9 698.736 378.002   1
   2   5  -8 3594.48 682.672   8
   2   5  -8 3904.14 471.541   5
  -2  -5   8 3890.25 664.132   4
   2  -5  -8 3903.87 570.917   1
  -2   5   8 3523.90 581.394   3
   2   5  -7 16975.0 890.397   5
  -2  -5   7 16402.8 1102.09   4
   2  -5  -7 17374.4 984.686   1
  -2   5   7 17569.8 1113.07   3
   2   5  -7 17006.0 1217.22   8
  -2   5   6 25341.3 1292.40   3
   2  -5  -6 26482.7 1100.62   1
   2   5  -6 25502.8 1088.97   5
  -2  -5   6 25220.6 1275.02   4
  -2  -5   5 134.123 332.994   4
   2   5  -5 107.819 264.962   5
  -2   5   5 290.567 317.887   3
   2  -5  -5 353.022 251.350   1
  -2   5   4 1744.13 257.305   8
  -2   5   4 1789.66 389.000   3
  -2  -5   4 2144.98 404.676   4
   2   5  -4 2023.99 343.091   5
   2  -5  -4 2000.87 262.229   1
  -2   5   3 7393.26 497.111   8
  -2  -5   3 8471.80 613.748   4
  -2   5   3 8186.83 451.395   6
   2  -5  -3 8099.98 365.048   1
   2   5  -3 8407.74 581.914   5
  -2   5   3 7946.18 583.179   2
  -2   5   3 8520.87 652.229   3
  -2   5   2 15744.9 676.938   6
  -2   5   2 17028.3 781.304   2
   2   5  -2 16787.6 783.599   5
  -2   5   2 15567.0 765.561   8
  -2   5   2 16747.7 835.637   3
   2   5  -1 4935.77 448.586   5
  -2   5   1 4663.11 413.636   6
  -2   5   1 4427.76 483.679   8
  -2   5   1 4693.04 436.012   3
  -2   5   1 4772.64 390.400   2
  -2   5   0 4548.87 513.870   8
   2  -5   0 4540.82 224.501   4
  -2   5   0 4631.85 444.073   6
  -2   5   0 4979.03 345.939   2
   2   5   0 4718.05 452.369   5
   2  -5   1 2984.14 275.530   4
  -2   5  -1 3037.09 242.630   2
  -2   5  -1 2571.40 418.621   7
  -2   5  -1 3205.24 407.116   6
  -2   5  -1 3144.91 486.949   8
   2   5   1 2871.61 407.674   5
  -2   5  -2 1528.66 387.616   7
  -2   5  -2 1559.75 416.794   8
   2  -5   2 1090.47 246.447   4
  -2   5  -2 1494.82 336.185   6
   2   5   2 1277.84 351.721   5
  -2   5  -3 433.232 295.653   6
  -2   5  -3 414.830 372.819   7
  -2  -5  -3 414.785 324.331   1
   2  -5   3 439.261 269.710   4
  -2   5  -3 621.635 399.962   8
  -2   5  -3 446.205 150.652   5
  -2  -5  -4 20954.5 1163.17   1
  -2   5  -4 20074.1 1078.14   6
  -2   5  -4 20366.8 1214.90   8
  -2   5  -4 18873.7 1113.59   7
  -2   5  -5 4796.42 704.093   8
  -2   5  -5 5891.72 656.928   6
  -2  -5  -5 6335.58 732.184   1
  -2   5  -6 3474.51 675.963   8
   2   5   6 2947.11 543.776   3
  -2  -5  -6 3699.29 656.982   1
  -2   5  -6 2905.54 525.586   6
  -2   5  -7-181.914 436.619   8
  -2   5  -7 257.567 343.310   6
   2   5   7-4.75640 330.820   3
  -2  -5  -7 205.128 397.745   1
   2   5   8 5470.41 749.857   3
  -2  -5  -8 6665.88 942.568   1
  -2   5  -8 7087.65 970.317   8
  -2   5  -8 6375.00 766.996   6
   2   5   9 1221.64 497.317   3
  -2  -5  -9 1387.88 613.734   1
  -2   5  -9 1387.40 599.746   8
  -2   5  -9 1662.25 508.024   6
   2  -5   9 1045.08 538.434   4
  -2  -5 -10 9035.51 613.776  35
  -2   5 -10 9884.29 712.513  61
  -2   5 -10 8217.87 573.330  44
  -2  -5 -10 8656.54 709.828  20
  -2   5 -10 9018.49 702.300  39
   2   5  10 8478.77 600.473  38
  -2   5 -10 11532.0 757.823  10
  -2  -5 -10 7159.36 1097.56   1
   2  -5  10 7949.23 1078.31   4
  -2   5 -10 8130.79 599.395  33
  -2   5 -10 9420.15 713.447  34
  -2   5 -10 9715.73 783.434  64
  -2   5 -10 8727.57 630.473  30
   2   5  10 7429.56 947.624   3
  -2   5 -11 7796.29 799.884  64
  -2   5 -11 7267.69 588.836  44
   2   5  11 6748.01 598.496  38
  -2  -5 -11 5859.56 589.723  58
  -2   5 -11 7225.86 623.509  33
  -2  -5 -11 5523.69 1061.54   1
  -2   5 -11 8084.47 727.074  39
   2   5  11 6211.66 952.330   3
  -2  -5 -11 7591.44 728.344  20
  -2   5 -11 8286.08 682.647  30
  -2  -5 -11 7391.09 601.834  35
  -2   5 -11 7693.71 530.586  58
   2  -5  11 6569.11 1045.69   4
  -2   5 -12 1555.02 488.169  33
  -2  -5 -12 1448.59 433.571  35
  -2  -5 -12 1326.75 537.516  20
  -2  -5 -12 527.468 406.513  58
   2   5  12 1393.53 406.971  38
  -2   5 -12 1737.62 463.958  30
  -2   5 -12 1262.19 439.717  44
  -2   5 -12 1504.48 382.516  58
  -2   5 -13 477.114 472.225  33
  -2  -5 -13-136.004 415.053  58
  -2   5 -13 779.165 479.441  44
  -2  -5 -13 414.750 382.523  35
  -2  -5 -13 513.759 503.037  20
  -2   5 -13 1480.12 402.499  58
   2   5  13 379.820 348.415  38
  -2   5 -13-408.135 455.740  53
   2   5  14 18163.1 908.301  16
  -2  -5 -14 18985.4 1134.50  20
  -2   5 -14 16265.9 761.325  53
  -2   5 -14 20427.0 986.991  44
  -2   5 -14 18881.2 947.634  33
  -2   5 -14 21397.0 961.718  58
  -2  -5 -14 15211.3 913.213  58
   2   5  14 18509.4 890.883  38
  -2  -5 -14 18947.7 976.998  35
  -2   5 -15 4686.52 527.255  58
  -2  -5 -15 3214.61 577.670  20
  -2   5 -15 4733.09 541.964  33
  -2   5 -15 4384.49 598.989  44
   2   5  15 3427.72 517.004  16
   2   5  15 4041.31 451.537  38
  -2   5 -16 1760.30 436.264  44
  -2   5 -16 955.712 340.349  33
  -2  -5 -16 1315.39 456.999  20
  -2   5 -16 1099.43 354.238  58
  -2   5 -16 1459.36 419.886  45
   2   5  16 1170.67 389.669  16
  -2   5 -17 1038.66 297.782  58
  -2   5 -17 1951.23 375.939  44
  -2  -5 -17 1654.92 385.414  20
   2   5  17 1920.88 339.085  16
  -2   5 -17 988.652 295.977  40
  -2   5 -17 1627.18 273.036  33
  -2   5 -17 1468.09 342.182  45
   2   5  18 2124.35 244.523  16
  -2   5 -18 1542.00 232.250  40
   2   5  18 1534.59 201.663  56
   2   5  18 1734.11 235.039  46
  -2   5 -18 1714.63 252.866  45
  -2  -5 -18 1901.54 263.943  49
   2  -6 -19 2761.20 293.761  20
  -2   6  19 2364.59 273.295  16
   2   6 -19 2668.52 303.172  44
  -2   6  19 2562.69 240.644  38
   2   6 -19 2223.32 273.508  40
   2   6 -19 2493.66 274.444  58
   2   6 -18-87.1553 304.277  44
   2   6 -18 370.663 264.755  58
   2  -6 -18 26.0717 247.340  35
   2   6 -18 306.510 253.903  33
   2  -6 -18 132.490 277.392  20
  -2   6  18-35.5960 224.064  38
   2   6 -17 3125.25 421.778  58
  -2   6  17 2775.94 404.143  38
   2   6 -17 2948.36 465.472  44
   2   6 -17 2538.78 395.076  33
   2  -6 -17 3160.84 498.476  20
   2  -6 -17 2590.04 405.477  35
   2  -6 -16 525.998 357.578  35
   2   6 -16 902.036 338.588  58
   2   6 -16 1168.08 450.746  30
   2   6 -16 982.376 444.737  39
  -2   6  16 551.145 356.076  38
   2   6 -16 600.188 424.759  44
   2  -6 -16 571.919 433.404  20
   2   6 -16 396.714 375.622  33
   2  -6 -15 7334.23 615.621  35
   2   6 -15 6775.05 614.170  44
   2   6 -15 7202.04 568.419  58
   2   6 -15 7461.13 709.260  39
   2   6 -15 6909.78 666.695  30
   2   6 -15 5590.98 581.776  33
   2  -6 -15 5983.97 626.943  20
  -2   6  15 6870.17 502.796  47
  -2   6  15 6845.51 615.329  38
   2   6 -15 8367.05 803.953  64
   2   6 -14 6913.57 624.880  44
   2   6 -14 7434.61 803.266  64
  -2   6  14 7531.11 533.729  47
   2   6 -14 7240.37 671.708  30
   2  -6 -14 7599.57 641.744  35
   2   6 -14 7026.87 564.794  58
  -2   6  14 7737.65 620.429  38
   2   6 -14 7120.16 688.723  39
   2  -6 -14 5986.40 625.782  20
   2  -6 -13 15769.0 851.547  35
   2   6 -13 13678.6 786.294  44
   2  -6 -13 14258.4 824.750  20
   2   6 -13 15730.2 896.240  30
  -2   6  13 15053.0 726.504  47
  -2   6  13 15952.3 817.376  38
   2   6 -13 14240.4 747.295  58
   2   6 -13 15102.5 916.869  39
   2   6 -13 15164.3 1017.46  64
   2   6 -12 3870.14 516.441  30
   2   6 -12 3810.41 607.191  64
   2  -6 -12 3911.81 472.850  20
   2   6 -12 3941.99 543.343  39
  -2  -6  12 4161.05 829.115   4
  -2   6  12 4443.71 435.409  47
  -2   6  12 3796.24 733.076   2
  -2   6  12 4532.69 477.296  38
   2  -6 -12 4964.94 521.768  35
   2  -6 -11 9935.41 634.738  35
   2   6 -11 8756.04 1048.18   8
  -2   6  11 9496.37 546.246  47
  -2  -6  11 8986.74 1084.04   4
  -2   6  11 9333.20 587.388  38
  -2   6  11 9260.16 1025.15   2
   2   6 -11 9173.77 722.329  64
  -2   6  11 9102.47 994.711   3
   2  -6 -11 9567.46 993.599   1
   2   6 -11 14104.4 876.210  10
   2   6 -11 13265.8 896.162  34
  -2  -6  10 3541.66 717.046   4
  -2   6  10 3409.41 692.464   2
   2   6 -10 4249.95 787.677   8
   2  -6 -10 4264.03 669.413   1
  -2   6  10 3192.64 652.038   3
   2   6  -9 32320.6 1853.65   8
  -2   6   9 30535.2 1667.30   3
  -2  -6   9 30065.2 1690.67   4
  -2   6   9 31225.9 1700.33   2
   2  -6  -9 31923.7 1574.35   1
   2   6  -8 8128.61 998.572   8
   2   6  -8 7845.84 645.863   5
  -2  -6   8 8525.06 888.345   4
  -2   6   8 8066.18 875.459   3
   2  -6  -8 8629.52 774.778   1
  -2   6   7 1310.98 474.766   3
   2   6  -7 1147.93 520.719   8
   2  -6  -7 1097.49 352.781   1
   2   6  -7 921.671 311.462   5
  -2  -6   7 846.513 405.799   4
  -2  -6   6 3608.38 587.680   4
  -2   6   6 4284.26 634.032   3
   2  -6  -6 4101.39 469.799   1
   2   6  -6 3741.75 472.581   5
  -2   6   5 1094.42 384.655   2
  -2   6   5 1477.00 450.455   3
   2  -6  -5 1638.28 302.961   1
   2   6  -5 1398.18 343.486   5
  -2  -6   5 1134.79 390.756   4
  -2  -6   4 22303.7 1076.43   4
  -2   6   4 20500.2 827.612   8
  -2   6   4 24267.4 1223.64   3
  -2   6   4 22541.9 1103.37   2
   2   6  -4 24219.5 1042.93   5
  -2  -6   3 30900.2 1184.43   4
  -2   6   3 27720.1 1081.36   8
   2   6  -3 31638.6 1172.68   5
  -2   6   3 28511.8 1173.52   2
  -2   6   3 30190.9 1291.90   3
  -2   6   2 29303.1 1120.13   2
  -2   6   2 28178.4 1163.95   8
   2   6  -2 30760.0 1149.74   5
  -2   6   2 29049.9 1209.88   3
  -2   6   2 29609.4 1048.40   6
   2   6  -1 452.066 285.331   5
  -2   6   1 503.993 354.518   7
  -2   6   1 475.127 270.374   3
  -2   6   1 402.964 209.013   2
  -2   6   1 385.951 320.955   8
  -2   6   1 329.824 231.589   6
  -2   6   0 14220.0 809.337   6
  -2   6   0 14816.9 636.303   2
   2   6   0 15254.5 838.417   5
  -2   6   0 14508.4 957.387   8
  -2   6   0 13711.9 875.180   7
  -2   6  -1 1215.78 187.770   2
   2   6   1 1093.44 380.127   5
  -2   6  -1 1079.98 341.263   6
   2  -6   1 1149.51 193.041   4
  -2   6  -1 852.714 407.273   8
  -2   6  -1 1188.57 411.482   7
  -2   6  -2 21580.1 1253.41   8
   2  -6   2 23013.2 854.772   4
  -2  -6  -2 21655.3 1100.95   1
  -2   6  -2 21488.9 1149.01   7
  -2   6  -2 21667.6 1122.63   6
   2   6   2 20763.3 1080.35   5
  -2   6  -3 38517.9 1713.66   8
  -2   6  -3 36885.4 1581.46   7
  -2   6  -3 38205.8 1541.98   6
  -2  -6  -3 35843.2 1464.06   1
   2  -6   3 38365.6 1297.09   4
  -2   6  -4 22335.2 1375.20   8
  -2  -6  -4 22040.7 1215.57   1
  -2   6  -4 20960.1 1266.50   7
  -2   6  -4 21242.9 1203.99   6
   2  -6   4 21402.8 1077.44   4
  -2   6  -5 44805.5 1816.69   6
  -2   6  -5 45679.3 2021.84   8
  -2  -6  -5 44225.1 1866.65   1
   2  -6   5 46074.5 1727.13   4
   2   6   5 44413.8 1860.00   3
   2  -6   6-31.7817 352.214   4
   2   6   6 33.5994 345.521   3
  -2   6  -6 133.119 350.419   6
  -2  -6  -6-26.1453 375.391   1
  -2   6  -6-98.2757 453.042   8
  -2   6  -7 10408.6 1136.53   8
  -2   6  -7 9747.33 941.167   6
  -2  -6  -7 9510.48 1019.37   1
   2   6   7 8775.16 949.569   3
   2  -6   7 9630.87 952.708   4
  -2   6  -8 159.861 544.858   8
  -2   6  -8 142.501 420.217   6
   2  -6   8-51.0368 419.204   4
  -2  -6  -8 48.3063 412.640   1
   2   6   8 153.465 368.791   3
  -2  -6  -9 4032.55 812.431   1
  -2   6  -9 3801.15 443.542  33
  -2   6  -9 4827.42 915.267   8
   2   6   9 3582.04 720.659   3
   2  -6   9 4176.92 803.209   4
  -2   6  -9 3914.61 527.962  61
  -2  -6 -10 1666.16 368.243  35
  -2   6 -10 2616.55 572.625  34
  -2   6 -10 1957.14 432.870  59
  -2  -6 -10 1041.08 634.625   1
  -2   6 -10 1779.95 408.598  44
  -2   6 -10 1809.77 405.739  30
   2   6  10 1368.28 367.137  38
  -2   6 -10 1298.28 401.957  33
   2  -6  10 1517.94 641.530   4
  -2   6 -10 2307.82 567.690  64
  -2  -6 -10 977.183 332.784  58
  -2   6 -10 2225.24 464.213  39
   2   6  10 1234.89 533.617   3
  -2  -6 -10 2075.78 491.478  20
  -2   6 -10 2911.71 601.796  61
  -2  -6 -11 11256.8 1382.56   1
  -2   6 -11 17290.3 973.513  61
   2   6  11 12605.7 775.045  38
  -2   6 -11 12678.0 790.448  33
   2   6  11 10973.4 1220.57   3
  -2   6 -11 15894.9 1057.99  34
  -2   6 -11 14216.5 1021.38  64
  -2  -6 -11 15058.7 948.757  20
  -2   6 -11 13307.2 767.176  44
  -2  -6 -11 9681.11 740.000  58
  -2   6 -11 13335.6 754.243  59
   2  -6  11 11606.9 1310.44   4
  -2  -6 -11 13193.9 791.391  35
  -2   6 -11 14799.1 832.571  30
  -2   6 -11 13725.2 913.689  39
   2   6  12 12193.1 759.445  16
  -2  -6 -12 10249.9 761.766  58
  -2  -6 -12 13591.8 976.673  20
  -2   6 -12 12871.5 838.837  33
  -2   6 -12 13508.6 817.889  44
  -2   6 -12 14614.0 731.141  58
   2   6  12 11909.8 804.226  38
  -2  -6 -12 13733.8 848.629  35
  -2   6 -12 13268.5 752.266  59
  -2   6 -13 37148.5 1190.50  58
  -2   6 -13 34625.4 1271.37  44
  -2   6 -13 34887.7 1292.01  33
   2   6  13 33512.1 1252.90  38
  -2  -6 -13 32938.5 1429.31  20
  -2  -6 -13 34905.9 1307.81  35
   2   6  13 34497.5 1208.68  16
  -2   6 -14 272.306 427.453  44
   2   6  14 183.663 468.777  16
  -2  -6 -14 428.512 449.900  20
  -2   6 -14 1034.50 467.410  33
  -2   6 -14 1403.20 378.467  58
  -2  -6 -14 764.613 405.702  35
   2   6  14 555.534 359.335  38
  -2   6 -14 356.781 379.578  53
  -2   6 -15 5524.32 604.600  44
   2   6  15 4721.49 485.869  38
  -2   6 -15 5831.07 567.040  33
  -2  -6 -15 5000.36 606.778  20
   2   6  15 4888.83 538.142  16
  -2   6 -15 5635.18 512.968  58
  -2   6 -16-131.405 339.054  33
  -2  -6 -16 542.694 376.329  20
  -2   6 -16 268.696 372.705  44
   2   6  16 108.461 339.841  16
  -2   6 -16-8.11584 353.675  45
  -2   6 -16-194.278 284.807  58
  -2   6 -17 6994.16 388.882  33
   2   6  17 8974.78 437.977  46
  -2   6 -17 6929.11 438.886  40
  -2   6 -17 7891.25 472.203  45
  -2   6 -17 6644.24 384.538  58
   2   6  17 8962.14 461.610  16
  -2   6 -18 24.7401 163.569  45
  -2   6 -18 54.9876 158.752  40
   2   6  18 83.4893 127.923  46
   2   6  18 262.769 156.519  16
  -2   7  19 8606.18 352.021  16
   2   7 -19 8000.84 389.360  45
   2   7 -19 8735.36 403.545  44
   2   7 -19 7956.45 381.049  40
  -2   7  18-72.4966 261.958  16
   2   7 -18 177.581 280.030  44
  -2   7  18 119.089 212.806  38
   2   7 -18 498.042 223.784  58
   2   7 -18 651.352 260.508  33
   2  -7 -18 395.100 247.861  20
   2  -7 -18 208.709 223.871  35
   2   7 -17 1713.75 332.167  58
  -2   7  17 718.326 298.720  38
   2   7 -17 783.677 330.515  33
  -2   7  17 232.060 327.540  16
   2  -7 -17 691.743 315.311  20
   2  -7 -17 861.618 311.732  35
   2   7 -17 1316.57 392.027  44
  -2   7  16 9709.52 656.628  38
   2   7 -16 8749.86 629.576  33
   2   7 -16 10862.8 752.065  39
   2  -7 -16 9832.04 650.390  35
   2  -7 -16 10855.9 732.377  20
   2   7 -16 10606.3 722.879  30
   2   7 -16 9866.10 600.350  58
   2   7 -16 9455.93 679.058  44
   2  -7 -15-88.3731 356.447  35
   2   7 -15 460.152 319.724  58
   2   7 -15-162.696 414.126  33
   2  -7 -15 501.785 412.480  20
  -2   7  15 340.317 275.557  47
   2   7 -15 378.486 418.614  30
  -2   7  15 288.826 370.593  38
   2   7 -15 495.903 448.082  39
   2   7 -15 666.193 553.545  64
   2   7 -15 233.139 392.652  44
   2   7 -14 26272.6 955.649  59
   2   7 -14 28036.8 1227.62  39
   2   7 -14 27939.6 1180.21  30
   2   7 -14 26376.4 976.743  58
   2   7 -14 29374.6 1363.20  64
  -2   7  14 26279.4 981.321  47
  -2   7  14 28996.3 1130.49  38
   2   7 -14 25478.2 1069.74  44
   2  -7 -14 29684.2 1216.99  20
   2  -7 -14 28298.5 1115.94  35
   2   7 -13 2721.55 444.674  59
   2   7 -13 2394.73 394.173  58
   2   7 -13 3074.96 651.440  64
   2  -7 -13 3062.53 486.202  35
  -2   7  13 2750.58 422.621  47
   2   7 -13 2720.85 539.301  39
  -2   7  13 3178.40 474.845  38
   2  -7 -13 3029.72 495.527  20
   2   7 -13 2353.68 465.952  44
   2   7 -13 2811.47 494.669  30
  -2  -7  12-0.96232 527.163   4
   2   7 -12-306.327 503.847  64
   2   7 -12-200.600 392.782  30
  -2   7  12 149.898 480.621   2
   2   7 -12-155.657 441.897  39
  -2   7  12 199.822 303.018  38
  -2   7  12 265.039 309.855  47
   2   7 -12-193.918 403.039  44
   2  -7 -12 407.257 348.434  35
  -2   7  11 21766.5 1584.07   2
   2   7 -11 18897.5 994.196  61
   2   7 -11 22861.8 1143.89  34
  -2   7  11 22221.5 877.910  47
   2   7 -11 20682.0 1095.58  64
  -2   7  11 23582.2 896.526  42
   2   7 -11 24586.1 1146.48  10
   2   7 -11 21913.0 1654.95   8
   2  -7 -11 24118.2 982.325  35
   2   7 -11 21741.6 981.016  41
  -2  -7  11 20599.0 1559.52   4
  -2   7  11 23206.8 931.102  38
   2  -7 -10 153.693 277.208  35
   2   7 -10 140.221 388.203  65
  -2   7  10 0.82682 444.744   2
  -2  -7  10-34.2670 511.355   4
   2   7 -10 300.702 536.331   8
   2   7 -10 1399.41 615.424  10
  -2   7  10 315.915 483.953   3
  -2   7  10 253.954 269.699  38
  -2   7  10 94.4000 255.677  47
   2   7  -9 28780.4 1897.67   8
  -2  -7   9 26913.6 1615.43   4
  -2   7   9 27590.3 1682.11   3
  -2   7   9 27982.4 1691.23   2
   2   7  -8 9847.21 1146.83   8
   2   7  -8 9904.29 720.551   5
  -2   7   8 10217.5 1028.41   3
  -2  -7   8 9444.61 933.031   4
  -2   7   8 9794.72 999.043   2
   2   7  -7 939.623 335.493   5
  -2   7   7 1288.70 481.821   3
  -2   7   7 1401.21 458.046   2
  -2  -7   7 889.961 404.732   4
   2   7  -7 754.468 538.802   8
   2   7  -6 64870.7 1879.08   5
  -2   7   6 61377.0 2198.12   2
   2   7  -6 63707.2 2638.12   8
  -2  -7   6 61253.9 2076.34   4
  -2   7   6 64052.8 2345.46   3
  -2   7   5 243.147 354.466   3
  -2  -7   5 389.315 352.955   4
   2   7  -5 502.005 286.962   5
  -2   7   5 246.780 321.639   2
  -2   7   4 18317.6 1151.37   3
   2   7  -4 18824.7 972.995   5
  -2  -7   4 19312.6 1034.92   4
  -2   7   4 17679.5 1038.77   2
  -2   7   4 16943.7 844.304   8
  -2   7   3 457.958 298.961   2
  -2   7   3 913.689 394.808   7
   2   7  -3 519.313 219.381   3
   2   7  -3 758.616 322.042   5
  -2   7   3 860.054 380.758   3
  -2   7   3 587.839 326.786   8
  -2   7   2 1229.22 392.250   8
   2   7  -2 1138.84 313.876   3
  -2   7   2 1149.73 323.957   2
   2   7  -2 1300.45 367.033   5
  -2   7   2 1139.01 401.261   7
  -2   7   2 1198.62 373.222   3
   2   7  -1 595.242 349.761   5
  -2   7   1 590.585 375.935   7
  -2   7   1 626.668 298.875   3
  -2   7   1 814.156 273.578   2
  -2   7   1 460.130 371.151   8
  -2   7   1 750.229 307.374   6
  -2   7   0 24783.5 870.244   2
  -2   7   0 23214.6 1300.14   8
  -2   7   0 24037.6 1244.30   7
  -2   7   0 23490.4 1145.52   6
   2   7   0 24101.8 1145.01   5
  -2   7  -1 11768.7 973.867   8
  -2   7  -1 11278.5 910.001   7
  -2   7  -1 11266.9 844.062   6
   2   7   1 10913.5 815.052   5
  -2  -7  -2 12570.2 836.806   1
  -2   7  -2 12864.6 995.024   7
   2   7   2 12225.8 910.248   5
  -2   7  -2 13116.1 940.523   6
  -2   7  -2 13019.2 1057.78   8
  -2   7  -3 20200.7 1344.09   8
  -2   7  -3 20118.8 1273.25   7
   2   7   3 19878.8 1238.97   3
   2  -7   3 20992.3 925.859   4
  -2  -7  -3 18874.7 1067.50   1
  -2   7  -3 20330.0 1217.42   6
  -2   7  -4 2545.87 619.790   8
  -2  -7  -4 2872.10 512.993   1
   2  -7   4 2794.12 446.389   4
  -2   7  -4 2803.97 542.780   6
   2   7   4 2866.75 555.724   3
  -2   7  -5 21629.3 1499.61   8
   2   7   5 20748.2 1365.08   3
  -2  -7  -5 21020.7 1292.57   1
  -2   7  -5 22038.7 1360.16   6
   2  -7   5 23085.1 1222.12   4
  -2   7  -6 785.409 527.755   8
   2   7   6 1041.12 513.719   3
   2  -7   6 1100.08 430.516   4
  -2   7  -6 1268.15 478.011   6
  -2  -7  -6 868.692 478.811   1
  -2  -7  -7 272.810 423.880   1
   2  -7   7 432.824 402.380   4
  -2   7  -7 624.278 463.170   6
   2   7   7 535.405 474.605   3
  -2   7  -7 322.846 509.297   8
   2   7   8 3262.67 711.098   3
  -2   7  -8 4118.91 859.675   8
  -2  -7  -8 3383.80 756.616   1
   2  -7   8 3506.58 697.539   4
  -2   7  -9 7015.89 615.827  39
  -2   7  -9 5686.60 540.385  33
   2  -7   9 6540.86 915.091   4
   2   7   9 6697.49 542.231  16
  -2   7  -9 6741.13 691.235  34
  -2   7  -9 4789.67 594.545  61
  -2   7  -9 6708.79 519.213  44
  -2  -7  -9 6984.40 533.528  35
  -2  -7  -9 5644.99 917.550   1
   2   7   9 5320.05 865.688   3
  -2   7  -9 5281.24 723.718  13
   2   7   9 6754.26 588.271  38
  -2   7  -9 7063.43 692.481  64
  -2   7  -9 7794.30 1118.06   8
  -2  -7  -9 6662.70 650.756  20
  -2   7  -9 7343.61 666.513  10
  -2   7  -9 6020.14 561.420  59
  -2   7  -9 6387.07 625.026  17
  -2   7  -9 6825.66 542.119  30
   2   7  10-177.335 451.090  16
   2  -7  10 832.054 599.296   4
   2   7  10 361.885 352.087  38
  -2  -7 -10 333.178 391.014  20
  -2   7 -10 1697.97 598.173  61
  -2   7 -10 652.555 410.736  39
   2   7  10 497.747 500.631   3
  -2   7 -10 727.628 382.091  44
  -2   7 -10 150.811 457.239  33
  -2   7 -10 825.416 372.976  30
  -2   7 -10 696.902 505.592  64
  -2  -7 -10 100.464 538.534   1
  -2   7 -10 261.009 391.580  59
  -2   7 -10 1563.78 577.547  34
  -2  -7 -10 796.682 343.656  35
  -2   7 -11 885.969 366.580  30
   2   7  11 590.498 384.532  38
   2   7  11 234.328 436.957  16
  -2   7 -11 1063.38 413.568  44
  -2   7 -11 967.053 503.498  39
  -2   7 -11 1665.83 639.356  64
  -2  -7 -11 710.848 433.122  20
  -2  -7 -11 855.717 379.482  35
  -2   7 -11 420.793 448.822  33
  -2   7 -11 1088.14 470.186  59
  -2   7 -12 14996.4 1024.48  64
  -2   7 -12 13013.3 788.311  59
  -2  -7 -12 10828.7 851.474  20
   2   7  12 11072.2 784.222  38
  -2   7 -12 14044.9 846.874  44
   2   7  12 16373.9 829.453  15
  -2  -7 -12 12134.9 805.996  35
   2   7  12 11455.5 749.732  16
  -2   7 -12 12903.7 835.769  33
  -2  -7 -13 834.503 405.058  35
  -2   7 -13 762.965 471.712  33
   2   7  13 628.236 388.028  38
  -2  -7 -13 354.284 438.186  20
  -2   7 -13-652.923 440.642  59
  -2   7 -13 402.206 421.649  44
  -2   7 -13-346.163 484.095  53
   2   7  13 98.1202 454.274  16
  -2   7 -14 290.352 449.941  33
   2   7  14-455.694 437.613  16
  -2  -7 -14 65.2702 438.003  20
  -2   7 -14-495.692 415.254  53
  -2  -7 -14 155.669 364.011  35
   2   7  14-84.1555 331.417  38
  -2   7 -14 226.429 447.616  44
  -2   7 -15 320.689 404.503  44
   2   7  15 194.031 343.559  16
  -2   7 -15 617.865 316.224  53
   2   7  15 995.353 368.202  54
  -2   7 -15 892.895 408.818  33
  -2  -7 -15 344.279 365.681  20
   2   7  16 6181.23 456.563  16
  -2   7 -16 4675.28 420.852  33
  -2   7 -16 4716.63 428.510  45
   2   7  16 6032.63 412.132  46
  -2   7 -16 5687.29 504.847  44
   2   7  17 1141.86 241.384  16
  -2  -7 -17 509.398 176.029  49
   2   7  17 496.752 188.285  46
  -2   7 -17 126.949 224.013  40
   2   7  17 606.841 233.271  56
  -2   7 -17 545.034 207.451  33
  -2   7 -17 534.635 215.815  45
  -2   8  18 4830.99 321.328  16
   2  -8 -18 4494.70 329.341  35
  -2   8  18 4255.11 318.927  38
   2   8 -18 4989.91 376.537  44
  -2   8  17 3402.05 362.045  16
   2   8 -17 4227.75 336.722  58
   2   8 -17 3925.10 401.334  33
  -2   8  17 3250.91 372.773  38
   2   8 -17 3647.13 416.042  44
   2  -8 -17 4001.87 391.375  35
  -2   8  16 10965.4 597.413  16
   2   8 -16 12260.1 580.882  58
   2   8 -16 10991.6 660.349  33
   2  -8 -16 12913.3 687.989  35
   2   8 -16 13421.5 738.958  30
   2   8 -16 13011.0 691.366  44
  -2   8  16 11460.0 674.732  38
   2  -8 -16 12583.7 675.616  20
   2  -8 -15 4351.88 492.259  35
  -2   8  15 3343.76 434.599  16
   2   8 -15 4939.25 742.979  64
  -2   8  15 4184.91 520.918  38
   2  -8 -15 3916.66 486.026  20
   2   8 -15 4756.83 590.355  39
   2   8 -15 5007.88 541.517  30
   2   8 -15 3536.87 518.728  33
   2   8 -15 4316.93 543.241  44
   2   8 -15 4050.17 419.610  58
   2   8 -14 92.5085 373.890  44
   2   8 -14 486.520 561.765  64
   2   8 -14 153.380 424.753  39
  -2   8  14 190.175 367.140  38
   2  -8 -14 363.579 366.641  35
   2   8 -14 289.450 282.473  58
   2   8 -14 120.660 352.113  30
   2   8 -14-184.788 368.663  59
   2  -8 -13-2.37656 357.482  35
  -2   8  13 55.8544 350.439  38
  -2   8  13 107.488 328.494  47
   2   8 -13 156.372 536.540  64
   2   8 -13 54.2540 274.205  58
   2   8 -13-40.0022 374.739  30
   2   8 -13-119.213 429.962  39
   2   8 -13-117.573 383.552  44
   2   8 -13-212.513 416.662  59
  -2   8  12 1025.21 364.356  47
   2   8 -12 439.190 399.297  39
   2   8 -12 1929.64 533.259  41
   2   8 -12 722.770 374.517  30
   2   8 -12 519.588 377.043  44
  -2   8  12 693.131 302.081  42
   2  -8 -12 735.036 359.942  35
   2   8 -12 406.750 525.944  64
  -2   8  12 865.880 374.780  38
   2   8 -11 5282.08 868.353  10
  -2   8  11 1852.45 400.473  38
   2   8 -11 1326.80 447.229  41
   2   8 -11 732.645 488.825  64
  -2  -8  11 1808.54 654.724   4
  -2   8  11 1609.93 371.716  42
   2   8 -11 848.528 330.522  44
   2   8 -11 797.059 374.179  30
  -2   8  11 1582.33 376.931  47
   2   8 -11 915.473 635.076   8
   2  -8 -11 1750.34 391.641  35
  -2   8  11 1406.71 573.019   2
   2   8 -11 5192.65 786.941  34
   2   8 -11 763.179 594.568  61
   2   8 -10 5909.59 755.874  34
   2   8 -10 6658.48 768.604  10
  -2  -8  10 6540.47 909.664   4
   2   8 -10 4019.96 573.976  61
  -2   8  10 6916.88 555.166  42
   2   8 -10 5793.83 590.407  41
   2   8 -10 7386.69 1138.71   8
  -2   8  10 6467.31 526.940  47
  -2   8  10 6446.87 545.517  38
   2  -8 -10 6836.16 555.744  35
   2   8 -10 7313.22 698.865  65
  -2   8  10 5623.04 869.387   2
  -2   8  10 6507.54 919.679   3
   2   8  -9 13605.0 877.376  34
   2   8  -9 17900.8 1617.42   8
   2   8  -9 15626.4 944.253  10
   2   8  -9 18678.8 962.174  65
   2   8  -9 18262.6 980.220  13
  -2   8   9 15622.6 1331.44   2
   2   8  -9 17633.4 909.838  41
  -2   8   9 18606.9 822.915  42
   2   8  -9 17101.7 849.142  17
  -2   8   9 15787.8 1350.35   3
  -2  -8   9 17642.4 1336.82   4
  -2   8   9 18239.9 795.240  38
  -2   8   9 16684.5 762.901  47
   2  -8  -9 19141.8 822.559  35
   2   8  -8 57079.1 2751.88   8
  -2   8   8 53487.7 2341.05   2
  -2   8   8 55364.8 2456.94   3
  -2  -8   8 57426.7 2252.20   4
   2   8  -7 639.262 591.516   8
  -2   8   7 724.175 474.670   3
  -2  -8   7 672.369 429.420   4
   2   8  -7 637.245 329.305   5
  -2   8   7 464.938 384.049   2
  -2   8   6 602.947 357.938   7
  -2   8   6 546.188 378.854   2
  -2  -8   6 1148.72 441.542   4
  -2   8   6 824.091 481.575   3
   2   8  -6 785.336 339.886   5
   2   8  -6 191.584 485.295   8
  -2   8   5 888.382 381.242   2
  -2  -8   5 857.898 407.834   4
   2   8  -5 835.084 355.251   5
  -2   8   5 836.303 433.220   3
   2   8  -5 813.609 558.956   8
  -2   8   5 692.612 384.563   7
  -2   8   4 10093.4 843.339   2
   2   8  -4 10406.2 810.656   5
  -2   8   4 10541.8 860.833   7
  -2   8   4 9967.47 921.917   3
  -2   8   3 9354.41 775.103   8
   2   8  -3 10647.0 805.782   5
  -2   8   3 9947.15 786.678   2
  -2   8   3 9729.04 885.679   3
  -2   8   3 10401.3 884.145   7
  -2   8   2 28128.3 1405.24   7
  -2   8   2 26004.0 1338.39   8
  -2   8   2 27881.5 1208.48   2
  -2   8   2 28874.7 1375.52   3
   2   8  -2 26962.9 1152.17   3
   2   8  -2 28092.0 1295.47   5
  -2   8   1 8667.57 844.605   7
   2   8  -1 8267.78 747.523   5
  -2   8   1 8496.92 613.341   2
  -2   8   1 8363.75 846.120   8
   2   8  -1 7598.54 678.463   3
   2   8   0 110744. 2802.35   3
  -2   8   0 106734. 3091.88   8
  -2   8   0 114863. 3060.92   7
   2   8   0 113985. 2839.94   5
  -2   8  -1 909.532 459.368   7
  -2  -8  -1 798.474 316.504   1
   2   8   1 782.119 377.894   3
   2   8   1 911.179 408.540   5
  -2   8  -1 920.336 503.050   8
  -2   8  -1 947.533 401.033   6
  -2  -8  -2 2453.02 425.296   1
  -2   8  -2 2952.15 636.024   7
  -2   8  -2 3331.26 591.561   6
  -2   8  -2 3485.91 661.467   8
   2   8   2 3352.98 575.118   3
   2   8   3 2334.40 527.893   3
  -2  -8  -3 1900.22 422.550   1
  -2   8  -3 2665.41 585.446   6
  -2   8  -3 2443.25 635.861   7
  -2   8  -3 2312.14 626.265   8
  -2   8  -4 1751.67 590.483   8
  -2   8  -4 2064.20 553.341   6
  -2  -8  -4 1680.00 450.360   1
   2   8   4 2057.82 559.075   3
  -2   8  -5 1615.72 637.690   8
   2   8   5 1751.80 552.824   3
  -2   8  -5 1583.24 527.204   6
  -2  -8  -5 1308.66 443.998   1
  -2   8  -6 9845.59 1177.39   8
   2   8   6 8615.94 1018.21   3
  -2  -8  -6 7965.77 895.269   1
  -2  -8  -7 228.263 418.392   1
   2   8   7 559.789 495.880   3
  -2   8  -7 164.637 384.647  41
  -2   8  -7 107.913 357.150  59
  -2   8  -7 235.466 484.112  34
  -2   8  -7 647.899 587.010   8
   2   8   7 351.811 304.036  38
   2   8   8 3171.64 463.912  16
  -2   8  -8 2970.87 428.256  62
  -2   8  -8 3267.75 530.746  17
  -2   8  -8 3584.25 915.997   8
  -2   8  -8 2055.43 648.792  13
  -2   8  -8 3682.13 407.512  44
   2   8   8 2887.67 467.025  38
   2   8   8 3402.76 753.177   3
  -2  -8  -8 3515.08 393.774  35
  -2   8  -8 2954.01 478.657  59
  -2   8  -8 3304.89 476.013  39
  -2   8  -8 2794.89 514.632  10
  -2   8  -8 2672.94 522.615  64
  -2   8  -8 2967.51 579.430  34
  -2   8  -8 4050.82 609.264  41
  -2   8  -9 2533.48 415.598  30
   2   8   9 1827.02 429.503  38
   2   8   9 1594.13 430.003  16
  -2   8  -9 2479.49 836.094   8
  -2   8  -9 2250.01 452.280  39
  -2  -8  -9 2042.25 487.320  20
  -2   8  -9 3720.44 634.245  10
  -2   8  -9 2150.97 490.436  59
  -2   8  -9 1997.69 555.129  64
  -2  -8  -9 2444.10 398.367  35
  -2   8  -9 2549.91 433.837  44
  -2   8  -9 2834.61 648.901  34
  -2   8  -9 467.185 516.521  61
   2   8   9 2170.52 670.461   3
  -2   8  -9 1581.07 631.603  13
  -2   8  -9 2162.11 527.997  17
  -2   8  -9 1783.43 438.023  33
  -2   8 -10 3612.37 652.881  64
  -2   8 -10 3668.07 701.363  34
  -2   8 -10 2937.66 467.445  30
   2   8  10 2665.96 481.313  16
  -2   8 -10 2644.75 656.543  61
  -2  -8 -10 2716.79 517.803  20
  -2   8 -10 3030.77 476.233  44
  -2   8 -10 2624.76 515.802  59
   2   8  10 2288.83 487.163  38
  -2  -8 -10 2792.58 435.576  35
  -2   8 -10 2905.11 544.193  39
  -2   8 -10 2395.95 489.324  33
  -2   8 -10 2320.92 546.164  17
  -2   8 -11 886.986 567.953  64
  -2  -8 -11 270.331 413.923  20
  -2   8 -11 6341.21 874.474  34
   2   8  11 1758.75 524.910  15
  -2   8 -11 688.489 451.857  59
  -2   8 -11-188.510 452.511  33
  -2   8 -11 528.507 426.923  39
  -2   8 -11 569.712 373.601  30
   2   8  11-185.069 452.432  16
  -2   8 -11 6116.76 787.452  10
  -2  -8 -11 390.195 366.253  35
  -2   8 -11 577.386 426.431  44
   2   8  11 241.497 379.956  38
  -2   8 -11 4641.89 772.839  61
  -2   8 -12 1275.23 488.172  59
  -2   8 -12 170.176 470.098  33
   2   8  12 381.541 392.435  38
   2   8  12 1778.44 484.336  15
  -2  -8 -12 463.251 375.521  35
  -2  -8 -12 490.738 453.424  20
   2   8  12 316.388 420.355  16
  -2   8 -12 974.577 597.904  64
  -2   8 -12-17.8758 402.317  44
  -2   8 -13 2192.25 500.014  44
  -2   8 -13 2658.07 542.872  33
   2   8  13 2143.83 458.635  16
  -2   8 -13 765.411 472.099  53
   2   8  13 1962.85 460.311  38
   2   8  13 2801.84 467.103  15
  -2  -8 -13 2479.94 449.023  35
  -2   8 -13 588.105 415.779  59
  -2  -8 -13 2646.79 516.366  20
   2   8  14 13520.4 713.137  16
  -2   8 -14 13702.5 766.206  44
   2   8  14 14874.0 687.734  46
  -2   8 -14 13245.3 792.070  33
  -2  -8 -14 12648.5 725.427  35
   2   8  14 10817.9 701.445  38
  -2   8 -14 11798.7 678.009  53
  -2   8 -15 214.687 356.974  44
   2   8  15 461.488 296.265  46
  -2   8 -15-564.332 393.989  33
  -2   8 -15 573.094 308.641  53
   2   8  15 337.399 320.897  16
  -2   8 -15-165.300 308.107  45
   2   8  15 509.893 318.347  54
   2   8  16 199.974 199.518  46
  -2   8 -16-227.974 286.398  33
   2   8  16 760.476 255.976  16
  -2   8 -16-400.270 310.202  40
  -2   8 -16-63.2689 231.566  45
  -2   8 -16 402.759 298.819  44
   2   8  16 70.3556 270.599  56
   2   8  17 8035.57 321.161  16
  -2   8 -17 7583.06 318.982  33
   2   8  17 7655.21 311.716  56
  -2   8 -17 8178.94 367.446  40
   2   9 -18-380.483 197.961  33
   2   9 -18 81.1296 169.956  44
  -2   9  18 134.895 166.167  56
   2   9 -18-129.389 161.442  45
   2  -9 -17 1231.33 244.890  35
  -2   9  17 1413.56 257.835  16
   2   9 -17 1387.83 301.805  33
   2   9 -17 1222.92 279.408  44
  -2   9  17 1119.93 221.123  15
  -2   9  17 1085.43 251.941  38
   2   9 -16 3117.76 356.544  53
   2  -9 -16 4988.80 430.691  35
   2   9 -16 4570.23 455.648  33
  -2   9  16 4837.95 397.390  16
  -2   9  16 6739.33 464.959  15
   2   9 -16 5494.48 477.691  44
  -2   9  16 4225.46 445.453  38
   2  -9 -15 8555.56 575.987  35
   2   9 -15 7814.28 526.350  59
   2   9 -15 8536.15 622.403  30
   2   9 -15 8020.26 598.265  44
   2   9 -15 10053.1 806.971  64
  -2   9  15 7620.27 528.847  16
  -2   9  15 7472.82 609.831  38
   2   9 -15 7154.39 598.674  33
   2   9 -15 8410.10 690.669  39
   2   9 -14 7084.85 622.064  30
   2   9 -14 6494.48 555.264  59
  -2   9  14 6295.25 529.277  16
  -2   9  14 6650.56 621.672  38
   2   9 -14 6986.47 816.405  64
   2   9 -14 6782.55 589.649  44
   2  -9 -14 7300.52 582.288  35
   2   9 -14 7480.66 680.905  39
   2   9 -14 5660.52 591.427  33
   2  -9 -13 4037.15 501.070  35
  -2   9  13 3463.83 515.324  38
   2   9 -13 3944.32 705.658  64
   2   9 -13 3469.73 504.388  30
  -2   9  13 3284.85 461.826  16
   2   9 -13 3403.30 568.634  39
   2   9 -13 3008.58 481.684  44
   2   9 -13 2943.30 495.449  59
  -2   9  13 2830.84 398.131  42
   2   9 -12 15685.9 881.097  30
   2   9 -12 16530.2 1085.83  64
   2   9 -12 16993.0 915.750  59
   2   9 -12 15528.3 963.313  39
   2   9 -12 17606.6 1072.05  61
  -2   9  12 16640.7 826.315  42
  -2   9  12 16250.7 821.000  47
  -2   9  12 17992.5 932.215  38
   2   9 -12 16110.2 811.676  44
   2   9 -12 18179.6 1004.67  41
   2  -9 -12 18010.9 880.210  35
   2  -9 -11 279.675 335.399  35
  -2   9  11 229.126 331.326  42
   2   9 -11-486.240 644.231  61
   2   9 -11-88.3667 541.522  64
   2   9 -11-164.789 365.136  30
  -2   9  11 155.210 332.101  47
   2   9 -11 200.275 420.962  41
  -2   9  11 93.5718 323.882  38
   2   9 -11-435.819 433.142  39
   2   9 -11 2.08943 369.546  44
   2  -9 -10 1604.91 376.697  35
  -2   9  10 1094.53 585.186   2
   2   9 -10 1875.76 661.229  34
   2   9 -10 884.482 333.328  44
   2   9 -10 1081.90 469.220  41
  -2   9  10 1607.35 392.239  47
  -2   9  10 1394.91 374.138  42
   2   9 -10 1518.27 778.470   8
  -2   9  10 1874.65 405.077  38
   2   9 -10 2517.06 725.796  10
  -2  -9  10 1552.68 654.751   4
  -2   9   9 15983.0 813.630  42
  -2  -9   9 16888.8 1292.34   4
   2   9  -9 15637.1 959.868  65
  -2   9   9 14474.0 1313.21   2
  -2   9   9 14946.0 1368.59   3
   2   9  -9 11905.3 910.310  34
  -2   9   9 16443.9 806.159  38
  -2   9   9 14720.0 761.968  47
   2   9  -9 14724.0 843.198  17
   2   9  -9 12846.7 957.197  10
   2   9  -9 15012.4 905.951  41
   2   9  -9 15580.2 1610.65   8
   2  -9  -9 15696.7 754.779  35
   2   9  -9 15856.8 1000.96  13
   2   9  -8 2198.70 759.854   8
  -2   9   8 2012.97 368.098  47
   2   9  -8 2355.34 553.614  13
   2   9  -8 2312.82 501.473  41
  -2   9   8 2472.96 394.661  42
   2   9  -8 1109.25 567.172  34
  -2   9   8 2145.63 676.474   3
   2   9  -8 696.852 651.686  10
  -2   9   8 2110.39 607.061   2
   2  -9  -8 2136.63 352.106  35
   2   9  -8 2369.39 409.232  62
  -2   9   8 2519.09 386.798  38
  -2  -9   8 2503.72 617.184   4
   2   9  -8 2551.68 480.234  17
   2   9  -8 2333.68 515.288  65
   2   9  -7 40064.2 2396.16   8
  -2  -9   7 39005.6 1797.68   4
  -2   9   7 34381.3 1865.77   2
  -2   9   7 38735.2 2080.61   3
  -2   9   6 32913.9 1721.27   2
   2   9  -6 32689.6 1436.13   5
  -2   9   6 34883.5 1932.87   3
   2   9  -6 34475.4 2207.28   8
   2   9  -5 3736.68 559.523   5
   2   9  -5 3284.03 845.587   8
  -2   9   5 3746.24 630.899   7
  -2   9   5 3964.08 700.485   3
  -2   9   5 3477.38 602.931   2
   2   9  -4 1910.01 461.178   5
   2   9  -4 1431.99 607.097   8
  -2   9   4 2013.14 460.960   2
  -2   9   4 1935.50 548.454   7
  -2   9   4 2032.97 544.206   3
   2   9  -3 1557.70 455.906   5
  -2   9   3 1627.68 536.922   7
  -2   9   3 1424.87 393.160   2
  -2   9   3 1507.49 457.587   3
  -2   9   2 11104.7 1010.92   7
   2   9  -2 11367.9 906.441   5
  -2   9   2 11112.1 958.966   8
   2   9  -1 3207.45 501.760   3
  -2   9   1 3240.43 623.380   8
  -2   9   1 3301.06 662.002   7
   2   9  -1 3211.25 561.214   5
   2   9   0 4236.45 581.443   3
  -2   9   0 3716.56 703.758   8
   2   9   0 3600.02 625.467   5
  -2   9   0 3802.57 694.557   7
   2   9   1 2513.15 533.468   3
  -2   9  -1 1989.80 587.701   7
  -2   9  -1 2712.36 673.435   8
  -2   9  -2 23918.0 1598.80   8
   2   9   2 22861.8 1415.35   3
  -2   9  -2 22446.0 1513.29   7
  -2   9  -3 10580.1 1155.43   8
   2   9   3 9279.13 971.398   3
  -2   9  -4 21.7979 543.847   8
   2   9   4 43.6965 388.797   3
  -2   9  -5 2574.57 764.573   8
   2   9   5 2708.00 668.000   3
  -2   9  -6 769.310 528.167  34
  -2   9  -6 1263.87 437.724  41
  -2   9  -6 1144.54 552.978  13
  -2   9  -6 1438.68 427.433  17
  -2   9  -6 1399.98 354.809  62
   2   9   6 1109.49 356.890  38
  -2   9  -6 1493.01 703.326   8
   2   9   6 1141.99 338.843  42
   2   9   6 1662.18 622.509   3
  -2   9  -6 1020.53 368.065  59
  -2   9  -7 1714.22 566.717  13
  -2   9  -7 2026.33 382.969  39
  -2   9  -7 1424.49 363.874  33
   2   9   7 2028.40 419.598  38
   2   9   7 2438.24 434.996  16
  -2   9  -7 1588.13 446.134  59
  -2   9  -7 2825.46 842.370   8
   2   9   7 1825.09 649.544   3
   2   9   7 1549.33 361.920  42
  -2   9  -7 2109.91 494.887  17
  -2   9  -7 1270.00 436.815  64
  -2   9  -7 1923.28 402.616  62
  -2   9  -7 1495.65 542.910  34
  -2   9  -7 2388.81 535.453  41
  -2   9  -7 1377.62 504.238  10
   2   9   8 1852.68 407.542  46
  -2   9  -8 894.059 591.973  34
   2   9   8 1370.09 409.005  38
  -2   9  -8 578.309 364.385  33
  -2   9  -8 794.750 467.444  17
  -2   9  -8 1193.81 359.627  44
  -2   9  -8 998.527 478.125  64
   2   9   8 2540.18 563.416  15
  -2   9  -8 896.663 577.718  13
  -2   9  -8 770.972 428.094  59
  -2   9  -8 1593.22 589.291  41
  -2   9  -8 1320.48 372.935  62
  -2   9  -8 1015.95 759.796   8
  -2   9  -8 927.778 514.163  10
   2   9   8 753.217 550.241   3
  -2   9  -8 892.019 364.674  39
   2   9   8 1188.70 392.949  16
  -2  -9  -8 1116.31 318.443  35
  -2   9  -8 793.422 302.805  32
  -2   9  -9 598.719 329.341  44
  -2  -9  -9 241.603 297.306  35
  -2   9  -9 585.383 352.221  62
  -2   9  -9-109.310 445.154  33
   2   9   9 973.358 402.123  46
  -2   9  -9 1071.42 566.669  10
   2   9   9-152.826 406.384  16
  -2   9  -9 151.966 647.505  13
  -2   9  -9 383.936 613.240  34
  -2   9  -9-133.961 443.067  59
   2   9   9 1501.07 532.329  15
  -2   9  -9-729.534 636.970  61
  -2   9  -9 327.199 387.582  39
   2   9   9 121.383 356.034  38
  -2   9  -9 219.198 490.006  64
  -2   9  -9 402.477 508.781  17
  -2   9 -10 2480.23 517.854  33
   2   9  10 5079.56 634.900  15
   2   9  10 2762.39 493.563  16
  -2   9 -10 2527.04 550.177  17
   2   9  10 4099.10 505.741  46
  -2  -9 -10 3058.91 442.555  35
  -2   9 -10 3022.78 540.440  39
   2   9  10 2585.53 501.552  38
  -2   9 -10 4522.68 786.418  34
  -2   9 -10 3232.34 452.185  44
  -2   9 -10 2665.38 642.433  64
  -2   9 -10 2665.11 663.983  61
  -2   9 -10 2920.75 557.609  59
   2   9  11 6755.51 600.038  16
  -2  -9 -11 6693.94 584.198  35
   2   9  11 9255.66 709.752  15
  -2   9 -11 6750.36 672.026  59
  -2   9 -11 10061.3 960.183  34
  -2   9 -11 10802.2 885.609  61
   2   9  11 8080.87 617.814  46
  -2   9 -11 12856.3 893.998  10
  -2   9 -11 8406.77 813.049  64
   2   9  11 6155.27 640.930  38
  -2   9 -11 7601.19 719.240  39
  -2   9 -11 6617.44 602.466  44
  -2   9 -11 6772.06 689.115  33
  -2   9 -12 998.126 488.693  33
   2   9  12 1378.42 474.401  15
  -2   9 -12 1888.19 573.867  64
   2   9  12 1540.14 399.483  46
  -2   9 -12 1798.79 508.926  59
   2   9  12 622.632 393.928  38
   2   9  12 996.942 421.868  16
  -2  -9 -12 782.498 352.807  35
  -2   9 -12 1077.85 411.587  44
  -2  -9 -13 1946.17 388.699  35
  -2   9 -13 2042.91 456.264  44
  -2   9 -13 2510.77 516.697  33
   2   9  13 2547.83 430.874  16
   2   9  13 2298.85 435.471  15
  -2   9 -13 1062.37 385.495  59
   2   9  13 2466.42 398.031  46
   2   9  14 1893.57 372.950  16
   2   9  14 2671.34 447.790  54
  -2   9 -14 1057.04 303.156  45
  -2   9 -14 935.639 365.877  53
   2   9  14 1391.37 311.361  46
  -2   9 -14 1345.56 397.980  44
  -2   9 -14 720.471 308.407  59
  -2   9 -14 2153.75 466.134  33
   2   9  15 1387.07 291.034  16
   2   9  15 506.504 323.382  56
  -2   9 -15 38.6125 336.398  33
  -2   9 -15 696.629 258.157   9
  -2   9 -15 180.488 229.373  45
  -2   9 -15 632.351 297.659  44
   2   9  15 649.827 281.836  54
  -2   9 -15 1212.38 297.453  53
   2   9  15 452.815 205.440  46
   2   9  16 2609.77 242.238  16
   2   9  16 2504.99 268.982  56
  -2   9 -16 2574.37 286.472  33
  -2   9 -16 2055.75 267.274  40
  -2  10  17 4346.36 231.165  16
  -2  10  17 4228.23 284.442  56
   2  10 -17 4832.25 336.877  33
   2  10 -17 4346.81 306.363  44
   2  10 -16 1761.14 298.081  44
   2 -10 -16 1667.32 265.258  35
  -2  10  16 1233.03 278.845  38
   2  10 -16 1869.02 330.795  33
  -2  10  16 2246.46 308.132  15
  -2  10  16 2064.35 276.045  16
   2  10 -15 8368.78 630.394  39
   2  10 -15 8271.27 509.253  59
  -2  10  15 9164.01 495.958  16
  -2  10  15 7627.93 553.477  38
   2  10 -15 8833.48 718.272  64
  -2  10  15 10076.6 590.448  15
   2  10 -15 9089.94 547.268  44
   2 -10 -15 8656.79 531.610  35
   2  10 -15 7752.93 573.449  33
  -2  10  14 3277.29 416.784  16
   2  10 -14 3543.49 429.746  30
   2  10 -14 4054.18 663.582  64
   2 -10 -14 3563.41 418.803  35
   2  10 -14 3512.03 449.811  44
   2  10 -14 3283.59 447.346  59
  -2  10  14 3105.75 456.541  38
   2  10 -14 2488.95 473.089  33
   2  10 -14 3524.60 515.044  39
   2  10 -13 33940.2 1198.32  59
   2  10 -13 33789.0 1445.89  64
   2  10 -13 34257.2 1317.05  39
  -2  10  13 34498.6 1236.54  38
   2  10 -13 34412.6 1163.15  30
  -2  10  13 37368.5 1078.00  16
   2 -10 -13 36737.3 1161.21  35
   2  10 -13 33686.0 1109.62  44
   2  10 -13 36676.3 1402.68  61
  -2  10  12 1993.44 398.343  42
   2  10 -12 1890.15 501.364  39
  -2  10  12 2711.68 432.660  16
   2  10 -12 1912.54 589.172  64
   2  10 -12 2402.30 416.638  44
   2  10 -12 2211.46 432.396  30
   2  10 -12 3508.81 629.344  41
   2  10 -12 1946.38 493.674  59
   2 -10 -12 2637.06 413.122  35
  -2  10  12 2511.22 467.957  38
   2  10 -11 15514.1 1038.97  64
   2  10 -11 16349.1 1151.82  10
   2  10 -11 16117.0 830.359  30
   2  10 -11 16829.6 992.655  41
   2  10 -11 15441.8 927.407  39
   2  10 -11 15420.8 747.058  44
  -2  10  11 16051.5 864.383  42
   2  10 -11 12794.3 983.923  61
   2  10 -11 16690.7 1086.14  34
  -2  10  11 15745.2 882.334  38
   2 -10 -11 17233.0 816.497  35
   2  10 -10 2308.23 407.403  30
   2  10 -10 3211.41 779.030  10
   2  10 -10 4318.29 757.473  34
   2  10 -10 2369.91 554.151  41
  -2  10  10 2835.00 465.754  38
  -2  10  10 2693.78 471.527  42
   2 -10 -10 2804.31 417.136  35
   2  10 -10 2324.56 387.384  44
   2 -10  -9 28855.7 1008.72  35
   2  10  -9 23462.3 871.322  44
   2  10  -9 23616.4 1223.23  34
  -2  10   9 27753.0 1107.86  38
   2  10  -9 28919.2 1247.80  41
  -2  10   9 28602.4 1121.72  42
   2  10  -9 23075.4 1271.67  10
   2 -10  -8 12049.9 653.616  35
  -2  10   8 10742.2 1126.09   2
   2  10  -8 12185.2 880.574  13
   2  10  -8 9865.02 878.877  34
   2  10  -8 11846.7 856.156  41
   2  10  -8 12518.8 885.149  65
   2  10  -8 12680.7 799.723  17
   2  10  -8 12355.8 1505.86   8
  -2  10   8 12688.4 760.554  42
  -2  10   8 12634.8 738.197  38
  -2  10   7 241.453 388.087   2
   2  10  -7-150.291 563.916  34
   2  10  -7 592.599 417.814  17
   2  10  -7 369.243 364.748  62
   2  10  -7 383.448 438.035  65
  -2  10   7 231.461 306.547  42
   2  10  -7 209.353 317.796  48
   2  10  -7 189.152 401.183  41
  -2  10   7 395.006 506.851   3
   2  10  -7 156.287 654.692   8
   2  10  -7 348.350 516.066  13
  -2  10   7 146.325 275.753  38
   2  10  -6 2828.92 401.885  32
   2  10  -6 2499.20 476.290  17
   2  10  -6 2092.50 382.504  48
   2  10  -6 1440.05 532.150  34
  -2  10   6 2402.57 582.239   2
   2  10  -6 2747.73 482.948  62
  -2  10   6 2630.99 674.863   3
  -2  10   6 2424.42 399.418  42
   2  10  -6 2787.55 529.667  13
   2  10  -6 2175.67 800.641   8
   2  10  -6 2217.60 476.503  41
   2  10  -6 2774.07 539.283  29
   2  10  -6 2527.03 486.545  65
   2  10  -5 10463.0 1312.65   8
   2  10  -5 10159.9 693.790  62
   2  10  -5 9764.59 672.778  17
   2  10  -5 8894.21 706.568  29
  -2  10   5 10053.8 1093.68   3
   2  10  -5 9022.39 681.015  65
   2  10  -5 8982.25 841.710   5
  -2  10   5 9743.66 621.618  42
   2  10  -5 9127.07 723.427  41
  -2  10   5 9908.12 998.376   7
  -2  10   5 10164.4 943.919   2
   2  10  -4 23145.6 1819.17   8
  -2  10   4 22925.7 1460.83   7
   2  10  -4 21851.7 1290.13   5
  -2  10   3 129754. 3596.10   7
   2  10  -3 117654. 4092.84   8
   2  10  -3 120497. 3219.49   5
  -2  10   2 5697.76 851.935   7
   2  10  -2 5924.66 762.533   5
   2  10  -1 13331.0 1079.47   5
  -2  10   1 12542.6 1147.07   8
  -2  10   1 13034.5 1209.88   7
  -2  10   0 34613.0 1912.11   7
   2  10   0 31239.1 1574.40   3
  -2  10   0 33494.7 1884.14   8
  -2  10  -1 38281.4 2062.89   8
   2  10   1 37481.8 1784.05   3
  -2  10  -1 37449.4 2039.40   7
  -2  10  -2 1613.97 628.240   8
   2  10   2 1592.54 515.920   3
  -2  10  -3 8240.29 1085.06   8
   2  10   3 8245.76 968.391   3
  -2  10  -4 1598.73 447.391  41
  -2  10  -4 1593.19 387.115  62
   2  10   4 1105.00 534.475   3
   2  10   4 1451.39 361.359  12
  -2  10  -4 1378.09 349.115  32
  -2  10  -4 729.789 604.119   8
   2  10   4 1991.09 482.248  15
   2  10   4 1976.07 415.353  56
  -2  10  -4 1577.91 520.799  34
  -2  10  -4 1440.96 362.774  24
   2  10   4 1200.53 329.130  42
  -2  10  -4 1327.35 378.656  59
  -2  10  -4 1566.72 492.218  52
  -2  10  -4 1372.74 426.805  17
  -2  10  -5 29357.4 1136.49  32
   2  10   5 27694.7 1113.48  42
  -2  10  -5 30021.3 1199.69  62
  -2  10  -5 30350.2 1125.45  59
  -2  10  -5 28722.9 979.785  33
   2  10   5 38386.1 1270.76  15
  -2  10  -5 32646.5 1300.27  34
   2  10   5 29845.1 1894.11   3
   2  10   5 31101.1 1034.54  12
   2  10   5 27926.2 1110.67  38
  -2  10  -5 30650.7 2101.74   8
  -2  10  -5 30119.8 1076.16  24
  -2  10  -5 33220.5 1296.70  41
  -2  10  -5 32427.0 1381.59  13
   2  10   5 37338.3 1149.85  56
  -2  10  -5 30440.9 1177.95  17
  -2  10  -6 2873.83 645.151  34
   2  10   6 2931.91 774.050   3
  -2  10  -6 2929.83 427.465  24
  -2  10  -6 3877.94 929.698   8
   2  10   6 5302.64 643.841  15
   2  10   6 3596.81 445.070  12
   2  10   6 2652.42 432.266  38
  -2  10  -6 2642.81 494.839  59
  -2  10  -6 3098.46 499.463  62
  -2  10  -6 2944.66 698.568  13
  -2  10  -6 2675.50 419.919  32
  -2  10  -6 2695.73 530.667  17
  -2  10  -6 3184.94 562.657  41
  -2  10  -6 2972.36 427.671  33
   2  10   7 2717.46 441.988  16
  -2  10  -7 2353.93 581.731  41
  -2  10  -7 1518.09 468.303  64
  -2  10  -7 1890.77 636.296  34
  -2  10  -7 2018.90 413.099  24
  -2  10  -7 2110.48 403.272  39
  -2  10  -7 1161.64 538.087  10
   2  10   7 4347.33 627.301  15
  -2  10  -7 1775.30 487.560  59
  -2  10  -7 1977.75 845.631   8
  -2  10  -7 2131.50 463.127  62
  -2  10  -7 1534.53 404.247  33
  -2  10  -7 1599.55 670.983  13
   2  10   7 1443.58 433.070  38
  -2  10  -7 1893.00 395.374  32
  -2  10  -7 1937.03 517.574  17
  -2  10  -8 1119.79 643.780  13
  -2  10  -8 1934.03 626.900  41
  -2  10  -8 1181.69 631.078  34
  -2  10  -8 794.859 401.704  33
  -2  10  -8 1438.44 391.968  24
  -2  10  -8 996.074 476.212  59
  -2  10  -8 1125.90 569.965  10
  -2  10  -8 1653.20 418.032  39
  -2  10  -8 1181.49 497.730  64
  -2  10  -8 1654.69 521.576  17
   2  10   8 1157.13 409.667  38
   2  10   8 1981.73 433.450  16
   2  10   8 2824.61 593.686  15
  -2  10  -8 1150.96 343.075  32
  -2  10  -8 1390.51 428.495  62
   2  10   9 2074.58 449.625  16
  -2  10  -9 1197.55 671.535  34
  -2  10  -9 2339.21 629.773  10
  -2  10  -9 1229.22 421.905  62
  -2  10  -9 969.837 426.846  33
  -2  10  -9 1117.73 360.633  44
  -2  10  -9 1255.89 441.540  39
   2  10   9 815.252 406.876  38
  -2  10  -9 778.565 654.544  13
   2  10   9 2486.45 568.607  15
  -2 -10  -9 1463.68 351.337  35
   2  10   9 1444.82 372.527  46
  -2  10  -9 1212.76 514.430  59
  -2  10  -9-129.005 646.966  61
  -2  10  -9 909.421 520.854  64
  -2  10  -9 1675.65 546.380  17
   2  10  10 2514.83 553.398  15
   2  10  10 1362.06 441.054  38
  -2 -10 -10 2119.30 377.000  35
  -2  10 -10 1956.38 424.776  62
  -2  10 -10 2141.07 591.864  64
   2  10  10 2478.30 465.779  16
  -2  10 -10 2938.00 672.152  61
  -2  10 -10 1344.74 472.181  33
  -2  10 -10 1664.44 392.665  44
  -2  10 -10 2359.64 555.562  59
  -2  10 -10 2699.09 735.245  34
  -2  10 -10 2015.84 478.363  39
   2  10  10 1845.05 390.048  46
  -2  10 -10 1824.50 548.957  17
   2  10  11 17008.2 786.666  16
  -2  10 -11 16293.4 904.188  33
  -2  10 -11 15683.3 911.210  59
  -2  10 -11 16318.4 990.484  64
  -2  10 -11 15588.4 779.703  44
   2  10  11 15340.0 687.390  46
  -2  10 -11 16809.9 724.826   9
  -2  10 -11 19262.4 1112.53  34
  -2  10 -11 17721.0 956.520  10
  -2 -10 -11 16138.8 781.893  35
   2  10  11 17545.8 894.237  15
  -2  10 -11 18067.7 1051.56  61
  -2 -10 -12 468.425 309.062  35
  -2  10 -12 461.941 354.966  44
   2  10  12 686.726 396.926  15
   2  10  12 1084.57 375.314  16
  -2  10 -12-168.190 444.344  59
  -2  10 -12 984.609 471.274  33
  -2  10 -12 1059.04 342.667   9
   2  10  12 592.288 302.245  46
  -2  10 -13 3885.88 490.163  53
   2  10  13 4325.66 349.563  46
  -2  10 -13 5827.91 586.560  33
  -2  10 -13 5091.01 405.582   9
   2  10  13 4703.95 464.267  15
   2  10  13 5697.06 532.744  56
  -2  10 -13 5542.59 494.778  44
  -2  10 -13 3461.29 451.172  59
   2  10  13 6360.39 467.707  16
   2  10  13 6924.99 627.548  54
  -2  10 -14 358.582 266.729  59
   2  10  14 285.060 322.007  56
   2  10  14 601.156 316.847  54
  -2  10 -14 358.509 313.157  53
   2  10  14 534.856 264.216  16
  -2  10 -14 364.287 279.897  44
  -2  10 -14 29.9173 322.319  33
   2  10  15 1330.02 255.245  56
  -2  10 -15 663.185 266.114  33
   2  10  15 948.445 224.838  54
   2  10  15 1103.19 212.933  16
   2  10  16 96.2957 128.168  56
  -2  10 -16 203.613 152.812  33
  -2  11  16 365.531 201.828  15
   2  11 -16 650.046 194.281  44
   2 -11 -16 528.810 153.578  35
  -2  11  16 704.213 199.687  56
   2  11 -16 1014.15 265.493  33
  -2  11  15 9254.25 469.806  56
   2  11 -15 8179.82 447.791  44
   2 -11 -15 8481.45 440.474  35
  -2  11  15 9756.55 514.816  15
   2  11 -15 8079.78 515.097  33
   2  11 -15 8332.19 452.204  59
   2  11 -14 3219.53 444.067  39
   2  11 -14 3108.85 533.802  64
  -2  11  14 4519.84 476.607  15
   2  11 -14 3157.18 414.958  59
  -2  11  14 2476.20 384.007  38
   2  11 -14 2542.79 429.360  33
   2  11 -14 3013.71 358.709  44
   2 -11 -14 3262.13 343.046  35
   2 -11 -13 115.581 253.962  35
   2  11 -13 53.9753 384.852  59
   2  11 -13-679.341 439.469  33
   2  11 -13 205.838 477.841  64
   2  11 -13 144.814 350.504  39
   2  11 -13 494.611 294.224  30
   2  11 -13 402.291 293.535  44
  -2  11  13 949.529 450.959  15
  -2  11  13 72.3550 309.767  38
   2 -11 -12-69.6880 281.042  35
   2  11 -12-263.702 551.569  64
   2  11 -12-172.175 442.595  59
   2  11 -12 272.462 289.180  30
   2  11 -12 282.664 307.440  44
  -2  11  12 186.507 345.999  38
  -2  11  12-336.042 312.283  42
   2  11 -12 22.2884 396.017  39
   2 -11 -11 10790.5 624.278  35
   2  11 -11 7897.79 829.099  61
   2  11 -11 11942.1 1009.75  10
   2  11 -11 8765.88 714.483  39
   2  11 -11 10184.7 832.910  41
   2  11 -11 9578.88 580.760  44
  -2  11  11 9350.27 704.297  38
   2  11 -11 8040.61 834.180  64
   2  11 -11 8525.68 598.129  30
   2  11 -11 12405.5 946.386  34
   2  11 -11 9047.48 738.410  59
  -2  11  11 8468.88 644.792  42
   2  11 -10 13320.4 987.548  34
   2 -11 -10 12341.9 657.603  35
   2  11 -10 11452.7 865.806  41
  -2  11  10 11915.2 768.681  38
   2  11 -10 12054.1 1013.27  10
   2  11 -10 11025.2 794.074  39
   2  11 -10 10026.2 867.486  64
  -2  11  10 11229.4 758.687  42
   2  11  -9 16470.9 1113.53  10
   2  11  -9 17425.6 1049.88  41
  -2  11   9 17728.3 929.992  42
   2 -11  -9 19550.5 813.345  35
  -2  11   9 18230.5 916.555  38
   2  11  -9 18798.4 1108.12  34
   2  11  -8 6302.74 679.349  17
   2  11  -8 3673.78 774.415  10
   2  11  -8 5614.90 716.606  13
  -2  11   8 5076.80 558.281  42
   2  11  -8 5403.50 706.376  41
   2  11  -8 4901.18 523.022  48
  -2  11   8 5128.77 536.852  38
   2  11  -8 5590.64 761.199  34
  -2  11   7 16154.3 830.165  38
   2  11  -7 15895.1 958.851  13
   2  11  -7 14170.0 779.266  48
  -2  11   7 15883.6 869.461  42
   2  11  -7 15824.6 995.079  41
   2  11  -7 15584.0 988.713  65
   2  11  -7 14679.4 990.899  34
   2  11  -7 15509.1 896.578  17
   2  11  -6 19002.2 891.927  12
   2  11  -6 17934.0 1067.46  41
   2  11  -6 17438.2 851.448  48
  -2  11   6 19449.6 924.845  42
   2  11  -6 19329.5 1061.81  29
   2  11  -6 19296.8 1827.71   8
   2  11  -6 19105.8 1050.67  34
   2  11  -6 19123.5 985.563  13
   2  11  -6 20169.9 1051.86  65
   2  11  -6 20101.6 967.380  17
   2  11  -5-27.4365 463.905  13
   2  11  -5 132.607 491.704  34
   2  11  -5 206.663 373.907  65
   2  11  -5 315.302 650.127   8
   2  11  -5-32.7973 460.536  29
   2  11  -5-96.7862 350.567  48
  -2  11   5 411.921 320.897  42
   2  11  -5 458.943 398.529  62
   2  11  -5-97.6871 447.608  41
   2  11  -5 188.879 339.807  12
   2  11  -5 408.668 453.125  43
   2  11  -5 555.277 446.383  17
   2  11  -4 458.348 421.301  62
   2  11  -4 491.083 459.535  34
   2  11  -4 131.782 437.725  29
   2  11  -4 46.5835 425.437  41
   2  11  -4 295.535 407.448  17
  -2  11   4 197.048 280.913  42
   2  11  -4 160.421 435.360  13
   2  11  -4-37.1033 347.105  48
  -2  11   4-51.3993 484.516   7
   2  11  -4-57.7471 562.992   8
   2  11  -4-54.8487 392.501   5
   2  11  -4 348.964 334.290  12
   2  11  -4 304.023 359.566  65
   2  11  -4 677.896 445.181  43
   2  11  -3 1421.61 371.072  12
  -2  11   3 1404.92 606.750   7
  -2  11   3 1757.52 426.703  52
   2  11  -3 2645.27 479.062  62
   2  11  -3 1471.03 381.769  48
   2  11  -3 1672.83 479.620  29
   2  11  -3 1907.75 468.494  17
   2  11  -3 2244.38 494.761  43
   2  11  -3 2501.39 505.675  34
  -2  11   3 1615.23 347.961  42
   2  11  -3 1312.20 502.683   5
  -2  11   3 3263.06 485.825  15
   2  11  -3 1362.53 668.160   8
   2  11  -3 1822.74 396.713  65
   2  11  -2 656.838 337.024  48
   2  11  -2 755.551 336.589  12
   2  11  -2 1252.39 411.037  17
   2  11  -2 1415.35 460.092  34
  -2  11   2 1218.81 386.574  32
  -2  11   2 626.591 284.437  42
   2  11  -2 1178.64 445.410  29
  -2  11   2 839.480 376.744  52
  -2  11   2 1051.39 609.138   7
   2  11  -2 644.062 574.489   8
  -2  11   2 1403.52 355.184  62
   2  11  -1 9295.40 650.342  34
   2  11  -1 6899.65 1059.08   8
  -2  11   1 9425.85 1114.90   7
   2  11  -1 7880.26 582.316  12
  -2  11   1 8155.11 622.568  52
  -2  11   1 7501.37 640.465  29
  -2  11   1 8498.33 653.913  62
   2  11  -1 7510.10 639.555  15
  -2  11   1 8140.63 550.755  42
  -2  11   1 9055.03 658.086  32
   2  11   0 20997.0 1628.93   8
   2  11   0 21649.2 972.188  15
  -2  11   0 23884.3 1004.93  62
  -2  11   0 20509.7 930.654  52
   2  11   0 22401.7 911.101  12
  -2  11   0 21275.6 968.998  41
  -2  11   0 22502.9 993.030  29
  -2  11   0 21640.9 1602.10   8
  -2  11   0 23264.9 1018.55  32
  -2  11  -1 13440.1 796.515  29
  -2  11  -1 14475.9 852.431  34
  -2  11  -1 14842.3 836.187  62
  -2  11  -1 13046.8 787.379  41
   2  11   1 11457.5 1198.93   8
  -2  11  -1 13874.6 803.048  32
  -2  11  -1 14793.5 781.042  24
   2  11   1 14219.7 742.357  12
   2  11   1 14126.9 809.275  15
  -2  11  -1 13008.0 794.692  52
  -2  11  -1 13156.1 1329.98   8
   2  11   2 3139.71 395.332  56
  -2  11  -2 3191.70 453.482  32
   2  11   2 3401.66 471.602  12
  -2  11  -2 3588.14 828.123   8
   2  11   2 4374.22 502.155  54
  -2  11  -2 3287.93 509.626  41
  -2  11  -2 3515.36 471.370  24
  -2  11  -2 2629.84 420.008  59
  -2  11  -2 2924.03 535.856  52
  -2  11  -2 3529.14 586.916  34
   2  11   2 2690.09 619.551   3
  -2  11  -2 2722.18 512.633  29
   2  11   2 3091.34 516.515  15
  -2  11  -2 3203.34 508.037  62
  -2  11  -2 3351.67 537.584  17
  -2  11  -3 3959.78 497.331  32
   2  11   3 4345.88 579.575  15
   2  11   3 3824.92 501.390  12
  -2  11  -3 3922.00 576.181  29
   2  11   3 4282.45 474.753  56
  -2  11  -3 3838.38 554.471  17
   2  11   3 3572.94 710.806   3
  -2  11  -3 3713.35 580.552  41
  -2  11  -3 4071.45 460.271  12
  -2  11  -3 3687.85 587.780  52
  -2  11  -3 2871.53 853.967   8
  -2  11  -3 4150.52 629.695  34
   2  11   3 3427.44 455.213  48
  -2  11  -3 3966.32 538.185  62
  -2  11  -3 3970.00 484.363  24
  -2  11  -3 3347.19 475.706  59
   2  11   4 850.493 395.059  12
  -2  11  -4 510.758 404.540  62
   2  11   4 782.006 470.990  15
  -2  11  -4 196.253 615.153   8
   2  11   4 736.417 528.022   3
  -2  11  -4 843.789 458.353  41
  -2  11  -4 851.611 386.417  24
  -2  11  -4-34.4302 376.679  59
  -2  11  -4 670.807 527.797  34
  -2  11  -4 461.382 319.114  32
  -2  11  -4 473.264 438.236  17
   2  11   4 850.979 390.012  56
   2  11   4 530.211 331.950  48
  -2  11  -5 137.577 487.495  41
  -2  11  -5 341.123 681.243   8
   2  11   5 808.713 405.109  56
  -2  11  -5 30.2109 408.606  59
   2  11   5 719.107 487.930  15
  -2  11  -5 354.319 355.913  24
  -2  11  -5-213.214 628.458  34
   2  11   5-81.2655 514.759   3
  -2  11  -5 503.124 416.686  62
  -2  11  -5-82.8945 622.737  13
  -2  11  -5 233.249 328.334  32
  -2  11  -5 254.409 422.328  17
   2  11   5 406.802 356.309  12
   2  11   6 817.629 460.914  56
  -2  11  -6 339.583 415.812  62
  -2  11  -6-343.724 658.874  13
  -2  11  -6-274.664 639.148  34
  -2  11  -6-656.719 479.877  64
   2  11   6 877.655 511.769  15
  -2  11  -6 196.121 448.970  17
  -2  11  -6-660.269 614.100  10
  -2  11  -6 50.8308 340.851  32
   2  11   6 275.866 371.593  12
  -2  11  -6-6.44786 494.814  41
  -2  11  -6 424.294 346.993  24
  -2  11  -6-145.540 377.581  33
  -2  11  -6-66.9714 456.058  59
  -2  11  -7 3405.30 484.212  33
  -2  11  -7 3688.48 725.809  34
  -2  11  -7 3372.72 533.130  62
  -2  11  -7 2017.59 588.506  10
  -2  11  -7 3715.85 573.270  59
   2  11   7 4227.06 469.868  12
   2  11   7 5371.23 656.076  15
   2  11   7 4564.03 580.475  56
  -2  11  -7 3520.24 739.334  13
  -2  11  -7 3611.38 504.210  32
  -2  11  -7 3542.53 467.491  24
  -2  11  -7 3137.43 563.079  64
  -2  11  -7 4263.58 614.435  17
  -2  11  -7 4460.80 708.057  41
   2  11   8 9437.92 705.734  56
   2  11   8 9241.48 752.192  15
  -2  11  -8 7208.84 591.853  24
  -2  11  -8 7866.90 608.954  32
   2  11   8 10480.2 602.578  16
  -2  11  -8 7102.84 625.033  33
  -2  11  -8 8618.28 646.173  39
  -2  11  -8 7673.19 773.270  64
  -2  11  -8 7595.79 677.292  62
  -2  11  -8 7108.66 842.914  34
  -2  11  -8 8068.71 750.430  59
  -2  11  -8 7905.26 758.160  10
  -2  11  -8 9981.74 919.850  41
  -2  11  -8 4853.39 720.771  61
  -2  11  -8 6890.53 825.026  13
  -2  11  -8 7869.93 750.072  17
  -2  11  -9 19069.1 1013.12  59
  -2  11  -9 19375.1 941.946  39
  -2  11  -9 17107.6 926.620  62
  -2  11  -9 17780.8 835.674  32
   2  11   9 22279.9 830.939  16
  -2  11  -9 16831.4 1117.21  13
  -2  11  -9 18499.9 926.672  33
  -2  11  -9 17552.6 986.803  10
  -2  11  -9 17639.8 1004.00  17
  -2  11  -9 16919.4 1085.89  34
   2  11   9 21855.5 964.307  56
  -2  11  -9 15136.5 992.530  61
  -2  11  -9 19604.4 1039.24  64
   2  11   9 22169.0 1033.03  15
  -2  11 -10 2291.30 672.897  34
   2  11  10 1726.80 499.291  15
  -2  11 -10 2534.24 681.050  61
  -2  11 -10 1360.84 438.429  33
   2  11  10 2075.26 507.834  56
  -2  11 -10 1794.01 564.457  59
  -2  11 -10 1464.00 345.053  44
  -2  11 -10 1711.97 493.363  17
  -2  11 -10 1894.64 509.989  64
  -2  11 -10 2302.73 461.655  39
  -2  11 -10 1564.26 404.331  62
   2  11  10 2567.71 402.678  16
  -2  11 -11 21379.6 1118.70  34
  -2  11 -11 19457.4 938.326  10
  -2  11 -11 17516.6 729.180  44
  -2  11 -11 19566.5 963.935  64
  -2  11 -11 19244.7 936.514  59
   2  11  11 18998.0 858.663  56
   2  11  11 19109.3 723.200  16
  -2 -11 -11 17934.1 715.496  35
  -2  11 -11 20865.6 1052.06  61
  -2  11 -11 18625.8 891.809  33
   2  11  11 18110.5 866.695  15
  -2  11 -12 1127.60 307.771  44
  -2  11 -12 1649.64 418.585  33
   2  11  12 533.356 354.932  15
   2  11  12 1431.56 322.287  16
   2  11  12 1070.45 405.460  56
   2  11  12 2709.23 511.724  54
  -2  11 -12 191.730 435.165  59
  -2  11 -12-352.877 479.009  53
  -2  11 -13 1175.05 357.516  33
  -2  11 -13 45.3628 303.282  59
   2  11  13 410.746 317.305  56
  -2  11 -13 674.757 259.807  44
   2  11  13 447.808 235.532  16
   2  11  13-257.262 311.876  15
  -2  11 -13-174.923 355.135  53
   2  11  13 934.167 363.599  54
   2  11  14 633.588 251.457  56
  -2  11 -14 235.058 261.362  33
  -2  11 -14 898.958 270.835  53
   2  11  14 743.793 188.121  16
   2  11  14 705.957 258.167  54
  -2  11 -15 2086.00 231.021  33
   2  11  15 1808.71 185.772  56
  -2  12  15 676.393 168.659  56
  -2  12  15 1736.07 286.318  54
   2  12 -15-280.668 218.716  59
  -2  12  15 613.978 225.722  15
   2  12 -15 1001.93 257.289  33
   2  12 -15-139.188 235.782  53
   2  12 -14 105.996 180.787  44
   2  12 -14 732.926 286.437  59
   2 -12 -14 71.9285 166.583  35
   2  12 -14-31.1320 259.770  33
  -2  12  14 459.301 299.330  15
   2  12 -14 627.341 382.450  64
  -2  12  14 341.233 219.519  56
  -2  12  13 19567.0 789.395  15
   2  12 -13 15724.7 745.479  59
   2 -12 -13 16785.9 619.437  35
   2  12 -13 14912.4 566.370  44
  -2  12  13 16029.8 623.393  56
   2  12 -13 14339.3 849.391  64
   2  12 -13 14801.8 722.840  33
   2  12 -13 15131.5 745.503  39
   2  12 -13 21063.8 876.556  61
   2  12 -12 9436.17 743.935  61
   2 -12 -12 5452.25 403.773  35
  -2  12  12 4072.30 466.576  38
   2  12 -12 4042.76 474.345  33
   2  12 -12 4299.21 543.141  59
  -2  12  12 7569.58 616.249  15
   2  12 -12 9860.06 832.034  10
   2  12 -12 4801.66 508.464  39
   2  12 -12 4696.75 617.918  64
  -2  12  12 5829.18 447.934  56
   2  12 -11 976.428 395.362  39
  -2  12  11 2723.83 527.806  15
   2  12 -11 6310.57 746.300  34
   2  12 -11 749.356 511.928  64
   2 -12 -11 1414.11 282.939  35
   2  12 -11 904.566 583.113  61
   2  12 -11 5492.56 803.835  10
  -2  12  11 1653.95 388.111  56
   2  12 -11 327.997 473.380  59
   2  12 -11 1740.32 543.632  41
   2  12 -11 462.416 387.477  33
  -2  12  11 1140.93 351.401  38
   2  12 -10 12241.8 884.358  34
   2  12 -10 8697.83 827.497  64
   2  12 -10 8131.75 798.018  61
  -2  12  10 10154.4 679.694  38
   2  12 -10 10308.2 781.853  59
  -2  12  10 11961.3 638.702  56
   2  12 -10 11294.3 847.021  41
   2  12 -10 9342.73 721.583  39
  -2  12  10 8646.63 678.881  42
   2  12 -10 12004.3 970.396  10
   2  12  -9 2549.61 475.130  39
   2  12  -9 2932.00 581.683  41
  -2  12   9 2689.20 471.123  42
   2  12  -9 2793.21 715.761  10
  -2  12   9 2855.57 448.698  38
   2  12  -9 3762.31 697.646  34
   2  12  -8 615.343 563.355  34
   2  12  -8-298.361 628.584  10
  -2  12   8 446.002 321.632  38
   2  12  -8 610.220 386.409  48
  -2  12   8 408.353 368.211  42
   2  12  -8 962.364 537.479  41
   2  12  -7 685.744 526.387  41
   2  12  -7 1718.44 526.812  17
  -2  12   7 556.925 369.999  42
   2  12  -7-209.456 685.379  10
   2  12  -7 1294.89 404.920  48
   2  12  -7 1470.01 559.161  13
  -2  12   7 517.932 307.658  38
   2  12  -7 437.444 564.278  34
   2  12  -6 1702.95 589.761  34
   2  12  -6 2752.84 601.857  13
   2  12  -6 3440.78 567.846  17
  -2  12   6 2380.99 464.497  42
   2  12  -6 2529.73 451.544  48
   2  12  -6 1681.83 491.969  43
   2  12  -6 2344.21 466.239  12
   2  12  -6 2434.40 602.307  41
   2  12  -6 2393.46 593.461  29
   2  12  -5 6804.84 603.102  12
   2  12  -5 5943.66 655.776  43
   2  12  -5 6814.33 685.929  13
   2  12  -5 6711.06 734.656  34
   2  12  -5 6307.51 591.059  48
   2  12  -5 6022.23 726.072  29
   2  12  -5 5959.67 728.407  41
  -2  12   5 6879.16 617.528  42
   2  12  -5 6969.91 676.287  17
   2  12  -4 15620.7 888.234  17
   2  12  -4 15598.0 986.439  29
   2  12  -4 13345.7 974.493  41
   2  12  -4 13686.1 804.446  48
   2  12  -4 15823.0 864.532  13
   2  12  -4 15575.2 912.880  43
  -2  12   4 14170.3 811.039  42
   2  12  -4 15495.2 920.398  34
   2  12  -4 14282.3 852.002  65
   2  12  -4 14643.7 798.607  12
   2  12  -3 2362.31 521.181  43
   2  12  -3 1849.36 436.013  12
   2  12  -3 2773.98 523.322  17
  -2  12   3 2344.46 419.822  62
   2  12  -3 1562.62 435.772  48
  -2  12   3 1691.33 455.616  52
  -2  12   3 2088.02 409.208  42
  -2  12   3 3023.05 504.659  15
   2  12  -3 2090.97 510.777  13
   2  12  -3 1198.03 764.116   8
   2  12  -3 1899.91 536.338  29
   2  12  -3 2132.63 518.560  34
  -2  12   3 1713.77 463.322  29
   2  12  -3 1547.36 514.966  41
   2  12  -3 2105.03 457.911  65
   2  12  -2 17720.8 1014.05  29
   2  12  -2 17900.8 900.170  34
   2  12  -2 16026.2 874.735  48
  -2  12   2 16018.2 844.098  52
   2  12  -2 17858.6 1623.19   8
   2  12  -2 18693.3 960.895  43
   2  12  -2 17241.6 860.005  12
  -2  12   2 16030.9 826.932  42
  -2  12   2 17592.3 908.794  29
   2  12  -2 19047.1 888.302  17
  -2  12   2 19251.3 904.695  62
   2  12  -1 788.593 402.375  48
   2  12  -1 1820.30 540.644  15
  -2  12   1 1169.93 420.149  17
   2  12  -1 1021.57 632.227   8
  -2  12   1 1241.23 461.761  52
  -2  12   1 865.910 430.229  29
  -2  12   1 1265.42 430.079  32
  -2  12   1 936.111 315.819  42
   2  12  -1 857.515 380.075  12
   2  12  -1 1004.28 513.316  29
   2  12  -1 1182.08 448.789  34
  -2  12   1 847.467 379.546  41
  -2  12   1 1072.85 413.575  62
  -2  12   0 2136.51 553.537  34
  -2  12   0 1766.58 439.116  62
   2  12   0 826.342 407.425  48
  -2  12   0 997.180 468.075  29
   2  12   0 1182.88 664.176   8
  -2  12   0 1739.39 454.096  32
  -2  12   0 1159.65 457.144  52
  -2  12   0 1374.88 451.224  17
   2  12   0 1998.73 475.390  34
  -2  12   0 1189.95 397.537  41
   2  12   0 541.868 503.892  15
   2  12   0 1580.96 446.135  12
  -2  12  -1 14731.8 1427.47   8
   2  12   1 15683.8 826.868  12
  -2  12  -1 14004.4 878.376  41
  -2  12  -1 12951.4 706.941  59
  -2  12  -1 16341.6 886.870  17
   2  12   1 14621.2 865.205  15
  -2  12  -1 16596.3 968.571  34
   2  12   1 14904.4 819.829  48
  -2  12  -1 15036.6 881.277  32
  -2  12  -1 14880.5 877.588  52
  -2  12  -1 16285.9 912.187  62
  -2  12  -1 14348.4 892.489  29
  -2  12  -2 3799.77 581.170  62
  -2  12  -2 2997.53 566.671  29
  -2  12  -2 2493.46 808.340   8
  -2  12  -2 3371.10 624.879  34
   2  12   2 2646.10 399.403  56
   2  12   2 3088.64 545.724  15
  -2  12  -2 3534.02 566.269  41
  -2  12  -2 3376.43 468.135  12
  -2  12  -2 3498.21 587.200  52
  -2  12  -2 3135.47 503.573  24
   2  12   2 2957.83 483.327  48
  -2  12  -2 3635.19 527.871  32
  -2  12  -2 2632.98 441.940  59
  -2  12  -2 3230.23 553.161  17
   2  12   2 3402.52 497.891  12
  -2  12  -3 728.637 392.921  24
   2  12   3 312.872 461.332  15
  -2  12  -3 205.771 427.018  17
   2  12   3 449.242 397.470  12
  -2  12  -3 244.707 532.318  34
   2  12   3 807.018 430.745  54
   2  12   3 12.8865 333.321  56
   2  12   3-49.2273 377.303  48
  -2  12  -3 201.412 380.913  59
  -2  12  -3 544.631 350.650  12
  -2  12  -3 685.414 444.838  41
  -2  12  -3 618.597 385.689  32
  -2  12  -3 936.842 475.916  62
  -2  12  -4 485.463 392.087  32
  -2  12  -4 102.634 567.639  13
   2  12   4 327.627 406.823  12
   2  12   4 248.823 464.667  15
   2  12   4 1494.11 498.303  54
  -2  12  -4 299.305 445.396  17
  -2  12  -4 403.585 511.011  41
  -2  12  -4 770.388 476.677  62
  -2  12  -4-322.635 604.498  34
   2  12   4 119.931 348.426  48
  -2  12  -4 330.040 411.831  59
   2  12   4 344.814 364.691  56
  -2  12  -4 646.958 387.092  24
   2  12   5 4981.25 658.178  15
   2  12   5 4905.92 537.276  12
  -2  12  -5 4747.19 634.145  17
   2  12   5 5003.05 527.952  56
  -2  12  -5 5014.75 664.643  62
  -2  12  -5 5132.71 688.836  41
  -2  12  -5 4700.64 545.277  24
  -2  12  -5 4045.69 740.477  34
  -2  12  -5 4902.75 585.946  32
  -2  12  -5 4893.39 589.505  59
  -2  12  -5 4757.81 723.341  13
  -2  12  -6-114.286 646.750  34
  -2  12  -6 817.596 352.802  33
  -2  12  -6 501.938 340.513  48
  -2  12  -6 950.522 451.885  62
  -2  12  -6 640.740 492.234  17
  -2  12  -6 1263.70 502.491  59
  -2  12  -6 972.865 579.692  41
   2  12   6 559.270 381.762  12
   2  12   6 886.704 426.344  56
  -2  12  -6 739.036 370.303  32
  -2  12  -6-480.874 466.174  36
   2  12   6 1378.59 534.456  15
  -2  12  -6 145.034 427.311  64
  -2  12  -6-594.612 608.416  10
  -2  12  -6 579.230 371.478  24
  -2  12  -6 298.230 616.539  13
  -2  12  -7 2868.59 566.437  17
  -2  12  -7 2532.04 425.517  33
  -2  12  -7 2567.67 445.111  24
  -2  12  -7 2469.14 533.779  64
  -2  12  -7 2257.37 628.589  13
   2  12   7 3398.02 586.802  15
  -2  12  -7 3342.19 697.175  41
  -2  12  -7 2712.25 440.295  32
   2  12   7 3199.43 508.079  56
  -2  12  -7 2577.62 675.798  34
   2  12   7 2567.67 429.747  12
  -2  12  -7 1930.47 572.393  10
  -2  12  -7 2975.79 571.078  59
  -2  12  -7 2962.88 555.163  62
  -2  12  -8 29494.4 1208.94  64
  -2  12  -8 28096.4 1078.12  32
  -2  12  -8 27932.9 1283.71  34
   2  12   8 31422.2 1062.22  56
  -2  12  -8 28428.0 1344.60  13
  -2  12  -8 26518.0 1213.68  61
  -2  12  -8 29227.2 1041.43  33
  -2  12  -8 32833.3 1431.34  41
  -2  12  -8 28770.1 1183.35  62
  -2  12  -8 30369.9 1226.94  59
  -2  12  -8 25553.6 1157.74  10
  -2  12  -8 28818.0 1211.08  17
   2  12   8 32317.0 1220.66  15
  -2  12  -9 709.711 611.045  34
  -2  12  -9 280.464 436.920  64
  -2  12  -9 93.7491 428.233  17
  -2  12  -9 139.789 371.654  33
  -2  12  -9 208.503 278.684  32
  -2  12  -9 1998.46 581.921  10
   2  12   9 310.935 420.260  15
  -2  12  -9 361.626 485.459  59
   2  12   9 233.272 400.691  56
  -2  12  -9 666.025 377.922  62
  -2  12  -9-185.894 586.795  61
  -2  12 -10 2706.50 638.522  34
  -2  12 -10 2118.19 548.633  59
   2  12  10 3272.47 564.439  54
   2  12  10 635.585 414.399  15
   2  12  10 1531.35 304.598  16
  -2  12 -10 2644.97 636.010  61
  -2  12 -10 1672.79 405.709  33
  -2  12 -10 1235.72 454.304  64
   2  12  10 1472.56 418.194  56
  -2  12 -11 3497.19 442.467  33
   2  12  11 2421.76 430.432  15
   2  12  11 3322.80 427.542  56
   2  12  11 4670.42 541.067  54
  -2  12 -11 1035.14 422.627  59
   2  12  11 3027.45 298.970  16
  -2  12 -11 1823.65 458.289  53
  -2  12 -12 4029.90 376.876  36
  -2  12 -12 4332.46 454.074  59
   2  12  12 3828.08 417.915  15
  -2  12 -12 4988.49 445.603  33
  -2  12 -12 3941.91 457.185  53
   2  12  12 4562.45 394.296  56
   2  12  12 4658.98 310.441  16
   2  12  13 4571.53 330.139  56
   2  12  13 4404.34 243.495  16
  -2  12 -13 3962.62 310.816  36
  -2  12 -13 4234.00 362.636  33
   2  12  13 4616.92 360.179  15
  -2  12 -13 5314.00 380.095  59
   2  12  13 5642.63 410.787  54
  -2  12 -13 5089.18 398.049  53
   2  12  14 120.374 155.323  54
   2  12  14 72.4739 137.213  56
  -2  12 -14 319.492 174.793  33
   2  13 -14 11359.4 470.704  59
  -2  13  14 16170.9 560.126  54
   2  13 -14 14194.3 501.520  33
  -2  13  14 13547.1 515.406  15
   2  13 -14 11135.2 485.643  53
   2  13 -13 125.591 251.324  33
   2  13 -13 723.197 288.784  59
   2  13 -13 523.314 344.647  64
  -2  13  13 42.1932 282.059  15
   2  13 -12 768.596 401.507  64
   2  13 -12 340.337 339.597  59
   2  13 -12 108.390 288.719  33
  -2  13  12 493.049 348.685  15
   2  13 -12 361.830 266.948  39
   2  13 -11 1360.06 472.953  64
   2  13 -11 1150.72 324.493  33
   2  13 -11 2485.87 541.869  61
  -2  13  11 2909.59 457.293  15
   2  13 -11 1621.70 433.919  59
   2  13 -11 1599.90 355.670  39
  -2  13  10 4439.16 542.611  15
   2  13 -10 1792.64 360.093  33
   2  13 -10 5188.75 694.960  10
   2  13 -10 1938.98 381.232  39
   2  13 -10 1670.65 525.440  64
   2  13 -10 3249.90 562.273  41
  -2  13  10 3208.02 365.890  12
   2  13 -10 2251.03 501.349  59
   2  13 -10 4662.95 631.360  34
   2  13 -10 962.359 523.703  61
   2  13  -9-492.902 358.141  33
   2  13  -9-711.570 568.104  64
  -2  13   9-547.135 389.737  42
  -2  13   9 1112.30 459.367  15
   2  13  -9 558.287 566.446  10
   2  13  -9 594.742 514.357  34
   2  13  -9 265.941 469.251  41
  -2  13   9 215.546 321.610  12
   2  13  -9-304.571 336.178  39
   2  13  -9-586.015 480.230  59
   2  13  -8-496.672 533.395  41
  -2  13   8 734.007 466.798  15
   2  13  -8 170.285 504.515  34
   2  13  -8-625.994 495.288  59
   2  13  -8-306.482 581.263  10
   2  13  -8 625.310 386.773  48
  -2  13   8-347.306 390.497  42
   2  13  -8-140.698 334.919  39
  -2  13   7 1188.62 498.202  15
   2  13  -7 327.889 371.793  48
   2  13  -7 10.4022 507.908  34
   2  13  -7 493.623 506.227  41
  -2  13   7-222.324 381.579  42
   2  13  -6 3924.02 624.762  34
   2  13  -6 4331.78 620.627  13
   2  13  -6 3813.89 511.909  12
   2  13  -6 3904.10 530.842  48
  -2  13   6 3264.30 507.597  42
   2  13  -6 3438.71 631.299  41
   2  13  -5-400.083 474.243  43
   2  13  -5 106.837 461.591  41
  -2  13   5 486.298 449.806  15
   2  13  -5 46.1886 397.727  48
  -2  13   5-114.387 356.568  42
  -2  13   5 208.221 359.285  29
   2  13  -5 89.6567 387.103  12
   2  13  -5 347.295 507.529  29
   2  13  -5-589.666 542.256  34
   2  13  -5 266.365 484.876  13
   2  13  -4 5320.93 645.948  34
   2  13  -4 5693.39 631.021  13
   2  13  -4 4848.86 703.617  41
   2  13  -4 4515.97 620.385  43
  -2  13   4 5327.49 547.243  29
   2  13  -4 5057.28 585.947  48
   2  13  -4 5070.94 705.127  29
  -2  13   4 6393.83 629.890  15
  -2  13   4 4694.96 538.384  42
   2  13  -4 5421.61 643.720  17
   2  13  -4 5142.87 564.997  12
   2  13  -3 28881.8 1160.04  34
   2  13  -3 29576.2 1304.14  29
   2  13  -3 30168.7 1172.47  48
  -2  13   3 27444.0 1057.93  52
  -2  13   3 25260.0 1092.31  29
   2  13  -3 29074.0 1191.61  43
   2  13  -3 28102.3 1099.05  12
   2  13  -3 29522.9 1331.52  41
  -2  13   3 26905.1 1105.37  42
   2  13  -3 33102.5 1170.83  17
  -2  13   3 32355.3 1159.54  15
   2  13  -2 158.437 452.704  41
   2  13  -2 870.012 438.764  17
   2  13  -2 882.576 434.099  12
  -2  13   2 38.3096 293.710  42
  -2  13   2 926.949 414.690  62
   2  13  -2 232.521 426.775  48
  -2  13   2 527.362 415.475  29
   2  13  -2 347.270 444.204  34
   2  13  -2 801.545 507.916  43
  -2  13   2 581.246 410.161  52
   2  13  -2 481.872 512.288  29
  -2  13   1 645.841 398.617  62
   2  13  -1 286.037 473.048  29
  -2  13   1 658.619 381.243  41
  -2  13   1 304.854 411.973  29
   2  13  -1 1559.29 538.475  43
  -2  13   1 257.761 419.379  52
  -2  13   1 409.999 400.505  17
   2  13  -1 264.392 450.322  41
   2  13  -1 306.392 427.850  48
   2  13  -1 779.865 459.809  15
   2  13  -1 413.451 397.100  12
  -2  13   1 332.729 285.475  42
  -2  13   1 1390.68 546.600  34
   2  13  -1 458.758 434.479  34
  -2  13   0 20556.2 921.973  12
   2  13   0 17854.7 1052.72  29
  -2  13   0 19271.8 976.983  52
  -2  13   0 16976.2 971.810  29
   2  13   0 18453.7 968.275  48
   2  13   0 19087.7 1003.74  15
  -2  13   0 20877.9 1027.12  62
   2  13   0 19184.6 939.404  12
   2  13   0 20794.6 918.882  34
  -2  13   0 19395.3 964.380  17
  -2  13   0 22335.1 1072.04  34
  -2  13   0 18683.4 933.141  41
   2  13   1 83.3045 436.955  11
   2  13   1 1015.26 435.844  34
  -2  13  -1 640.787 524.247  34
   2  13   1 447.852 424.046  48
  -2  13  -1 453.867 382.588  12
  -2  13  -1 733.599 431.447  41
  -2  13  -1 116.278 460.743  52
  -2  13  -1 701.687 423.449  32
  -2  13  -1 776.619 456.582  62
   2  13   1 463.220 405.290  12
   2  13   1-219.750 451.100  15
  -2  13  -1 260.971 437.218  29
  -2  13  -1 280.768 418.428  17
  -2  13  -2 1086.79 597.128  34
  -2  13  -2 1307.05 500.406  41
  -2  13  -2 1318.69 501.399  62
   2  13   2 1335.62 442.882  12
  -2  13  -2 1272.39 391.587  59
   2  13   2 897.158 420.042  48
  -2  13  -2 1479.77 414.884  12
  -2  13  -2 1182.03 483.962  17
  -2  13  -2 1561.88 479.594  32
   2  13   2 258.162 491.309  15
  -2  13  -2 1348.08 504.591  29
  -2  13  -3-170.041 580.802  34
  -2  13  -3 308.139 466.015  41
  -2  13  -3 671.345 492.265  62
   2  13   3-769.762 542.695  15
   2  13   3-212.297 341.973  56
  -2  13  -3 639.727 432.934  32
   2  13   3-1.63801 374.878  48
  -2  13  -3-51.9695 578.345  13
   2  13   3 390.808 399.965  12
  -2  13  -3 704.736 362.446  12
  -2  13  -3 306.359 386.064  59
  -2  13  -3 38.2819 442.583  17
   2  13   3 306.851 357.435  54
  -2  13  -4 2017.60 663.515  34
   2  13   4 3986.97 530.118  54
  -2  13  -4 2623.07 475.379  48
  -2  13  -4 3442.05 523.096  32
  -2  13  -4 3472.90 637.604  13
   2  13   4 2789.57 542.232  15
   2  13   4 3060.65 461.951  48
   2  13   4 2393.60 397.942  56
   2  13   4 3947.85 530.189  12
  -2  13  -4 2975.44 625.669  41
  -2  13  -4 2856.41 500.004  59
  -2  13  -4 3239.87 577.740  17
  -2  13  -4 3328.90 595.036  62
  -2  13  -5 70.8679 610.735  34
   2  13   5 146.689 361.078  12
  -2  13  -5-125.442 373.263  48
  -2  13  -5-132.615 555.475  13
   2  13   5 646.825 442.710  54
  -2  13  -5 116.762 511.198  41
   2  13   5 182.165 300.445  48
  -2  13  -5 656.642 374.470  32
   2  13   5-184.235 386.117  56
   2  13   5-214.323 508.537  15
  -2  13  -5 164.181 421.411  59
  -2  13  -5 228.371 471.518  62
  -2  13  -5 251.801 448.721  17
  -2  13  -6 53.0503 605.550  34
  -2  13  -6 269.806 392.238  64
  -2  13  -6 589.117 349.870  48
  -2  13  -6 1144.42 487.557  59
  -2  13  -6 831.300 432.777  62
   2  13   6 1225.02 483.742  54
  -2  13  -6 973.272 558.006  41
  -2  13  -6 746.349 539.667  13
  -2  13  -6 985.805 479.601  17
  -2  13  -6-74.6647 552.639  10
   2  13   6 907.403 383.261  12
   2  13   6-46.9752 469.470  15
  -2  13  -6 1023.63 398.535  32
   2  13   6 512.223 358.826  56
   2  13   7 152.015 319.193  12
  -2  13  -7-33.9097 369.792  64
  -2  13  -7 764.221 539.241  41
   2  13   7 184.967 343.591  56
  -2  13  -7 442.162 451.277  59
  -2  13  -7 25.0733 494.104  13
  -2  13  -7 438.627 433.704  17
  -2  13  -7 222.569 307.668  32
  -2  13  -7-53.2604 567.007  34
   2  13   7 392.920 443.565  54
  -2  13  -7-497.769 507.927  10
  -2  13  -7 318.081 403.858  62
   2  13   7-512.979 468.354  15
  -2  13  -8 11799.6 613.549  33
  -2  13  -8 9769.14 559.745  36
  -2  13  -8 13666.5 826.210  59
  -2  13  -8 10004.8 825.648  61
  -2  13  -8 10737.9 760.076  10
  -2  13  -8 11830.0 779.365  17
  -2  13  -8 11139.7 858.062  13
  -2  13  -8 11116.8 847.432  34
   2  13   8 14447.2 808.775  54
  -2  13  -8 10325.4 718.446  64
   2  13   8 10564.5 612.071  56
   2  13   8 10581.1 741.166  15
  -2  13  -9 2407.80 450.896  64
   2  13   9 1828.28 370.559  56
  -2  13  -9 3199.77 532.491  59
  -2  13  -9 4735.61 594.789  10
  -2  13  -9 2566.74 375.519  33
  -2  13  -9 1814.61 542.361  61
   2  13   9 1017.64 404.030  15
   2  13   9 3012.25 489.776  54
  -2  13  -9 1358.70 303.784  36
  -2  13  -9 3150.35 610.374  34
   2  13  10 1447.01 411.078  54
   2  13  10 773.094 305.253  56
  -2  13 -10-530.537 446.273  53
   2  13  10 327.564 365.721  15
  -2  13 -10 4123.24 573.783  61
  -2  13 -10-621.956 479.657  59
  -2  13 -10 5235.86 560.701  10
  -2  13 -10 386.561 259.522  36
  -2  13 -10 5601.75 618.279  34
  -2  13 -10 1472.80 358.436  64
  -2  13 -10 1563.62 331.534  33
  -2  13 -11 5109.33 386.420  33
  -2  13 -11 4932.82 336.515  36
  -2  13 -11 4546.91 459.942  59
   2  13  11 4644.49 433.263  15
   2  13  11 4899.95 368.199  56
  -2  13 -11 5160.06 466.803  53
  -2  13 -12 3008.50 340.777  59
   2  13  12 2238.84 245.831  56
  -2  13 -12 2846.32 279.840  33
  -2  13 -12 2355.90 219.239  36
  -2  13 -12 3381.62 349.270  53
   2  13  12 1888.87 306.412  11
   2  13  12 2854.64 326.247  15
   2  13  12 2953.86 328.276  54
  -2  13 -13 1424.83 212.417  53
   2  13  13 510.404 170.200  54
   2  14 -13 1987.93 252.839  59
   2  14 -13 2169.91 258.298  53
   2  14 -12 3484.97 386.583  64
   2  14 -12 3438.05 282.952  33
  -2  14  12 4121.25 344.336  54
   2  14 -12 3648.96 364.655  59
  -2  14  12 3237.11 352.818  15
   2  14 -11 12102.6 632.267  59
   2  14 -11 11069.0 646.796  64
   2  14 -11 15148.7 732.601  10
   2  14 -11 10705.4 497.787  39
   2  14 -11 11369.7 495.275  33
  -2  14  11 15269.3 641.406  54
  -2  14  11 12751.9 635.483  15
   2  14 -11 12199.6 618.106  61
   2  14 -10 160.408 385.618  64
   2  14 -10 269.976 230.241  39
  -2  14  10 82.5092 335.542  15
   2  14 -10 147.191 230.168  33
  -2  14  10 255.084 243.639  12
   2  14 -10 5396.40 579.949  34
   2  14 -10 964.311 431.294  41
   2  14 -10 4082.84 556.045  10
   2  14 -10 120.053 421.021  61
   2  14 -10 3.60330 335.736  59
  -2  14  10 1424.41 345.242  54
  -2  14   9 571.641 386.842  15
   2  14  -9 577.671 255.753  39
   2  14  -9 1819.26 450.920  34
   2  14  -9 237.903 245.948  33
   2  14  -9 900.411 461.306  41
   2  14  -9-1319.52 555.469  61
   2  14  -9 194.289 365.302  59
   2  14  -9-382.469 457.816  64
   2  14  -9 1547.15 534.243  10
  -2  14   9 616.665 291.697  12
   2  14  -8 485.295 394.241  59
   2  14  -8 854.651 344.294  48
  -2  14   8 806.147 326.754  12
   2  14  -8 671.345 499.163  10
   2  14  -8 638.469 457.970  41
  -2  14   8 1218.84 418.382  15
   2  14  -8 1673.95 452.047  34
   2  14  -7 1982.19 422.444  48
   2  14  -7 1323.11 466.932  34
   2  14  -7 814.284 375.818  59
  -2  14   7 1339.52 337.827  48
  -2  14   7 1818.19 455.219  15
  -2  14   7 1566.86 383.743  12
   2  14  -7 1089.69 526.585  41
   2  14  -7 595.230 509.495  10
   2  14  -6-453.985 401.237  59
   2  14  -6 516.562 499.607  41
   2  14  -6 149.587 441.361  34
   2  14  -6 927.842 398.344  48
  -2  14   6 479.152 411.900  15
  -2  14   6-76.8904 348.693  42
   2  14  -6 186.502 323.684  12
  -2  14   6 168.282 364.149  12
   2  14  -6-439.970 575.787  10
  -2  14   5 544.703 391.631  15
   2  14  -5 422.241 450.225  34
  -2  14   5 604.586 332.906  29
  -2  14   5 697.838 377.140  12
   2  14  -5 1022.58 428.022  48
   2  14  -5 416.935 397.340  43
   2  14  -5 892.987 500.870  41
  -2  14   5 548.766 335.581  42
   2  14  -5 585.527 370.699  12
   2  14  -5 1372.35 493.375  13
   2  14  -5 155.514 359.832  59
  -2  14   4 6684.84 560.218  29
   2  14  -4 7045.01 655.212  34
  -2  14   4 7813.21 624.117  15
   2  14  -4 6917.58 755.673  41
   2  14  -4 6212.73 531.277  59
   2  14  -4 6356.18 626.994  43
   2  14  -4 7380.94 658.551  48
   2  14  -4 6868.87 597.745  12
   2  14  -4 7382.60 655.332  13
   2  14  -4 6843.82 745.869  29
  -2  14   4 8055.50 628.207  12
  -2  14   4 5458.34 568.400  42
   2  14  -3 8814.66 565.954  59
  -2  14   3 8303.70 644.070  29
   2  14  -3 9016.07 669.812  12
   2  14  -3 8784.62 803.028  29
   2  14  -3 8254.34 703.785  43
   2  14  -3 8160.53 782.099  41
  -2  14   3 10026.1 704.126  12
   2  14  -3 9013.23 692.207  34
   2  14  -3 9841.78 733.316  48
  -2  14   2 4467.03 651.573  34
   2  14  -2 2518.92 505.665  34
   2  14  -2 2903.35 538.957  43
   2  14  -2 2621.31 489.504  12
   2  14  -2 2609.10 601.956  29
   2  14  -2 2706.19 535.892  48
   2  14  -2 2358.82 532.159  41
  -2  14   2 3135.26 500.850  12
  -2  14   2 2467.08 472.450  29
  -2  14   2 2443.34 493.049  52
  -2  14   1 14467.9 894.209  34
   2  14  -1 11317.9 790.392  48
  -2  14   1 11210.4 707.333  17
  -2  14   1 12136.7 745.239  12
   2  14  -1 11396.2 757.502  12
   2  14  -1 9310.75 803.578  41
   2  14  -1 11947.1 812.247  43
  -2  14   1 10820.4 694.751  41
   2  14  -1 12100.8 737.509  34
  -2  14   1 10216.5 789.674  29
   2  14  -1 9660.68 747.891  15
   2  14  -1 11761.7 879.223  29
  -2  14   0 553.070 369.402  12
  -2  14   0 1329.82 479.298  62
  -2  14   0 679.890 549.863  34
   2  14   0 364.927 460.744  29
   2  14   0 498.673 500.736  15
   2  14   0 653.627 470.941  48
   2  14   0 345.554 400.697  12
  -2  14   0 754.109 394.820  41
  -2  14   0 1242.60 402.967  43
  -2  14   0 637.331 422.286  17
   2  14   0 353.513 409.241  41
   2  14   0 1127.37 523.232  43
  -2  14   0 644.376 433.061  29
   2  14   0 520.221 419.514  34
  -2  14  -1 578.410 540.285  34
   2  14   1 1054.07 454.335  34
   2  14   1 246.664 403.580  41
   2  14   1 710.403 426.654  12
   2  14   1 1093.04 526.927  43
  -2  14  -1 891.629 479.486  62
   2  14   1 893.404 464.271  15
   2  14   1 418.350 467.287  29
  -2  14  -1 595.135 376.294  12
  -2  14  -1 718.186 413.553  41
   2  14   1 493.791 409.241  11
   2  14   1 395.601 413.235  48
  -2  14  -1 462.836 500.546  13
  -2  14  -1 655.309 439.519  17
  -2  14  -2 1396.65 367.128  59
  -2  14  -2 1674.37 497.426  62
   2  14   2 1637.51 443.000  34
   2  14   2 1276.74 504.469  15
   2  14   2 842.394 433.085  48
   2  14   2 631.993 427.625  11
  -2  14  -2 588.667 551.604  34
  -2  14  -2 900.661 499.108  13
   2  14   2 1235.22 506.109  29
  -2  14  -2 1013.45 382.079  12
   2  14   2 908.196 409.589  12
  -2  14  -2 611.421 408.024  41
   2  14   2 880.043 397.780  41
  -2  14  -2 890.774 459.144  17
  -2  14  -3 509.710 490.988  13
  -2  14  -3 759.161 456.677  41
  -2  14  -3 640.104 542.567  34
   2  14   3 342.604 426.709  11
   2  14   3 998.864 400.154  48
  -2  14  -3 1261.67 471.916  17
  -2  14  -3 1573.70 400.890  59
  -2  14  -3 624.888 395.818  48
  -2  14  -3 566.796 340.406  12
   2  14   3 1796.75 408.391  34
   2  14   3 1124.19 412.902  12
   2  14   3 1460.90 483.805  15
  -2  14  -3 1656.29 498.375  62
  -2  14  -4-72.9997 381.387  48
  -2  14  -4-596.978 566.520  34
   2  14   4 778.687 369.626  34
  -2  14  -4 449.886 488.004  62
  -2  14  -4 274.974 444.703  41
   2  14   4 87.0846 336.653  54
  -2  14  -4-121.194 491.190  13
   2  14   4-731.016 513.812  15
  -2  14  -4 852.795 397.303  59
   2  14   4 50.8884 351.181  12
   2  14   4 344.975 359.177  48
  -2  14  -4 314.624 434.938  17
  -2  14  -5 272.847 494.931  10
   2  14   5 1456.88 346.003  48
   2  14   5 1119.23 374.582  12
  -2  14  -5 1718.44 528.432  62
  -2  14  -5 960.477 490.860  13
  -2  14  -5 1521.57 527.270  41
   2  14   5 91.7410 461.465  15
   2  14   5 1152.44 382.660  54
  -2  14  -5 1878.44 443.820  59
  -2  14  -5 1152.73 562.738  34
  -2  14  -5 1130.93 452.779  17
  -2  14  -5 867.942 354.617  48
   2  14   6 213.588 460.402  15
  -2  14  -6 1009.05 559.599  34
   2  14   6 1047.37 343.893  12
  -2  14  -6 1497.16 424.451  59
  -2  14  -6 1135.88 493.087  13
  -2  14  -6 1676.38 556.916  41
  -2  14  -6 951.609 313.843  48
  -2  14  -6 1171.12 456.864  17
   2  14   6 252.391 280.281  56
  -2  14  -6 241.048 467.284  10
   2  14   6 1046.86 383.945  54
  -2  14  -7 10176.2 705.872  17
  -2  14  -7 10413.3 760.111  13
   2  14   7 12337.6 700.963  54
   2  14   7 7836.81 482.170  56
  -2  14  -7 9799.15 706.387  10
   2  14   7 11451.4 568.544  12
  -2  14  -7 8038.76 730.675  61
   2  14   7 10077.5 692.344  15
  -2  14  -7 12031.8 707.574  59
  -2  14  -7 10248.8 769.312  34
  -2  14  -8 1432.70 484.106  34
  -2  14  -8 446.222 369.421  59
   2  14   8-153.213 267.919  56
   2  14   8-419.553 413.650  15
  -2  14  -8-495.265 478.039  61
  -2  14  -8 1763.72 472.624  10
   2  14   8 650.936 336.599  54
  -2  14  -9 5064.64 538.070  34
  -2  14  -9 4068.74 518.638  61
   2  14   9 2539.35 407.349  15
   2  14   9 2973.36 382.787  54
  -2  14  -9 1177.17 337.046  53
  -2  14  -9 6072.00 526.965  10
  -2  14  -9 1253.27 373.976  59
   2  14   9 1676.71 274.802  56
  -2  14 -10 109.461 283.691  53
  -2  14 -10 355.294 185.321  33
   2  14  10 263.075 186.068  56
   2  14  10 86.7494 294.662  11
   2  14  10 608.843 273.613  54
  -2  14 -10-124.144 304.553  59
   2  14  10 1184.62 270.162  43
   2  14  10 917.660 315.647  15
   2  14  11 1975.69 266.064  54
  -2  14 -11 2321.31 294.070  59
   2  14  11 1974.03 276.835  15
  -2  14 -11 1893.15 273.032  53
   2  14  11 1851.74 290.161  11
   2  14  11 1979.58 205.835  43
   2  15 -12 5205.52 287.873  59
   2  15 -12 4953.31 271.206  53
  -2  15  11 4097.17 341.898  15
  -2  15  11 5245.18 306.906  34
   2  15 -11 4003.54 337.355  64
   2  15 -11 5022.72 352.686  59
  -2  15  10 2265.03 332.049  15
  -2  15  10 2557.09 233.553  12
  -2  15  10 2462.97 260.988  54
   2  15 -10 2802.91 343.800  59
   2  15 -10 2306.94 346.633  64
   2  15  -9 6090.22 465.010  34
   2  15  -9 2091.21 345.730  59
  -2  15   9 1519.38 333.418  15
  -2  15   9 2198.25 284.390  12
   2  15  -9 1770.70 374.162  64
   2  15  -9 4527.85 487.359  10
   2  15  -9 830.614 364.499  61
   2  15  -9 2928.92 459.907  41
   2  15  -8-255.478 354.896  64
   2  15  -8 100.124 282.493  59
   2  15  -8 851.168 350.008  34
   2  15  -8 154.775 243.894  48
   2  15  -8 221.317 393.082  41
   2  15  -8 951.750 431.879  10
  -2  15   8 184.178 256.094  12
  -2  15   8-454.268 367.659  15
  -2  15   7 11163.0 598.114  12
  -2  15   7 10231.0 498.749  48
   2  15  -7 9968.15 578.339  59
   2  15  -7 8538.84 621.525  64
   2  15  -7 10133.2 743.665  41
   2  15  -7 9498.43 566.197  48
   2  15  -7 9620.04 585.286  34
  -2  15   7 9954.27 620.935  15
   2  15  -7 9879.44 686.005  10
   2  15  -6-229.436 283.895  12
   2  15  -6-189.119 452.224  41
   2  15  -6-188.125 300.739  59
   2  15  -6 339.772 345.944  48
  -2  15   6-373.153 317.148  48
   2  15  -6 414.727 370.473  34
  -2  15   6-157.554 317.428  12
   2  15  -6-899.642 477.129  10
  -2  15   6-635.799 393.601  15
  -2  15   5 2858.82 505.022  34
   2  15  -5 1412.19 354.875  12
  -2  15   5 541.276 372.202  15
   2  15  -5 2170.55 514.534  41
  -2  15   5 1409.71 368.597  12
   2  15  -5-279.165 486.110  10
   2  15  -5 954.979 317.775  59
   2  15  -5 1083.65 396.755  34
  -2  15   5 879.701 340.972  48
   2  15  -5 1712.74 432.593  48
   2  15  -4 544.632 451.676  41
   2  15  -4-25.7722 369.522  34
  -2  15   4 280.314 339.210  15
   2  15  -4 939.637 413.747  48
   2  15  -4 200.319 279.537  59
  -2  15   4 1081.15 466.905  34
   2  15  -4 180.332 355.892  43
  -2  15   4 384.431 350.808  12
  -2  15   4-92.7969 387.540  48
   2  15  -4 386.817 331.240  12
   2  15  -3 357.290 468.455  29
  -2  15   3-381.332 424.048  48
   2  15  -3-222.280 405.566  43
   2  15  -3 625.892 434.091  48
  -2  15   3 201.342 314.873  29
   2  15  -3 228.831 343.754  12
   2  15  -3-186.257 387.344  34
   2  15  -3 348.425 416.439  41
  -2  15   3 352.313 465.242  34
  -2  15   3 205.021 328.438  12
  -2  15   2 5527.82 540.928  12
  -2  15   2 5371.20 537.948  13
  -2  15   2 5907.43 636.770  34
   2  15  -2 4340.63 626.644  29
   2  15  -2 6029.56 595.178  48
  -2  15   2 6447.74 552.299  43
  -2  15   2 4148.17 481.826  29
  -2  15   2 4790.64 548.986  48
   2  15  -2 5168.40 531.120  12
   2  15  -2 4658.74 558.478  43
   2  15  -2 4495.71 583.534  41
   2  15  -2 4609.08 507.807  34
  -2  15   1-401.556 478.256  48
   2  15  -1 156.167 341.401  12
   2  15  -1-140.329 371.262  34
  -2  15   1 252.836 461.926  34
  -2  15   1 435.197 361.218  29
   2  15  -1 611.545 438.388  48
  -2  15   1 227.665 406.735  13
  -2  15   1 108.893 349.707  12
   2  15  -1 331.311 419.222  43
   2  15  -1-19.2549 376.105  41
  -2  15   1 589.784 354.515  43
   2  15  -1 242.558 446.350  29
  -2  15   0 942.467 506.449  34
   2  15   0 1044.48 376.560  34
   2  15   0 1851.75 499.365  43
  -2  15   0 1310.90 360.255  41
   2  15   0 1265.60 414.087  41
  -2  15   0 1835.05 398.402  17
   2  15   0 1091.79 463.964  29
   2  15   0 1772.52 458.869  48
   2  15   0 1774.18 412.863  12
  -2  15   0 1146.65 425.118  48
   2  15   0 1022.67 411.286  15
  -2  15   0 1690.84 399.344  12
  -2  15   0 1177.88 459.375  13
   2  15   1 997.585 486.766  43
  -2  15  -1-204.050 493.523  34
   2  15   1-162.033 340.354  34
  -2  15  -1 551.705 366.017  17
   2  15   1 262.270 323.977  41
  -2  15  -1 484.266 337.787  12
  -2  15  -1 534.524 336.755  41
   2  15   1 375.777 426.097  29
   2  15   1-139.143 379.242  15
  -2  15  -1-52.7253 442.420  13
  -2  15  -1 148.977 435.378  48
   2  15   1 377.605 365.769  12
   2  15   1 389.474 396.605  48
   2  15   2 4750.63 604.641  43
   2  15   2 4277.46 455.647  34
  -2  15  -2 3871.29 590.039  34
  -2  15  -2 3914.31 519.897  17
   2  15   2 3232.46 513.035  15
   2  15   2 3683.52 537.742  29
   2  15   2 3967.17 500.103  48
  -2  15  -2 3823.19 569.363  13
   2  15   2 4046.94 493.883  12
  -2  15  -2 2991.62 486.182  48
  -2  15  -2 3804.35 428.628  12
   2  15   2 3984.97 497.879  11
  -2  15  -2 3783.83 496.360  41
   2  15   2 3073.81 439.992  41
  -2  15  -3 4814.77 447.911  12
   2  15   3 5627.24 522.134  12
   2  15   3 5936.94 505.454  48
   2  15   3 5694.30 591.484  15
   2  15   3 5110.13 556.841  29
   2  15   3 4862.23 459.146  41
  -2  15  -3 5993.10 581.680  17
  -2  15  -3 5033.71 591.743  13
  -2  15  -3 5248.77 514.794  48
   2  15   3 7161.34 640.745  43
  -2  15  -3 5759.18 567.591  41
  -2  15  -3 3868.81 417.188  59
  -2  15  -3 5020.83 624.686  34
   2  15   3 5188.80 550.452  11
   2  15   4 1334.33 331.314  48
  -2  15  -4 325.249 475.945  34
  -2  15  -4 755.598 333.275  48
  -2  15  -4 1064.86 467.318  13
  -2  15  -4 1839.48 438.604  17
  -2  15  -4 146.033 450.148  10
   2  15   4 1112.21 352.567  12
   2  15   4 1878.89 490.804  43
   2  15   4 792.595 380.586  11
  -2  15  -4 1310.91 430.058  41
   2  15   4 1610.63 442.970  15
   2  15   4 848.634 401.046  29
  -2  15  -4-64.3556 330.715  59
  -2  15  -5-44.9762 445.169  34
   2  15   5 374.114 381.343  15
   2  15   5 59.6454 329.816  29
   2  15   5-241.542 284.389  54
  -2  15  -5 879.277 426.248  41
   2  15   5 470.857 418.373  43
   2  15   5-182.563 378.939  11
   2  15   5 95.1043 292.863  12
  -2  15  -5-309.895 422.700  10
  -2  15  -5 243.022 284.344  48
  -2  15  -5 241.618 402.449  13
  -2  15  -5-1007.23 365.514  59
  -2  15  -5 490.974 378.743  17
  -2  15  -6 4200.98 537.730  34
  -2  15  -6 2325.84 313.832  53
  -2  15  -6 1717.10 488.368  61
  -2  15  -6 2215.43 367.934  59
   2  15   6 3207.12 450.337  11
  -2  15  -6 4468.55 531.423  13
   2  15   6 3695.47 391.511  54
   2  15   6 3689.30 491.686  15
  -2  15  -6 3777.40 496.938  10
   2  15   6 3910.00 389.459  12
  -2  15  -6 3546.72 335.958  48
   2  15   6 5196.76 509.770  43
   2  15   6 3602.79 429.035  29
   2  15   7-239.046 273.220  54
  -2  15  -7-514.731 437.180  61
   2  15   7 379.217 332.374  43
   2  15   7 61.2650 318.123  15
   2  15   7-794.411 337.318  11
   2  15   7 145.843 256.960  29
  -2  15  -7 423.989 389.756  34
   2  15   7 108.576 219.965  12
   2  15   8 341.080 225.547  54
  -2  15  -8 987.097 376.304  61
  -2  15  -8-59.0297 250.433  53
   2  15   8 907.123 318.315  15
  -2  15  -8 25.9842 280.220  59
  -2  15  -8 1942.44 392.979  34
   2  15   8 1117.33 302.673  43
   2  15   8 27.8531 283.634  11
   2  15   8 454.550 230.624  29
   2  15   9 632.657 235.326  43
  -2  15  -9 445.973 215.162  53
  -2  15  -9 584.563 254.826  59
   2  15   9 589.714 260.647  15
   2  15   9 575.617 192.528  29
   2  15   9 495.370 254.316  11
   2  15   9 450.892 202.656  54
   2  15  10 722.994 213.803  15
  -2  15 -10 2046.58 238.398  59
   2  15  10 815.480 167.819  54
   2  15  10 1511.39 241.479  11
  -2  15 -10 1942.05 203.493  53
  -2  16  10 4505.96 266.315  43
   2  16  -9 243.257 180.726  64
   2  16  -9-68.3052 185.229  59
  -2  16   9 40.3433 179.130  34
  -2  16   9 146.074 212.809  43
  -2  16   9 189.838 200.333  15
   2  16  -8 4624.66 327.161  59
   2  16  -8 5190.27 421.724  10
   2  16  -8 3658.44 330.241  64
  -2  16   8 4262.31 352.611  15
  -2  16   8 5130.15 351.032  34
  -2  16   8 4681.17 321.419  12
   2  16  -8 5167.12 450.505  41
   2  16  -7 1068.33 350.795  10
  -2  16   7-79.5627 219.675  12
  -2  16   7 191.818 269.101  34
   2  16  -7 151.399 292.139  41
  -2  16   7 133.317 243.091  15
   2  16  -7 137.631 209.289  48
   2  16  -7-173.692 250.942  64
   2  16  -7 484.773 223.734  59
   2  16  -6 594.615 348.725  10
  -2  16   6 1197.14 330.344  34
   2  16  -6 1093.76 249.412  59
  -2  16   6 1006.45 287.880  12
  -2  16   6 1445.38 328.967  43
  -2  16   6 955.627 280.732  15
   2  16  -6 1511.04 301.753  34
  -2  16   6 732.217 229.499  48
   2  16  -6 1064.32 352.371  41
   2  16  -6 725.804 281.032  48
   2  16  -5 954.626 282.898  34
   2  16  -5 1045.47 243.434  59
   2  16  -5 780.890 306.778  48
   2  16  -5 675.519 264.292  12
  -2  16   5 1629.62 352.047  43
  -2  16   5 544.475 258.072  48
   2  16  -5 594.968 359.337  41
  -2  16   5 789.522 288.634  12
   2  16  -5 172.424 371.048  10
  -2  16   5 1035.11 357.327  34
   2  16  -4 1945.73 334.265  34
  -2  16   4 2356.80 424.337  34
   2  16  -4 2180.78 429.923  41
  -2  16   4 3223.17 393.850  43
  -2  16   4 1975.17 348.724  48
  -2  16   4 2339.46 361.134  12
   2  16  -4 1550.64 315.351  43
   2  16  -4 2198.94 335.688  12
   2  16  -4 2866.32 411.672  48
   2  16  -4 1388.97 414.334  10
   2  16  -3 5373.89 422.598  34
  -2  16   3 6295.53 554.727  34
  -2  16   3 6402.79 473.479  43
   2  16  -3 4847.45 439.430  43
   2  16  -3 5389.57 470.360  12
  -2  16   3 6147.12 480.700  12
   2  16  -3 6560.71 543.111  48
  -2  16   3 5795.49 494.053  48
   2  16  -3 6080.74 541.143  41
   2  16  -2-351.285 315.488  34
   2  16  -2-371.834 356.341  43
  -2  16   2-88.5101 399.626  34
  -2  16   2 304.513 298.707  43
   2  16  -2 180.052 367.239  29
   2  16  -2 166.289 333.231  48
   2  16  -2-152.621 310.692  12
  -2  16   2-53.8682 284.182  12
   2  16  -2 380.875 345.495  41
  -2  16   2-286.853 347.929  48
  -2  16   1 644.193 336.503  13
   2  16  -1 675.888 331.174  41
  -2  16   1 819.920 319.933  12
   2  16  -1 867.604 383.425  48
  -2  16   1 507.265 347.650  48
   2  16  -1 518.710 350.177  43
   2  16  -1 663.296 327.697  12
  -2  16   1 565.939 404.538  34
   2  16  -1 564.019 367.621  29
  -2  16   0 1458.88 336.501  12
   2  16   0 1436.13 348.733  41
  -2  16   0 1458.77 377.458  13
   2  16   0 1220.47 397.521  43
  -2  16   0 717.305 418.045  34
   2  16   0 1425.99 351.711  12
  -2  16   0 1111.33 363.936  48
   2  16   0 1189.25 402.379  29
   2  16   0 1827.65 404.092  48
   2  16   1 134.158 304.012  12
  -2  16  -1-159.463 416.865  34
  -2  16  -1 61.1512 340.517  48
   2  16   1 236.095 339.191  29
   2  16   1 684.197 336.195  48
  -2  16  -1 87.3044 342.085  13
   2  16   1-67.4829 317.722  15
   2  16   1 348.767 382.356  43
  -2  16  -1 558.016 276.988  41
   2  16   1 216.613 280.121  41
  -2  16  -1 119.726 261.769  12
   2  16   2 8945.82 600.266  29
  -2  16  -2 8882.56 635.861  34
  -2  16  -2 9140.60 597.405  13
  -2  16  -2 9249.15 577.646  48
   2  16   2 6953.55 554.133  15
  -2  16  -2 8620.74 488.941  12
   2  16   2 9903.52 555.780  48
   2  16   2 10318.0 637.762  43
   2  16   2 9608.96 564.441  12
   2  16   2 7794.80 480.066  41
  -2  16  -2 8584.73 537.155  41
   2  16   3 381.171 268.818  48
  -2  16  -3-309.601 393.246  34
   2  16   3 48.7132 280.998  12
   2  16   3 256.116 264.836  11
   2  16   3 220.743 358.099  43
   2  16   3 135.133 301.397  29
  -2  16  -3-56.4205 277.341  48
  -2  16  -3-681.365 408.150  10
  -2  16  -3 634.399 302.604  41
  -2  16  -3 233.229 343.282  13
   2  16   3-107.489 321.407  15
  -2  16  -4 844.054 378.777  34
   2  16   4 912.641 289.178  12
  -2  16  -4 262.704 352.845  10
   2  16   4 867.991 238.391  48
   2  16   4 920.647 304.489  29
  -2  16  -4 1090.29 278.431  48
   2  16   4 343.351 301.825  15
   2  16   4 1380.60 374.656  43
  -2  16  -4 1594.96 378.057  13
   2  16   4 1626.78 311.133  11
  -2  16  -4 647.161 231.794  59
  -2  16  -5 2965.70 411.329  34
   2  16   5 2740.81 342.517  29
  -2  16  -5 2732.19 288.155  59
   2  16   5 2361.70 373.036  15
   2  16   5 3258.75 328.225  12
  -2  16  -5 3018.09 295.023  48
   2  16   5 4095.04 411.555  43
  -2  16  -5 2907.62 415.083  10
   2  16   5 3927.84 383.143  11
  -2  16  -6 813.030 343.908  61
  -2  16  -6 1567.08 251.508  59
  -2  16  -6 2742.43 373.287  10
   2  16   6 1540.66 259.598  29
   2  16   6 883.519 287.323  15
   2  16   6 1549.91 233.977  12
   2  16   6 1773.41 297.190  11
  -2  16  -6 2575.72 359.939  34
   2  16   6 1819.37 312.713  43
   2  16   7 340.064 238.534  15
   2  16   7 1240.96 263.664  43
  -2  16  -7 1165.48 217.404  59
  -2  16  -7 1048.35 307.984  61
   2  16   7 894.327 201.970  29
   2  16   7 1063.33 241.843  11
   2  16   8 40.0796 168.388  43
  -2  16  -8 713.153 169.161  59
   2  16   8 505.318 190.484  11
   2  16   8 54.2416 189.830  15
  -2  17   7 727.089 166.151  12
   2  17  -7 3090.27 268.204  10
  -2  17   6 2112.14 230.795  43
  -2  17   6 1732.68 230.240  34
  -2  17   6 2249.29 248.307  12
   2  17  -6 2431.38 287.578  41
  -2  17   5 2364.05 270.863  12
  -2  17   5 2096.47 272.575  34
   2  17  -5 2459.96 304.010  41
   2  17  -5 2054.47 261.383  48
  -2  17   5 2025.43 247.767  43
  -2  17   5 2240.22 226.640  48
   2  17  -5 2053.39 308.311  10
   2  17  -4 4202.38 305.229  12
   2  17  -4 5344.03 369.029  48
  -2  17   4 4329.85 308.789  43
   2  17  -4 4206.16 380.772  10
  -2  17   4 5581.02 374.221  12
  -2  17   4 5485.67 343.901  48
  -2  17   4 4930.82 367.591  34
   2  17  -4 4932.53 382.707  41
  -2  17   3 116.991 187.968  43
  -2  17   3 599.379 242.794  12
   2  17  -3 179.959 223.700  41
  -2  17   3 312.444 232.067  48
  -2  17   3-145.350 279.630  34
   2  17  -3 320.089 251.163  48
   2  17  -3 340.653 217.860  12
   2  17  -2 1187.47 261.820  41
   2  17  -2 926.784 240.627  43
  -2  17   2 1684.36 282.798  12
   2  17  -2 1633.85 311.721  48
   2  17  -2 1529.21 279.032  12
   2  17  -2 702.898 305.363  10
  -2  17   2 1626.34 298.159  48
  -2  17   2 1317.73 314.760  34
   2  17  -1 9.52262 228.847  12
   2  17  -1 262.207 255.169  48
  -2  17   1 196.826 259.218  48
  -2  17   1-239.868 306.621  34
   2  17  -1-282.660 220.598  41
   2  17  -1-91.8137 245.374  43
  -2  17   1 22.9121 223.078  12
   2  17   0 74.0103 230.327  12
   2  17   0 231.997 244.356  48
  -2  17   0 321.249 214.718  12
  -2  17   0 172.280 252.453  48
   2  17   0-423.349 275.614  43
   2  17   0 7.72837 196.831  41
  -2  17   0-295.647 304.417  34
  -2  17  -1 3596.11 348.862  48
  -2  17  -1 2871.99 361.190  34
   2  17   1 3087.23 331.642  12
  -2  17  -1 2895.73 282.020  12
   2  17   1 2922.12 337.390  29
   2  17   1 3511.07 329.981  48
   2  17   1 2508.21 334.632  43
   2  17   1 2328.90 243.991  41
  -2  17  -1 2297.07 362.785  10
   2  17   2 2555.55 303.045  12
  -2  17  -2 1944.05 221.044  12
  -2  17  -2 2474.50 338.427  34
  -2  17  -2 2770.75 298.460  48
   2  17   2 2722.31 280.555  48
  -2  17  -2 1713.41 334.077  10
   2  17   2 2272.90 303.290  29
   2  17   2 2239.99 320.517  43
  -2  17  -3 30.0239 255.363  34
   2  17   3 116.088 204.197  29
   2  17   3 34.6511 199.667  12
   2  17   3 301.967 170.936  48
  -2  17  -3-262.491 285.350  10
  -2  17  -3 378.270 201.289  48
   2  17   3 87.8225 244.000  43
   2  17   3 57.9119 200.909  15
  -2  17  -4 5309.51 375.837  10
  -2  17  -4 4478.03 343.451  34
  -2  17  -4 2660.55 331.983  61
   2  17   4 4302.25 296.458  29
   2  17   4 5112.79 353.522  43
   2  17   4 3643.19 309.376  15
  -2  17  -4 4085.84 262.701  48
   2  17   4 5178.42 314.179  12
  -2  17  -5 1124.38 224.590  34
  -2  17  -5-100.076 227.940  61
  -2  17  -5 1706.41 260.688  10
   2  17   5 219.358 191.430  43
   2  18  -2 185.020 138.487  48
  -2  18   1 5442.75 274.346  48
   2  18  -1 5577.47 277.433  48
  -2  18   0 1666.41 185.700  48
   3   0 -21-146.349 171.112  58
   3   0 -21 51.3608 192.701  20
   3   0 -20 5700.75 316.791  45
   3   0 -20 5204.42 417.815  58
   3   0 -20 4773.53 437.058  20
   3   0 -19 500.557 323.938  58
   3   0 -19 108.035 248.764  45
   3   0 -18 5079.01 563.925  20
   3   0 -18 6489.05 575.045  58
   3   0 -17 144.036 388.032  58
   3   0 -17 3.22973 401.478  20
   3   0 -16 5304.50 600.451  20
  -3   0  16 4969.60 434.371  38
   3   0 -16 5455.51 542.700  58
  -3   0  15 90.1161 255.588  38
   3   0 -15 87.0533 289.767  44
   3   0 -15 87.2561 338.766  58
   3   0 -15 251.675 395.046  20
   3   0 -15 264.063 348.991  30
  -3   0  14 5617.14 886.957   4
   3   0 -14 6020.95 446.165  44
   3   0 -14 7031.19 563.055  30
  -3   0  14 6823.21 487.819  38
   3   0 -14 6560.96 529.819  58
  -3   0  13-139.833 456.470   4
   3   0 -13-88.7218 287.378  58
  -3   0  12 5576.71 785.699   4
  -3   0  11-146.195 257.435   2
  -3   0  11-130.993 385.634   4
  -3   0  10 1326.04 443.653   4
  -3   0  10 1341.99 345.844   2
  -3   0   9-25.6520 366.900   4
  -3   0   9 69.1869 236.097   2
  -3   0   8 45390.6 1636.05   4
  -3   0   8 47166.3 1435.27   2
  -3   0   7 101.350 207.362   2
   3   0  -7 40.0557 153.473   8
  -3   0   7 98.0511 290.630   4
  -3   0   6 10844.5 670.137   4
  -3   0   6 11320.2 595.133   2
  -3   0   5-0.38577 145.664   2
  -3   0   5 38.1997 196.578   4
  -3   0   4 6774.28 439.179   4
  -3   0   4 6836.30 399.861   2
  -3   0   3-9.32451 125.160   2
  -3   0   3 65.1806 167.194   4
  -3   0   2 1908.23 208.091   2
  -3   0   1 14.2528 108.743   2
   3   0   0 25241.6 572.133   5
   3   0   1 33.1270 93.7510   5
  -3   0  -1 41.9268 179.116   6
  -3   0  -2 3986.24 420.653   1
  -3   0  -2 3709.03 365.801   6
  -3   0  -3 397.140 250.172   1
  -3   0  -3-39.0200 174.033   6
  -3   0  -3 74.5995 92.8435   7
  -3   0  -4 25315.1 978.225   6
  -3   0  -4 25884.9 1191.40   1
  -3   0  -5-47.0016 243.162   6
  -3   0  -5-12.8067 329.247   1
  -3   0  -6 11986.8 728.613   6
  -3   0  -6 11001.9 966.626   1
  -3   0  -7-1.44180 248.343   6
  -3   0  -7 22.1027 389.725   1
  -3   0  -8 973.999 319.324   6
  -3   0  -8 1061.94 509.336   1
  -3   0  -9 48.1425 485.408   1
  -3   0 -10 76897.0 3297.29   1
  -3   0 -11 646.055 388.216  58
  -3   0 -11-74.3799 326.573  44
  -3   0 -11-369.387 420.414  20
  -3   0 -11 165.087 580.892   1
  -3   0 -12 975.649 421.095  58
  -3   0 -12 240.836 371.557  44
  -3   0 -12 242.278 393.423  20
  -3   0 -12-22.1710 635.984   1
  -3   0 -13 157.032 428.950  20
  -3   0 -13 208.377 444.803  45
  -3   0 -13 36.5233 401.220  44
  -3   0 -13-394.788 456.660  40
  -3   0 -13 393.916 486.305  58
   3   0  14 23314.1 896.840  16
  -3   0 -14 23454.7 1182.97  58
  -3   0 -14 22921.5 993.790  44
  -3   0 -14 24457.3 1248.61  20
  -3   0 -14 24843.3 1077.05  45
  -3   0 -14 22418.8 986.574  40
   3   0  15-487.272 369.938  16
  -3   0 -15 98.7102 453.010  20
  -3   0 -15-128.836 427.445  45
  -3   0 -15-19.6395 508.109  58
  -3   0 -15 105.770 367.980  40
  -3   0 -16 2911.17 479.552  45
  -3   0 -16 2707.64 377.728  40
  -3   0 -16 2406.69 498.905  20
  -3   0 -16 2115.65 506.733  58
  -3   0 -17-244.931 390.601  58
  -3   0 -17 22.7526 210.360  40
  -3   0 -17-6.49574 324.282  20
  -3   0 -17 80.4284 309.164  45
  -3   0 -18 18491.3 574.100  45
  -3   0 -18 20409.9 654.903  49
   3  -1 -21 1537.29 251.694  20
   3  -1 -21 862.553 171.932  58
   3   1 -21 1514.19 239.786  20
   3   1 -21 1104.59 212.902  58
   3  -1 -20 696.134 291.952  20
   3   1 -20 408.026 205.529  45
   3   1 -20 805.952 276.872  58
   3   1 -20 270.937 252.259  20
   3  -1 -20 477.496 241.702  58
   3  -1 -19 666.738 321.809  58
   3   1 -19 802.979 345.747  58
   3  -1 -19 74.0392 341.057  20
   3   1 -19-215.638 338.837  20
   3  -1 -18 11724.7 768.575  20
   3   1 -18 13009.0 602.742  44
  -3   1  18 14343.7 613.784  38
   3   1 -18 15106.2 775.643  58
   3   1 -18 12891.3 782.189  20
   3  -1 -18 12623.9 632.529  35
   3  -1 -18 13159.6 595.807  45
   3  -1 -18 14548.6 760.605  58
   3   1 -17 2254.39 480.132  58
  -3   1  17 2216.34 349.840  38
   3  -1 -17 2001.33 479.163  20
   3  -1 -17 1876.71 364.578  35
   3  -1 -17 2597.07 450.817  58
   3   1 -17 2571.32 384.559  44
   3   1 -17 2203.40 479.524  20
   3  -1 -16 4468.87 511.367  58
   3   1 -16 4569.08 575.449  20
   3   1 -16 3813.32 438.338  44
   3   1 -16 4217.84 519.046  58
   3   1 -16 4797.19 545.744  30
  -3   1  16 4655.45 442.322  38
   3  -1 -16 4163.99 569.273  20
   3  -1 -16 4278.17 459.556  35
   3  -1 -15 18162.2 828.288  35
   3   1 -15 19514.5 915.743  30
   3   1 -15 17702.8 777.416  44
   3   1 -15 17878.9 854.828  58
   3  -1 -15 19218.1 957.463  20
  -3   1  15 19216.6 807.840  38
   3   1 -15 18110.7 928.743  20
   3  -1 -15 19124.0 856.941  58
   3   1 -14 2003.19 396.099  30
  -3   1  14 1892.26 617.471   4
   3   1 -14 1666.08 363.798  58
   3  -1 -14 1584.93 349.050  30
   3  -1 -14 1486.31 326.943  35
  -3   1  14 2018.24 342.782  38
   3  -1 -14 1679.46 417.326  20
   3  -1 -14 1655.51 352.693  58
   3   1 -14 1494.23 327.093  44
  -3  -1  14 1632.32 652.508   4
  -3   1  13 20929.0 1451.75   4
  -3  -1  13 23605.6 1610.69   4
   3  -1 -13 23714.2 861.706  58
  -3   1  12 28734.6 1616.59   4
  -3  -1  12 28403.6 1700.85   4
  -3   1  12 31661.3 1478.48   2
  -3  -1  11 32771.1 1732.01   4
  -3   1  11 30746.9 1608.61   4
  -3   1  11 35373.6 1506.79   2
  -3   1  10 13038.8 983.549   4
  -3  -1  10 12903.5 1043.74   4
  -3   1  10 13817.6 912.210   2
  -3  -1  10 13017.9 763.715   2
  -3  -1   9 2650.61 372.410   2
  -3   1   9 2641.38 494.696   4
  -3  -1   9 2659.51 529.464   4
   3  -1  -9 2949.40 559.117   1
  -3   1   9 2710.67 431.314   2
   3   1  -8 3206.68 388.711   8
  -3  -1   8 3061.22 527.948   4
  -3  -1   8 3070.62 360.455   2
  -3   1   8 3345.64 449.208   2
   3  -1  -8 3485.21 555.893   1
  -3   1   8 3021.79 481.610   4
  -3   1   7 7638.43 590.801   2
  -3  -1   7 7730.40 487.770   2
  -3   1   7 7015.10 584.953   4
  -3  -1   7 7830.51 677.119   4
   3  -1  -7 8482.45 698.150   1
  -3  -1   6 9190.02 662.464   4
  -3   1   6 8958.78 584.139   4
  -3   1   6 10075.3 612.138   2
  -3  -1   6 9553.71 498.492   2
  -3   1   5 123002. 2203.67   4
  -3  -1   5 122506. 2413.25   4
  -3  -1   5 119996. 2012.74   2
  -3   1   5 125930. 2312.58   2
  -3  -1   4 170790. 2829.40   4
  -3   1   4 166730. 2552.69   4
  -3   1   4 170255. 2722.64   2
  -3  -1   4 164177. 2421.05   2
  -3  -1   3 23461.6 640.628   2
  -3  -1   3 23812.6 799.033   4
  -3   1   3 23151.1 654.180   4
  -3   1   3 23155.3 754.237   2
  -3   1   2 104336. 1753.27   2
  -3  -1   2 103007. 1662.54   2
  -3   1   1 62992.9 1204.85   2
  -3   1   1 63150.8 1339.61   6
   3   1  -1 60666.2 1191.97   5
  -3   1   0 195968. 2853.68   2
   3   1   0 201571. 2790.22   5
   3   1   1 3707.59 272.354   5
  -3   1  -1 3975.97 370.822   6
  -3   1  -2 330378. 4650.22   6
   3   1   2 318932. 4214.15   5
  -3  -1  -2 324484. 4573.12   6
  -3   1  -3 12599.5 525.464   7
  -3  -1  -3 14365.5 861.795   1
  -3   1  -3 13153.8 703.389   6
  -3   1  -3 14023.4 760.302   1
  -3  -1  -3 13409.1 661.716   6
  -3   1  -4 1439.50 349.968   1
  -3  -1  -4 1911.70 455.359   1
  -3  -1  -4 1445.24 289.418   6
  -3   1  -4 1668.10 324.803   6
  -3  -1  -5 251.735 231.282   6
  -3   1  -5 259.688 305.893   1
  -3  -1  -5 351.263 386.950   1
  -3   1  -5 324.697 268.621   6
  -3   1  -6 98642.6 2808.49   1
  -3  -1  -6 100826. 3029.95   1
  -3  -1  -6 101859. 2216.66   6
  -3   1  -6 98171.9 2367.27   6
  -3  -1  -7 10150.6 656.802   6
  -3   1  -7 9272.41 716.269   6
  -3   1  -7 9060.11 925.139   1
  -3  -1  -7 9993.43 1035.21   1
   3   1   8 137696. 3174.19   3
  -3  -1  -8 141864. 4180.49   1
  -3   1  -8 142498. 3149.60   6
  -3   1  -8 140169. 3929.53   1
  -3   1  -9 6116.82 910.455   1
  -3  -1  -9 6029.16 981.958   1
  -3  -1 -10 4243.52 904.395   1
  -3   1 -10 4322.35 868.107   1
  -3   1 -11 9119.32 1227.83   1
  -3  -1 -11 8346.13 693.579  20
  -3  -1 -11 11752.1 738.147  58
  -3   1 -11 10013.3 644.859  44
  -3   1 -11 8211.77 638.057  20
  -3  -1 -11 9405.70 619.969  40
  -3  -1 -11 9719.67 592.132  44
  -3  -1 -11 8445.24 1274.49   1
  -3   1 -11 11577.1 712.289  58
  -3  -1 -11 9435.07 650.186  35
  -3   1 -12 1252.39 442.587  58
  -3  -1 -12 985.071 745.744   1
  -3  -1 -12 1024.96 424.277  58
  -3  -1 -12 447.492 411.242  45
  -3  -1 -12 662.670 451.610  20
  -3   1 -12 1055.15 709.018   1
  -3  -1 -12 336.113 379.611  40
  -3   1 -12 477.664 391.009  20
  -3  -1 -12 592.093 339.446  44
  -3   1 -12 851.776 411.997  44
  -3  -1 -12 426.898 348.198  35
  -3  -1 -13 313.777 458.600  58
  -3  -1 -13 306.984 363.519  44
  -3   1 -13 235.974 416.182  44
  -3  -1 -13 126.832 438.645  20
  -3   1 -13 31.9822 398.512  20
  -3  -1 -13 206.648 392.199  40
  -3   1 -13 961.218 482.800  58
  -3  -1 -13 66.7508 420.743  45
  -3  -1 -14 7791.54 615.367  40
  -3   1 -14 7895.85 690.345  44
  -3  -1 -14 6860.74 765.109  58
  -3   1 -14 8287.95 780.738  58
  -3  -1 -14 7997.67 691.528  45
  -3   1 -14 9514.84 798.850  20
  -3  -1 -14 8890.74 843.693  20
   3   1  14 7356.46 607.190  16
  -3   1 -14 7391.84 658.131  40
  -3   1 -14 7672.64 711.317  45
  -3   1 -15 61.9208 384.347  40
  -3   1 -15-4.34380 448.944  58
  -3  -1 -15 369.682 353.548  40
  -3   1 -15 150.594 471.753  45
  -3  -1 -15-316.494 560.130  58
  -3  -1 -15 472.620 419.439  45
  -3  -1 -15 167.819 467.851  20
  -3   1 -15 291.205 438.252  20
   3   1  15-313.480 435.353  16
  -3   1 -15 551.427 394.716  44
  -3  -1 -16 666.368 393.202  45
  -3  -1 -16 496.046 288.096  40
   3   1  16 326.701 323.927  16
  -3  -1 -16 132.057 423.681  20
  -3   1 -16 499.505 411.238  45
  -3   1 -16 203.233 389.571  20
  -3  -1 -16-331.389 524.982  58
  -3   1 -16 571.263 335.958  40
  -3   1 -16-393.337 491.820  58
  -3   1 -17 7574.81 605.688  58
  -3  -1 -17 9064.00 514.481  45
  -3   1 -17 8129.74 458.621  40
  -3   1 -17 9584.85 566.625  45
  -3  -1 -17 7226.22 368.515  40
  -3   1 -17 8713.10 581.887  20
  -3  -1 -17 9423.67 646.066  20
  -3   1 -18 2614.29 290.615  45
  -3  -1 -18 3099.62 338.403  49
  -3   1 -18 2326.63 205.522  40
  -3   1 -18 2808.07 294.937  49
  -3  -1 -18 2295.40 239.296  45
   3  -2 -21 3183.57 287.471  20
   3   2 -21 3201.71 278.933  58
   3  -2 -20 1741.53 260.635  58
   3   2 -20 2868.89 354.563  58
   3   2 -20 2320.35 279.390  45
   3  -2 -20 2419.13 363.375  20
   3   2 -20 1958.64 316.905  20
   3   2 -19 9805.31 588.762  58
   3  -2 -19 7953.74 525.570  58
   3  -2 -19 8213.54 604.625  20
   3   2 -19 7110.74 541.334  20
  -3   2  19 8818.21 443.454  38
   3   2 -19 8462.57 462.765  44
   3  -2 -18 112.606 252.728  35
   3   2 -18 522.969 300.989  44
  -3   2  18 184.474 243.611  38
   3   2 -18-52.8411 342.764  20
   3  -2 -18 493.383 343.876  58
   3  -2 -18-332.444 391.852  20
   3   2 -18 224.337 370.475  58
   3   2 -17 6908.06 628.180  20
   3   2 -17 6182.94 577.639  58
   3  -2 -17 5674.80 616.477  20
   3   2 -17 6170.77 520.356  44
   3  -2 -17 5884.34 526.387  35
[truncated: 1,608,377 more chars]
