# Supplementary material for: Crystal structure and magnetic properties of (tris­{4-[1-(2-meth­oxy­eth­yl)imidazol-2-yl]-3-aza­but-3-enyl}amine)­iron(II) bis­(hexa­fluorido­phosphate)
Source: Acta Crystallogr E Crystallogr Commun. 2019 Feb 12;75(Pt 3):358–61. doi: 10.1107/S2056989019001531 (PMC6399689; doi:10.1107/S2056989019001531)
Supplement: Supplementary file 2 [file e-75-00358-Isup2.hkl]

data_I                                                                          
_shelx_title ' 16ms13_120 in P21/c No14' 
_shelx_refln_list_code          4                                               
_shelx_F_calc_maximum      383.79                                               
_exptl_crystal_F_000      1844.00                                               
_reflns_d_resolution_high  0.7924                                               
                                                                                
loop_                                                                           
 _space_group_symop_operation_xyz                                               
 'x, y, z'                                                                      
 '-x, y+1/2, -z+1/2'                                                            
 '-x, -y, -z'                                                                   
 'x, -y-1/2, z-1/2'                                                             
                                                                                
_cell_length_a    15.8280                                                       
_cell_length_b    14.3671                                                       
_cell_length_c    17.4210                                                       
_cell_angle_alpha  90.000                                                       
_cell_angle_beta  112.078                                                       
_cell_angle_gamma  90.000                                                       
                                                                                
_shelx_F_squared_multiplier     1.000                                           
                                                                                
loop_                                                                           
 _refln_index_h                                                                 
 _refln_index_k                                                                 
 _refln_index_l                                                                 
 _refln_F_squared_calc                                                          
 _refln_F_squared_meas                                                          
 _refln_F_squared_sigma                                                         
 _refln_observed_status                                                         
   1   0   0       3337.75       2556.50        45.56 o                         
   2   0   0       1468.84       1235.90        38.69 o                         
   3   0   0       4098.79       3860.20        87.50 o                         
   4   0   0        871.71       1099.56        50.30 o                         
   5   0   0        371.05        256.59        25.91 o                         
   6   0   0       4242.84       4488.39       342.92 o                         
   7   0   0       1247.92       1642.02        74.51 o                         
   8   0   0       9906.10      10219.08       351.35 o                         
   9   0   0       1463.15       1497.68       151.39 o                         
  10   0   0       1581.95       1718.47       119.74 o                         
  11   0   0      12727.37      11437.86       301.68 o                         
  12   0   0       3551.02       3105.05        81.55 o                         
  13   0   0       1459.42       1360.07        54.55 o                         
  14   0   0       5392.07       5542.54        85.06 o                         
  15   0   0        932.77        930.50        35.90 o                         
  16   0   0       1009.82       1007.45        28.71 o                         
  17   0   0        366.26        244.87        19.19 o                         
  18   0   0        314.95        326.15        27.89 o                         
   1   1   0       5316.96       5002.96        66.16 o                         
   2   1   0       2027.83       1558.35        33.69 o                         
   3   1   0      31723.39      30413.52       428.43 o                         
   4   1   0        527.68        480.67        22.46 o                         
   5   1   0       1129.63       1256.91        54.03 o                         
   6   1   0        871.60        825.03        34.82 o                         
   7   1   0       1501.36       1551.14       102.23 o                         
   8   1   0        756.64        642.76        45.58 o                         
   9   1   0       1769.95       1431.07        83.52 o                         
  10   1   0       1912.31       2125.21       105.65 o                         
  11   1   0        134.12        169.21        37.44 o                         
  12   1   0        117.34         97.34        16.39 o                         
  13   1   0       1271.58       1152.96        31.97 o                         
  14   1   0         58.28         68.46        18.86 o                         
  15   1   0        272.63        307.67        18.50 o                         
  16   1   0         68.65         51.55        12.81 o                         
  17   1   0        287.57        223.23        13.66 o                         
  18   1   0          5.58          7.72         9.27 o                         
   0   2   0      41339.46      43078.01       301.23 o                         
   1   2   0         11.57          7.97         6.40 o                         
   2   2   0      62684.25      61254.14       510.84 o                         
   3   2   0      15506.98      14095.00       177.59 o                         
   4   2   0       3370.50       2994.94        93.53 o                         
   5   2   0        134.51        138.99        28.27 o                         
   6   2   0        818.77        999.18        46.39 o                         
   7   2   0       4912.60       5156.99       307.53 o                         
   8   2   0         22.27         28.11        24.42 o                         
   9   2   0         80.93         76.86        34.02 o                         
  10   2   0       4224.72       4243.85       184.96 o                         
  11   2   0        854.74        704.64        31.74 o                         
  12   2   0       1104.98       1230.25        33.37 o                         
  13   2   0       7913.13       7714.77       125.90 o                         
  14   2   0        696.76        729.52        24.57 o                         
  15   2   0        507.93        599.32        20.32 o                         
  16   2   0          2.20         -4.73        13.94 o                         
  17   2   0         17.11         -3.45        12.48 o                         
  18   2   0          4.34         -2.31        10.45 o                         
   1   3   0        106.06         93.54         8.54 o                         
   2   3   0       1287.46       1113.30        31.79 o                         
   3   3   0       1410.07       1420.27        30.06 o                         
   4   3   0       1755.76       1642.65        38.36 o                         
   5   3   0       1651.96       1222.20        45.36 o                         
   6   3   0       1879.49       1645.28        81.92 o                         
   7   3   0         17.89         24.03        24.06 o                         
   8   3   0       7598.35       9353.52       703.49 o                         
   9   3   0        868.50       1086.56        66.83 o                         
  10   3   0         74.82        102.95        54.13 o                         
  11   3   0        530.05        451.35        19.20 o                         
  12   3   0        520.15        495.41        23.60 o                         
  13   3   0        352.77        360.71        23.87 o                         
  14   3   0         28.25         57.64        18.10 o                         
  15   3   0        405.77        397.91        20.40 o                         
  16   3   0       1435.92       1532.65        29.77 o                         
  17   3   0         61.36         67.20        11.81 o                         
  18   3   0        204.81        219.60        14.09 o                         
   0   4   0      23609.76      23997.91       221.78 o                         
   1   4   0       7733.07       7242.35        66.74 o                         
   2   4   0        447.23        436.02        18.81 o                         
   3   4   0       5901.74       5847.97       100.78 o                         
   4   4   0      15229.17      14062.34       157.53 o                         
   5   4   0       2288.44       2617.19        80.23 o                         
   6   4   0        645.48        717.82        59.24 o                         
   7   4   0      11419.00      12145.13       700.08 o                         
   8   4   0       2481.65       2329.28       108.03 o                         
   9   4   0        914.39        949.64        76.99 o                         
  10   4   0       1106.89       1214.40       109.46 o                         
  11   4   0       1509.84       1566.47        30.35 o                         
  12   4   0       2234.15       2072.13        38.68 o                         
  13   4   0        379.36        434.32        20.60 o                         
  14   4   0        125.09        150.91        18.80 o                         
  15   4   0        231.26        200.85        17.02 o                         
  16   4   0       1536.18       1634.53        29.88 o                         
  17   4   0       2786.77       2731.32        57.78 o                         
  18   4   0        977.40        882.74        20.32 o                         
   1   5   0        104.57        174.76        13.58 o                         
   2   5   0        873.93        713.67        23.61 o                         
   3   5   0       4642.70       4017.50        67.60 o                         
   4   5   0         75.41         71.70        20.44 o                         
   5   5   0       4238.36       4441.98        93.86 o                         
   6   5   0       3811.62       3906.32       223.79 o                         
   7   5   0        746.03        687.64        66.36 o                         
   8   5   0       1710.81       1756.60       100.82 o                         
   9   5   0       1019.70       1141.28        88.49 o                         
  10   5   0       2853.54       2761.70        39.12 o                         
  11   5   0       2301.78       2239.55        33.98 o                         
  12   5   0        975.93       1102.39        29.69 o                         
  13   5   0         49.95         73.22        18.45 o                         
  14   5   0        419.63        506.78        23.58 o                         
  15   5   0       1951.97       2122.07        35.24 o                         
  16   5   0         56.69         70.25        13.47 o                         
  17   5   0        887.83        857.04        49.33 o                         
   0   6   0       5388.45       4374.89        96.36 o                         
   1   6   0        638.71        526.54        21.56 o                         
   2   6   0       2217.59       2228.13        54.70 o                         
   3   6   0        249.49        193.86        23.35 o                         
   4   6   0      11485.38      12553.78       162.72 o                         
   5   6   0       8559.08       9063.97       143.58 o                         
   6   6   0       3097.69       3408.28       132.39 o                         
   7   6   0        425.68        477.15        60.66 o                         
   8   6   0        704.01        861.41        80.03 o                         
   9   6   0       2771.92       2912.94       141.01 o                         
  10   6   0          6.35          3.18        14.96 o                         
  11   6   0        113.04         97.00        17.70 o                         
  12   6   0        917.78       1032.80        29.44 o                         
  13   6   0          9.60         41.37        19.74 o                         
  14   6   0        192.56        252.87        17.78 o                         
  15   6   0        130.57        117.23        16.10 o                         
  16   6   0         68.82         89.77        14.76 o                         
  17   6   0        230.31        251.48        15.38 o                         
   1   7   0         65.32         78.63        17.90 o                         
   2   7   0       3853.22       3683.06        75.69 o                         
   3   7   0        390.66        398.82        29.92 o                         
   4   7   0        403.74        512.35        34.04 o                         
   5   7   0      15626.59      16415.82       227.16 o                         
   6   7   0        236.12        337.06        47.01 o                         
   7   7   0         24.56         19.37        33.59 o                         
   8   7   0        556.16        551.70        60.04 o                         
   9   7   0        163.81        167.40        14.39 o                         
  10   7   0        616.46        448.61        19.81 o                         
  11   7   0        915.15        864.36        31.42 o                         
  12   7   0       1313.04       1302.02        30.27 o                         
  13   7   0         21.44         50.01        17.64 o                         
  14   7   0          0.64          4.75        15.33 o                         
  15   7   0        264.10        239.70        18.65 o                         
  16   7   0         96.49        102.37        13.13 o                         
  17   7   0       1003.34        934.40        35.11 o                         
   0   8   0       3267.74       3718.25        95.99 o                         
   1   8   0       6165.40       6353.31       111.86 o                         
   2   8   0      17580.30      17088.64       250.98 o                         
   3   8   0        134.94        112.41        31.25 o                         
   4   8   0        737.63        579.65        47.75 o                         
   5   8   0        975.64        880.52        59.44 o                         
   6   8   0         12.54          6.00        33.21 o                         
   7   8   0       4153.29       3985.97       140.73 o                         
   8   8   0         15.43         26.09        13.14 o                         
   9   8   0       4566.52       4376.08        52.94 o                         
  10   8   0        291.79        314.30        19.74 o                         
  11   8   0        209.91        201.52        18.89 o                         
  12   8   0        444.55        508.35        22.93 o                         
  13   8   0        166.07        159.42        17.14 o                         
  14   8   0       1647.86       1612.07        29.48 o                         
  15   8   0        198.49        159.81        15.08 o                         
  16   8   0        495.65        406.30        16.34 o                         
   1   9   0       5021.06       4734.01       118.74 o                         
   2   9   0        531.96        593.59        49.34 o                         
   3   9   0        203.92        214.23        38.25 o                         
   4   9   0       2395.71       2237.52        79.86 o                         
   5   9   0       3594.54       3514.92       114.59 o                         
   6   9   0       5308.15       5331.32        91.60 o                         
   7   9   0        889.08        742.86        18.37 o                         
   8   9   0        453.68        508.62        17.84 o                         
   9   9   0          3.97         63.76        25.79 o                         
  10   9   0        473.08        435.37        19.75 o                         
  11   9   0       1926.15       1863.42        37.47 o                         
  12   9   0         43.22         34.06        15.71 o                         
  13   9   0         88.84         79.65        15.16 o                         
  14   9   0          3.50        -11.65        13.99 o                         
  15   9   0       1700.90       1716.45        29.55 o                         
  16   9   0        338.32        285.85        23.48 o                         
   0  10   0        228.12        314.38        93.92 o                         
   1  10   0        453.15        422.67        72.38 o                         
   2  10   0       4650.07       5035.75       156.19 o                         
   3  10   0        498.27        370.81        47.42 o                         
   4  10   0          9.96         -7.07        35.43 o                         
   5  10   0       1512.55       1565.43        27.73 o                         
   6  10   0       1195.60       1270.60        24.26 o                         
   7  10   0         27.29         29.12        15.29 o                         
   8  10   0       1782.32       1786.64        34.36 o                         
   9  10   0         29.04         43.43        19.02 o                         
  10  10   0        203.72        261.94        23.11 o                         
  11  10   0         23.76         32.63        20.49 o                         
  12  10   0          4.48         13.24        18.30 o                         
  13  10   0        127.06         59.64        19.04 o                         
  14  10   0        355.95        338.61        24.22 o                         
  15  10   0          6.52          4.68        11.58 o                         
   1  11   0        124.35        108.03        19.06 o                         
   2  11   0       3241.78       3385.15        53.35 o                         
   3  11   0        212.19        202.19        18.51 o                         
   4  11   0         24.78          4.67        17.59 o                         
   5  11   0        196.74        230.66        17.73 o                         
   6  11   0         71.78         73.31        17.32 o                         
   7  11   0          1.92         10.26        16.89 o                         
   8  11   0        263.16        320.96        19.42 o                         
   9  11   0        202.08        152.28        19.64 o                         
  10  11   0        126.33        108.92        21.21 o                         
  11  11   0        671.23        715.37        28.88 o                         
  12  11   0          7.80         18.81        18.07 o                         
  13  11   0        369.82        364.25        22.44 o                         
  14  11   0         29.94         22.63        12.27 o                         
   0  12   0       6321.81       6357.25       152.15 o                         
   1  12   0        257.07        209.19        20.31 o                         
   2  12   0        207.80        217.40        20.52 o                         
   3  12   0       2320.43       2418.83        43.22 o                         
   4  12   0        718.77        730.85        27.51 o                         
   5  12   0       1513.88       1553.80        33.50 o                         
   6  12   0        611.76        690.54        24.30 o                         
   7  12   0        133.27        201.92        19.76 o                         
   8  12   0        380.11        420.21        22.83 o                         
   9  12   0        250.02        210.98        21.34 o                         
  10  12   0         22.80         16.55        17.10 o                         
  11  12   0        712.54        848.12        35.00 o                         
  12  12   0        226.18        199.38        19.70 o                         
  13  12   0         47.29         60.46        13.11 o                         
   1  13   0         72.63        100.13        18.62 o                         
   2  13   0       2832.55       2987.35        53.00 o                         
   3  13   0       2330.86       2423.59        52.15 o                         
   4  13   0        593.38        664.28        29.76 o                         
   5  13   0       3397.13       3272.81        65.53 o                         
   6  13   0       1142.86       1241.29        34.62 o                         
   7  13   0        338.58        433.90        27.10 o                         
   8  13   0        109.36        116.76        20.86 o                         
   9  13   0        164.84        153.74        20.85 o                         
  10  13   0        423.86        422.08        21.33 o                         
  11  13   0        191.09        187.60        16.02 o                         
  12  13   0        990.69       1030.55        24.46 o                         
   0  14   0        634.89        626.45        45.00 o                         
   1  14   0        195.29        183.84        19.07 o                         
   2  14   0         85.29        104.91        17.87 o                         
   3  14   0         54.32         82.59        18.96 o                         
   4  14   0        148.12        175.28        21.63 o                         
   5  14   0        455.29        503.06        23.75 o                         
   6  14   0       1124.67       1107.00        30.11 o                         
   7  14   0         18.99          3.94        16.61 o                         
   8  14   0         28.01         38.72        16.67 o                         
   9  14   0        513.10        531.42        22.83 o                         
  10  14   0        137.28        141.55        15.92 o                         
  11  14   0        457.88        438.01        21.85 o                         
   1  15   0        116.78        147.43        16.70 o                         
   2  15   0        232.12        218.50        17.96 o                         
   3  15   0         43.21         32.10        19.02 o                         
   4  15   0       1923.88       2020.99        51.20 o                         
   5  15   0         67.59         43.14        15.64 o                         
   6  15   0         16.28         15.30        14.18 o                         
   7  15   0         69.07         64.00        16.59 o                         
   8  15   0        267.03        224.41        18.05 o                         
   9  15   0        402.12        374.47        15.85 o                         
  10  15   0        407.55        408.30        17.20 o                         
   0  16   0        231.08        207.44        22.52 o                         
   1  16   0        196.81        171.20        16.15 o                         
   2  16   0        229.09        208.21        19.11 o                         
   3  16   0         18.42         18.26        15.00 o                         
   4  16   0        413.64        419.72        18.24 o                         
   5  16   0        391.21        388.55        15.89 o                         
   6  16   0        311.13        272.90        15.32 o                         
   7  16   0       1803.09       1605.63        26.75 o                         
   8  16   0         17.12         26.11        11.72 o                         
   1  17   0        398.11        374.52        21.61 o                         
   2  17   0         45.61          5.17        13.80 o                         
   3  17   0        465.15        407.82        15.79 o                         
   4  17   0        224.94        202.90        15.67 o                         
   5  17   0        158.76        148.47        12.87 o                         
   6  17   0        249.93        173.78        22.82 o                         
   0  18   0        196.93        155.97        57.04 o                         
   1  18   0        133.59        123.20        14.91 o                         
   2  18   0        274.46        254.84        28.40 o                         
 -18   1   1        362.41        335.78        15.77 o                         
 -17   1   1         35.77         30.29        12.72 o                         
 -16   1   1       2323.46       2375.18        30.82 o                         
 -15   1   1          5.42         20.72        15.19 o                         
 -14   1   1        456.57        480.99        21.82 o                         
 -13   1   1        404.33        422.69        22.76 o                         
 -12   1   1        501.72        510.48        20.99 o                         
 -11   1   1        133.38        118.31        48.10 o                         
 -10   1   1       4248.61       4408.80       183.55 o                         
  -9   1   1       3844.29       3218.62       148.22 o                         
  -8   1   1       1870.95       1869.94        73.73 o                         
  -7   1   1       5043.65       4541.81        90.28 o                         
  -6   1   1       2300.16       2396.89        63.89 o                         
  -5   1   1       3832.26       4656.38       107.05 o                         
  -4   1   1      33134.78      31379.60       328.38 o                         
  -3   1   1      10122.02       9515.25       117.44 o                         
  -2   1   1      21202.67      19695.41       199.05 o                         
  -1   1   1       3642.87       3797.73        34.64 o                         
   0   1   1      15118.56      14291.55       158.63 o                         
   1   1   1        660.55        624.96        19.19 o                         
   2   1   1      24485.70      26101.25       264.36 o                         
   3   1   1        484.81        582.04        33.57 o                         
   4   1   1       5904.05       5586.81       112.00 o                         
   5   1   1       3057.23       3201.60        88.06 o                         
   6   1   1       1975.80       2198.17       124.01 o                         
   7   1   1       5301.50       4479.29       127.54 o                         
   8   1   1       1028.89       1115.26        72.60 o                         
   9   1   1       2036.06       1951.12        85.92 o                         
  10   1   1          6.34         31.87        32.92 o                         
  11   1   1       2644.89       2602.10        40.97 o                         
  12   1   1       1677.59       1696.70        38.71 o                         
  13   1   1        265.79        288.25        22.96 o                         
  14   1   1        536.78        571.54        21.59 o                         
  15   1   1         19.11         49.90        15.29 o                         
  16   1   1        471.93        523.63        17.10 o                         
  17   1   1        255.30        235.40        12.36 o                         
  18   1   1        548.11        559.77        29.73 o                         
 -18   2   1       1036.57       1043.87        25.06 o                         
 -17   2   1         64.44         39.28        14.66 o                         
 -16   2   1         20.39         -6.34        14.66 o                         
 -15   2   1        771.73        779.07        21.93 o                         
 -14   2   1        155.67        180.34        17.40 o                         
 -13   2   1       2248.18       2266.48        41.70 o                         
 -12   2   1         66.93        103.53        16.83 o                         
 -11   2   1       3180.91       3064.06       169.18 o                         
 -10   2   1       4353.71       4031.32       179.33 o                         
  -9   2   1        104.02        103.58        32.08 o                         
  -8   2   1       7842.85       8800.14       369.56 o                         
  -7   2   1        614.13        553.55        34.02 o                         
  -6   2   1       5793.07       5521.75       133.19 o                         
  -5   2   1       2516.82       2248.99        62.73 o                         
  -4   2   1        372.19        341.52        25.06 o                         
  -3   2   1       4288.68       3987.30        69.40 o                         
  -2   2   1      81455.02      83259.49       678.70 o                         
  -1   2   1      58764.91      57219.51       729.72 o                         
   0   2   1      17332.18      16396.38       252.51 o                         
   1   2   1        281.04        296.39         9.74 o                         
   2   2   1        117.77         53.01        10.57 o                         
   3   2   1       4515.86       4587.75        95.68 o                         
   4   2   1        401.16        282.21        25.14 o                         
   5   2   1        722.22        757.02        41.38 o                         
   6   2   1         90.80        105.31        26.93 o                         
   7   2   1       1090.47        999.46        48.95 o                         
   8   2   1        777.84       1100.18        71.07 o                         
   9   2   1         95.38        120.67        37.23 o                         
  10   2   1       7125.74       6827.34       258.11 o                         
  11   2   1        320.25        301.70        20.12 o                         
  12   2   1         79.12        102.83        19.45 o                         
  13   2   1       1643.08       1720.12        46.32 o                         
  14   2   1       1426.54       1533.05        35.56 o                         
  15   2   1        189.86        238.01        17.86 o                         
  16   2   1         37.64         22.79        12.66 o                         
  17   2   1        489.90        488.52        15.67 o                         
  18   2   1         43.61         36.10        14.87 o                         
 -18   3   1        204.49        196.13        16.08 o                         
 -17   3   1       2215.80       2337.85        54.39 o                         
 -16   3   1         41.16         44.10        15.58 o                         
 -15   3   1          2.72         14.28        16.64 o                         
 -14   3   1         72.85        106.28        18.30 o                         
 -13   3   1        153.23        202.67        19.78 o                         
 -12   3   1        602.19        650.78        22.72 o                         
 -11   3   1         24.82         67.56        25.89 o                         
 -10   3   1        149.86         89.76        56.16 o                         
  -9   3   1       4033.63       4376.79       289.62 o                         
  -8   3   1       2308.15       2420.94       138.78 o                         
  -7   3   1       4838.18       4621.13       309.51 o                         
  -6   3   1       1756.08       1542.89        61.45 o                         
  -5   3   1       4375.13       3963.54        88.43 o                         
  -4   3   1        650.42        547.69        31.83 o                         
  -3   3   1       1206.46       1371.21        38.33 o                         
  -2   3   1         47.04         88.75        13.69 o                         
  -1   3   1       3763.54       3332.92        48.66 o                         
   0   3   1       3095.84       2790.35        39.12 o                         
   1   3   1       1541.48       1478.32        26.43 o                         
   2   3   1      76831.91      72350.69       902.92 o                         
   3   3   1       5961.24       5910.54        82.91 o                         
   4   3   1       7444.90       7996.25       109.48 o                         
   5   3   1        156.62        249.58        29.23 o                         
   6   3   1       1989.21       2038.91        71.19 o                         
   7   3   1       9551.06       9393.08       215.55 o                         
   8   3   1       2847.11       3010.46       149.31 o                         
   9   3   1        117.96        162.10        54.50 o                         
  10   3   1        503.92        402.52        62.23 o                         
  11   3   1        486.59        412.88        18.19 o                         
  12   3   1        187.03        157.88        23.93 o                         
  13   3   1        105.10         92.72        22.57 o                         
  14   3   1        286.51        296.92        19.93 o                         
  15   3   1        443.45        491.69        20.07 o                         
  16   3   1       2406.79       2348.25        36.23 o                         
  17   3   1        248.85        275.06        14.03 o                         
 -18   4   1        258.42        344.76        17.03 o                         
 -17   4   1        229.11        246.78        17.02 o                         
 -16   4   1        839.08        890.30        23.45 o                         
 -15   4   1         70.59         64.58        17.42 o                         
 -14   4   1          8.57         23.75        16.41 o                         
 -13   4   1        724.61        726.05        25.08 o                         
 -12   4   1       2173.56       2132.51        40.14 o                         
 -11   4   1        148.28        223.43        16.69 o                         
 -10   4   1        268.70        293.52        53.80 o                         
  -9   4   1         79.89         91.22        39.06 o                         
  -8   4   1        196.29        155.32        40.11 o                         
  -7   4   1       4694.99       5048.15       323.51 o                         
  -6   4   1       4635.01       4985.45       142.04 o                         
  -5   4   1          5.62         10.24        20.08 o                         
  -4   4   1       9100.69       8518.38       115.30 o                         
  -3   4   1       1106.60        887.79        34.53 o                         
  -2   4   1       5154.73       5899.07        94.39 o                         
  -1   4   1      23078.23      23747.14       395.05 o                         
   0   4   1       4458.01       4278.98        43.47 o                         
   1   4   1        424.74        245.22        12.06 o                         
   2   4   1      10135.46      10081.04       122.24 o                         
   3   4   1        214.56        314.29        17.10 o                         
   4   4   1       2816.86       2613.09        64.14 o                         
   5   4   1        162.03        135.17        24.71 o                         
   6   4   1       2768.09       3255.26       192.53 o                         
   7   4   1        374.80        383.12        52.36 o                         
   8   4   1        101.76        124.82        42.61 o                         
   9   4   1         99.50         91.74        49.48 o                         
  10   4   1       6233.67       6206.46        92.06 o                         
  11   4   1        255.32        170.56        18.21 o                         
  12   4   1        106.12        117.44        26.13 o                         
  13   4   1       2071.98       2217.42        55.79 o                         
  14   4   1        641.24        677.49        23.75 o                         
  15   4   1         55.27         56.67        16.47 o                         
  16   4   1         51.38         62.31        14.79 o                         
  17   4   1         25.18         13.58        12.38 o                         
 -18   5   1        784.34        824.08        22.74 o                         
 -17   5   1         41.58         46.18        14.74 o                         
 -16   5   1        724.14        813.41        22.37 o                         
 -15   5   1         23.06          8.98        16.21 o                         
 -14   5   1         47.18         58.05        16.72 o                         
 -13   5   1         75.15         77.66        18.09 o                         
 -12   5   1         59.51         80.04        18.13 o                         
 -11   5   1       1955.56       1732.89        36.42 o                         
 -10   5   1       5342.19       5789.29       191.38 o                         
  -9   5   1        678.55        756.86        74.07 o                         
  -8   5   1        221.05        200.26        46.51 o                         
  -7   5   1        284.79        385.77        51.31 o                         
  -6   5   1        106.12        115.80        28.13 o                         
  -5   5   1      31563.60      31983.83       397.41 o                         
  -4   5   1       3987.12       3507.26        76.44 o                         
  -3   5   1       1503.44       1245.29        43.70 o                         
  -2   5   1        564.32        720.86        29.48 o                         
  -1   5   1         60.46         64.76         9.54 o                         
   0   5   1       3011.68       2576.19        37.40 o                         
   1   5   1       6135.11       6810.33        69.44 o                         
   2   5   1        460.42        457.49        21.18 o                         
   3   5   1        750.70        921.41        31.10 o                         
   4   5   1       6657.73       6372.43       135.79 o                         
   5   5   1        726.27        618.36        51.74 o                         
   6   5   1       2266.79       2438.36       110.73 o                         
   7   5   1         75.49         88.65        41.54 o                         
   8   5   1          2.83         38.48        39.66 o                         
   9   5   1       8151.17       7785.44       162.08 o                         
  10   5   1        439.17        411.54        17.38 o                         
  11   5   1         62.32         42.68        16.67 o                         
  12   5   1         16.65         37.41        22.97 o                         
  13   5   1        704.47        691.89        29.90 o                         
  14   5   1       1008.09       1031.72        26.87 o                         
  15   5   1        456.27        465.13        20.32 o                         
  16   5   1         62.66         57.24        12.97 o                         
  17   5   1        257.32        244.86        14.63 o                         
 -17   6   1        337.79        328.68        17.38 o                         
 -16   6   1        295.10        355.64        19.28 o                         
 -15   6   1        581.47        637.41        21.21 o                         
 -14   6   1        980.06        997.76        27.81 o                         
 -13   6   1       1210.58       1412.19        30.61 o                         
 -12   6   1        621.13        617.66        25.41 o                         
 -11   6   1        133.11        141.90        17.76 o                         
 -10   6   1        910.60        924.20        23.25 o                         
  -9   6   1         85.78         58.15        43.14 o                         
  -8   6   1       2020.65       2079.13       113.45 o                         
  -7   6   1       2139.59       2182.99        87.12 o                         
  -6   6   1       1144.77       1134.80        60.99 o                         
  -5   6   1        111.01         57.31        22.44 o                         
  -4   6   1       7465.42       6792.81       114.36 o                         
  -3   6   1       8329.68       8799.46       201.70 o                         
  -2   6   1         73.63         64.07        16.57 o                         
  -1   6   1        289.14        348.05        23.35 o                         
   0   6   1        344.52        272.46        16.32 o                         
   1   6   1      14037.39      13284.81       112.03 o                         
   2   6   1         76.97        174.69        16.82 o                         
   3   6   1       1395.35       1364.08        45.67 o                         
   4   6   1       4741.29       4840.93        90.39 o                         
   5   6   1       1999.26       1965.83        76.07 o                         
   6   6   1       9792.70       9973.07       199.92 o                         
   7   6   1       7027.99       6977.25       171.84 o                         
   8   6   1       6791.70       6748.10       175.34 o                         
   9   6   1        302.27        308.49        18.36 o                         
  10   6   1        456.52        494.42        19.40 o                         
  11   6   1        683.68        616.17        22.66 o                         
  12   6   1       4762.17       4658.61        83.51 o                         
  13   6   1       1689.63       1629.96        38.43 o                         
  14   6   1        379.05        403.01        19.89 o                         
  15   6   1        762.00        822.20        23.21 o                         
  16   6   1         46.36         31.29        11.69 o                         
  17   6   1       1257.83       1166.42        32.02 o                         
 -17   7   1         12.42          9.20        13.21 o                         
 -16   7   1       1781.56       1886.78        50.21 o                         
 -15   7   1         52.32         37.36        16.28 o                         
 -14   7   1        137.38        139.48        17.52 o                         
 -13   7   1        747.86        825.52        25.86 o                         
 -12   7   1        883.58        910.85        27.12 o                         
 -11   7   1         32.75         63.93        17.62 o                         
 -10   7   1       1737.81       1789.74        31.26 o                         
  -9   7   1       1085.94       1150.93        27.19 o                         
  -8   7   1        129.38        131.91        48.97 o                         
  -7   7   1         77.76         97.90        43.13 o                         
  -6   7   1        393.53        360.92        41.14 o                         
  -5   7   1      10437.21       9794.84       154.48 o                         
  -4   7   1        159.75        261.70        29.55 o                         
  -3   7   1      10818.31      12726.57       157.51 o                         
  -2   7   1        122.82         99.59        20.14 o                         
  -1   7   1       3062.36       3217.93        65.05 o                         
   0   7   1       1342.91       1578.37        51.05 o                         
   1   7   1       1744.45       1669.52        44.97 o                         
   2   7   1       1966.16       1724.57        67.25 o                         
   3   7   1       1583.68       1321.92        62.13 o                         
   4   7   1        859.85        585.57        47.36 o                         
   5   7   1       1539.28       1585.27        72.71 o                         
   6   7   1        311.42        260.10        47.86 o                         
   7   7   1        281.19        324.67        50.10 o                         
   8   7   1        712.35        930.04        27.34 o                         
   9   7   1      15442.97      15645.43       146.50 o                         
  10   7   1        362.50        397.35        20.34 o                         
  11   7   1         54.55         63.06        19.56 o                         
  12   7   1        760.39        838.80        28.03 o                         
  13   7   1        603.52        701.69        22.71 o                         
  14   7   1       2067.84       2273.18        35.49 o                         
  15   7   1       1086.20       1037.61        23.19 o                         
  16   7   1         78.82         65.02        11.34 o                         
 -16   8   1        360.82        382.90        16.00 o                         
 -15   8   1          1.75         -9.42        14.89 o                         
 -14   8   1          4.25          8.88        15.49 o                         
 -13   8   1        529.07        559.33        22.60 o                         
 -12   8   1        269.94        282.21        19.04 o                         
 -11   8   1        153.26        233.74        18.18 o                         
 -10   8   1        798.35        769.15        22.39 o                         
  -9   8   1        249.31        276.24        15.47 o                         
  -8   8   1       1136.86       1120.46        21.75 o                         
  -7   8   1       5696.99       6018.53       168.15 o                         
  -6   8   1        832.31        851.13        66.53 o                         
  -5   8   1        316.80        336.85        40.33 o                         
  -4   8   1         51.68         32.41        27.52 o                         
  -3   8   1       5841.18       6054.95       107.09 o                         
  -2   8   1       1631.36       1264.60        49.83 o                         
  -1   8   1         16.93         27.03        17.65 o                         
   0   8   1       1554.73       1685.31        48.42 o                         
   1   8   1        612.83        756.64        50.88 o                         
   2   8   1        124.95        133.27        24.85 o                         
   3   8   1        119.39         47.78        29.31 o                         
   4   8   1        243.46        142.30        35.07 o                         
   5   8   1       2767.15       2893.70       102.31 o                         
   6   8   1       2734.30       2693.27       115.54 o                         
   7   8   1          4.44         10.40        16.83 o                         
   8   8   1        572.21        582.82        18.06 o                         
   9   8   1        553.89        521.03        20.68 o                         
  10   8   1         28.09         21.01        17.64 o                         
  11   8   1        327.56        360.22        20.82 o                         
  12   8   1        297.31        364.60        21.57 o                         
  13   8   1         58.96         73.09        16.41 o                         
  14   8   1          2.73          1.86        14.44 o                         
  15   8   1         83.09         75.62        11.47 o                         
  16   8   1         11.81         17.49        16.89 o                         
 -16   9   1          6.31         -0.91        17.20 o                         
 -15   9   1          7.90         13.40        14.38 o                         
 -14   9   1        417.81        437.30        19.30 o                         
 -13   9   1        181.60        159.45        17.71 o                         
 -12   9   1        573.18        618.49        23.66 o                         
 -11   9   1        417.09        418.36        21.75 o                         
 -10   9   1        622.46        586.60        23.27 o                         
  -9   9   1        110.85        116.73        18.42 o                         
  -8   9   1        467.21        553.69        19.16 o                         
  -7   9   1       3478.52       3545.47        47.87 o                         
  -6   9   1        912.28        955.19        73.73 o                         
  -5   9   1       4213.03       4505.08       125.54 o                         
  -4   9   1       1231.52       1020.37        54.99 o                         
  -3   9   1      10069.69      10311.66       179.60 o                         
  -2   9   1        605.40        494.53        44.14 o                         
  -1   9   1       2455.76       2345.71        72.73 o                         
   0   9   1        509.80        501.59        47.30 o                         
   1   9   1       6114.19       5733.71       160.25 o                         
   2   9   1        323.09        370.78        52.11 o                         
   3   9   1       3509.98       3418.46        98.10 o                         
   4   9   1       2165.32       1895.82        68.79 o                         
   5   9   1       3513.04       3452.87       103.82 o                         
   6   9   1        488.89        455.30        18.29 o                         
   7   9   1         20.06         14.25        12.55 o                         
   8   9   1       1461.93       1387.35        23.05 o                         
   9   9   1        276.98        326.26        22.81 o                         
  10   9   1         11.05         42.90        16.62 o                         
  11   9   1       1541.96       1469.12        33.72 o                         
  12   9   1        840.55        779.48        24.40 o                         
  13   9   1         19.89         17.52        14.17 o                         
  14   9   1         23.58         20.48        13.55 o                         
  15   9   1          4.91        -10.45        10.45 o                         
 -15  10   1       2135.31       2140.47        41.70 o                         
 -14  10   1        207.38        184.99        17.48 o                         
 -13  10   1       1322.43       1390.79        65.95 o                         
 -12  10   1        400.64        388.01        23.13 o                         
 -11  10   1       1485.75       1379.23        35.64 o                         
 -10  10   1        671.77        780.93        30.60 o                         
  -9  10   1        643.00        642.08        25.09 o                         
  -8  10   1         87.72        151.55        18.22 o                         
  -7  10   1       1794.68       1737.49        29.55 o                         
  -6  10   1       1804.23       1894.08        32.25 o                         
  -5  10   1         10.99          3.11        14.61 o                         
  -4  10   1       2706.48       2457.13       116.48 o                         
  -3  10   1       3595.57       3403.16       131.36 o                         
  -2  10   1       1873.56       1986.73       100.81 o                         
  -1  10   1       1377.78       1328.23        89.24 o                         
   0  10   1       9523.55       9709.96       252.41 o                         
   1  10   1       9044.82       8907.22       211.62 o                         
   2  10   1       5718.04       5767.54       172.10 o                         
   3  10   1        171.18        192.30        48.54 o                         
   4  10   1        812.31        836.87        27.24 o                         
   5  10   1       3950.04       3889.12        54.54 o                         
   6  10   1        318.43        267.05        15.60 o                         
   7  10   1       1092.44        999.05        22.58 o                         
   8  10   1        169.05        206.21        16.75 o                         
   9  10   1         41.28         90.91        26.07 o                         
  10  10   1        505.70        536.85        25.80 o                         
  11  10   1       1715.96       1717.85        52.79 o                         
  12  10   1        529.02        430.75        24.60 o                         
  13  10   1       1243.12       1174.92        30.97 o                         
  14  10   1        194.03        189.30        14.94 o                         
  15  10   1        140.91        153.85        18.92 o                         
 -15  11   1        113.93         94.85        27.72 o                         
 -14  11   1        573.80        525.87        20.60 o                         
 -13  11   1        131.87         91.35        19.21 o                         
 -12  11   1       1860.19       1865.47        63.16 o                         
 -11  11   1       1387.74       1198.33        33.12 o                         
 -10  11   1        452.92        473.53        24.90 o                         
  -9  11   1        168.69        128.06        19.42 o                         
  -8  11   1        918.47        886.38        24.25 o                         
  -7  11   1       1953.58       1904.43        32.34 o                         
  -6  11   1         40.92         21.86        17.69 o                         
  -5  11   1        205.52        226.74        18.26 o                         
  -4  11   1       1171.62       1212.63        34.01 o                         
  -3  11   1      10411.14      10864.93       178.09 o                         
  -2  11   1       1282.26       1265.45        34.34 o                         
  -1  11   1       2080.63       2023.56        62.61 o                         
   0  11   1       1290.59       1348.96        34.09 o                         
   1  11   1       8475.56       8977.63       142.98 o                         
   2  11   1       2061.60       2121.89        39.01 o                         
   3  11   1       4110.06       4094.51        60.17 o                         
   4  11   1       4602.36       5138.93        50.91 o                         
   5  11   1       2454.10       2378.43        33.89 o                         
   6  11   1         97.49        103.14        17.42 o                         
   7  11   1        175.28        185.09        17.83 o                         
   8  11   1        119.71        128.83        20.08 o                         
   9  11   1         96.92        230.82        53.68 o                         
  10  11   1          8.87         33.83        20.66 o                         
  11  11   1       1053.07       1085.96        34.74 o                         
  12  11   1        776.43        801.37        28.28 o                         
  13  11   1        444.74        474.73        18.66 o                         
  14  11   1         45.30         45.39        12.84 o                         
 -14  12   1          2.37         11.97        16.38 o                         
 -13  12   1         61.63         54.09        11.90 o                         
 -12  12   1         81.59         69.21        17.85 o                         
 -11  12   1        286.60        286.02        26.00 o                         
 -10  12   1        505.85        406.06        22.01 o                         
  -9  12   1       2202.48       2159.08        39.12 o                         
  -8  12   1         29.32         40.84        19.09 o                         
  -7  12   1         21.22         23.25        19.77 o                         
  -6  12   1       1694.99       2028.69        39.62 o                         
  -5  12   1         58.30         91.57        21.97 o                         
  -4  12   1       6019.81       6235.00       124.99 o                         
  -3  12   1        173.86        190.87        20.38 o                         
  -2  12   1        135.31        163.28        18.05 o                         
  -1  12   1         18.70         15.11        18.15 o                         
   0  12   1       2197.25       2177.25        42.85 o                         
   1  12   1        744.97        786.18        28.15 o                         
   2  12   1       2131.94       2294.62        38.90 o                         
   3  12   1        196.57        191.56        18.80 o                         
   4  12   1        162.45        151.42        18.94 o                         
   5  12   1        762.08        850.99        25.29 o                         
   6  12   1        378.74        456.42        22.22 o                         
   7  12   1         77.95        111.18        18.92 o                         
   8  12   1         58.99         81.21        18.49 o                         
   9  12   1         56.73         54.39        19.26 o                         
  10  12   1         60.04         56.47        18.02 o                         
  11  12   1        209.86        175.57        18.15 o                         
  12  12   1          9.07          7.35        15.85 o                         
  13  12   1        200.20        186.86        14.41 o                         
 -13  13   1         68.37         68.95        14.48 o                         
 -12  13   1         43.01         45.61        12.64 o                         
 -11  13   1          6.35         19.85        14.71 o                         
 -10  13   1        442.53        413.90        22.43 o                         
  -9  13   1         21.21         12.93        18.18 o                         
  -8  13   1        144.68        155.18        21.55 o                         
  -7  13   1          6.78         10.54        20.45 o                         
  -6  13   1        277.20        254.28        24.01 o                         
  -5  13   1        133.09        129.58        24.56 o                         
  -4  13   1         75.04        120.86        21.87 o                         
  -3  13   1         25.22         24.59        19.51 o                         
  -2  13   1         68.10         82.82        16.96 o                         
  -1  13   1        196.50        251.95        21.86 o                         
   0  13   1        404.75        442.34        23.91 o                         
   1  13   1         68.82         68.75        19.74 o                         
   2  13   1         64.09         67.69        18.42 o                         
   3  13   1       1036.78       1092.96        29.58 o                         
   4  13   1       1290.71       1287.56        33.41 o                         
   5  13   1        124.93        183.53        19.01 o                         
   6  13   1        412.33        446.60        22.54 o                         
   7  13   1        198.45        187.07        18.54 o                         
   8  13   1         73.20         36.57        18.50 o                         
   9  13   1        793.11        806.35        26.21 o                         
  10  13   1         17.86          8.81        15.41 o                         
  11  13   1        144.10        148.06        14.33 o                         
  12  13   1         43.51         55.27        12.67 o                         
 -12  14   1        101.62         82.57        17.77 o                         
 -11  14   1        121.71        156.66        17.08 o                         
 -10  14   1        510.94        513.04        24.04 o                         
  -9  14   1        310.95        335.36        21.97 o                         
  -8  14   1        459.22        476.65        23.88 o                         
  -7  14   1        369.81        375.51        21.16 o                         
  -6  14   1        602.61        653.68        24.34 o                         
  -5  14   1         10.20          7.88        19.56 o                         
  -4  14   1         57.97         83.53        20.34 o                         
  -3  14   1       2010.43       1942.39        47.33 o                         
  -2  14   1       1712.92       1746.28        43.49 o                         
  -1  14   1        108.56         87.85        19.80 o                         
   0  14   1        305.69        286.45        20.18 o                         
   1  14   1        213.65        196.62        19.47 o                         
   2  14   1         87.54         99.07        18.15 o                         
   3  14   1       1689.39       1857.49        35.47 o                         
   4  14   1       2673.10       2739.17        50.39 o                         
   5  14   1       1681.53       1910.52        41.63 o                         
   6  14   1       4374.93       4589.48        68.45 o                         
   7  14   1         36.76         36.04        16.73 o                         
   8  14   1        467.75        434.00        23.64 o                         
   9  14   1         78.57         70.22        15.45 o                         
  10  14   1         76.83         77.17        14.21 o                         
  11  14   1        181.92        166.02        15.81 o                         
 -10  15   1        559.66        587.48        20.90 o                         
  -9  15   1         37.29         35.09        14.05 o                         
  -8  15   1        314.04        358.51        20.32 o                         
  -7  15   1       1369.21       1444.75        28.29 o                         
  -6  15   1          9.83         18.78        15.55 o                         
  -5  15   1       1377.90       1450.31        38.76 o                         
  -4  15   1         95.83         78.38        18.22 o                         
  -3  15   1         90.83        118.27        19.91 o                         
  -2  15   1         41.65         31.26        17.35 o                         
  -1  15   1         42.59         50.97        17.57 o                         
   0  15   1        193.99        196.80        18.19 o                         
   1  15   1         15.99          8.79        16.45 o                         
   2  15   1         59.72         42.15        16.28 o                         
   3  15   1        654.86        609.61        27.20 o                         
   4  15   1       2040.11       2003.10        43.85 o                         
   5  15   1       1581.44       1629.45        32.25 o                         
   6  15   1         23.57         29.51        16.32 o                         
   7  15   1       1167.90       1075.05        38.43 o                         
   8  15   1          8.05          2.27        12.45 o                         
   9  15   1        261.68        260.03        13.76 o                         
  10  15   1         17.48          4.07        16.47 o                         
  -8  16   1         72.31         56.62        11.60 o                         
  -7  16   1         18.48          7.12        13.30 o                         
  -6  16   1         37.24         16.94        12.13 o                         
  -5  16   1        294.33        260.16        15.77 o                         
  -4  16   1        222.99        179.53        16.75 o                         
  -3  16   1        392.91        355.64        20.69 o                         
  -2  16   1         82.48         99.24        17.81 o                         
  -1  16   1         34.83         24.86        16.23 o                         
   0  16   1        537.92        542.61        19.91 o                         
   1  16   1         36.40         34.10        14.70 o                         
   2  16   1         29.33         32.03        14.69 o                         
   3  16   1         48.43         37.67        14.34 o                         
   4  16   1         29.64         22.06        12.20 o                         
   5  16   1        348.94        328.35        15.14 o                         
   6  16   1         69.52         52.30        13.44 o                         
   7  16   1         93.85         72.90        11.80 o                         
   8  16   1         91.43         85.22        12.24 o                         
  -6  17   1         79.17         59.26        13.61 o                         
  -5  17   1        955.31        869.88        21.91 o                         
  -4  17   1         51.37         19.41        13.55 o                         
  -3  17   1         34.76         10.54        13.64 o                         
  -2  17   1          4.72         -2.72        14.12 o                         
  -1  17   1         99.34         90.63        13.59 o                         
   0  17   1         76.29         75.76        14.21 o                         
   1  17   1        993.55        924.12        35.44 o                         
   2  17   1        475.46        445.72        18.80 o                         
   3  17   1        182.12        183.20        13.17 o                         
   4  17   1        140.99        114.27        13.55 o                         
   5  17   1        983.42        930.59        23.45 o                         
   6  17   1        189.58        169.03        20.03 o                         
  -2  18   1        973.51        842.67        29.83 o                         
  -1  18   1       1088.49        986.53        31.08 o                         
   0  18   1         88.29         61.11        27.51 o                         
   1  18   1        468.21        338.93        27.37 o                         
 -19   0   2        812.92        902.98        47.99 o                         
 -18   0   2         33.20         64.80        13.19 o                         
 -17   0   2        435.75        405.17        30.85 o                         
 -16   0   2       1865.48       1948.04        42.13 o                         
 -15   0   2       2415.81       2336.39        50.93 o                         
 -14   0   2       2831.77       2767.50        55.89 o                         
 -13   0   2         90.99         79.58        25.17 o                         
 -12   0   2       1574.16       1654.95        49.88 o                         
 -11   0   2        473.52        368.14       102.12 o                         
 -10   0   2       7933.34       8573.06       357.34 o                         
  -9   0   2       2696.07       3942.19       126.30 o                         
  -8   0   2       7520.31       8027.83       176.28 o                         
  -7   0   2        709.37        445.35        53.71 o                         
  -6   0   2       1807.87       1827.30        90.39 o                         
  -5   0   2       1385.02       1060.11        73.11 o                         
  -4   0   2      17647.20      14665.82       269.71 o                         
  -3   0   2        320.58        291.83        31.82 o                         
  -2   0   2      58895.02      64697.70      2872.33 o                         
  -1   0   2      17410.79      17441.08       179.29 o                         
   0   0   2       6451.77       6802.29        69.36 o                         
   1   0   2      21735.17      22773.31       232.41 o                         
   2   0   2        316.46        527.13        34.36 o                         
   3   0   2        590.22        586.23        42.21 o                         
   4   0   2        335.96        234.51        20.63 o                         
   5   0   2      26213.03      25474.87       770.77 o                         
   6   0   2       1437.25       1894.85       101.51 o                         
   7   0   2       5757.16       5996.25       189.27 o                         
   8   0   2       7433.62       7311.35       222.40 o                         
   9   0   2      16335.09      14631.89       518.25 o                         
  10   0   2       3294.71       3199.00       166.66 o                         
  11   0   2        636.54        753.85        37.67 o                         
  12   0   2       8213.46       8257.06       128.21 o                         
  13   0   2        258.86        273.78        32.64 o                         
  14   0   2         39.89         64.01        23.45 o                         
  15   0   2       3634.57       3640.83        62.25 o                         
  16   0   2       1000.57        877.45        24.19 o                         
  17   0   2        196.23        154.12        14.40 o                         
 -19   1   2          8.35        -21.21        21.21 o                         
 -18   1   2       3469.86       3424.27        72.35 o                         
 -17   1   2        583.68        563.15        19.95 o                         
 -16   1   2         36.25         -0.24        15.44 o                         
 -15   1   2        735.73        897.30        24.43 o                         
 -14   1   2        215.49        244.24        17.37 o                         
 -13   1   2       1132.74       1209.63        25.99 o                         
 -12   1   2        836.48        723.05        23.16 o                         
 -11   1   2       2476.61       1942.68       134.34 o                         
 -10   1   2       5401.33       5173.60       195.42 o                         
  -9   1   2         73.09         75.66        29.75 o                         
  -8   1   2        209.26        213.71        28.88 o                         
  -7   1   2      10866.31      11798.18       163.50 o                         
  -6   1   2       4740.10       4849.35       120.40 o                         
  -5   1   2         61.97        138.43        21.28 o                         
  -4   1   2      29344.00      26069.28       288.97 o                         
  -3   1   2      15413.70      15849.75       184.49 o                         
  -2   1   2       1140.37       1549.42        28.04 o                         
  -1   1   2         44.42         44.02         4.96 o                         
   0   1   2       9137.15       8924.91        83.76 o                         
   1   1   2      58166.33      60854.04       486.67 o                         
   2   1   2      12338.96      12039.57       131.37 o                         
   3   1   2      51535.04      49593.09       419.72 o                         
   4   1   2       7160.23       6343.63       120.17 o                         
   5   1   2       4088.42       3385.96        74.43 o                         
   6   1   2        190.13        132.90        23.18 o                         
   7   1   2       2897.43       2805.21        92.15 o                         
   8   1   2       3084.95       3206.08       104.81 o                         
   9   1   2        136.56         73.01        33.88 o                         
  10   1   2       2127.54       1772.12        89.42 o                         
  11   1   2         16.30          9.60        18.40 o                         
  12   1   2       1164.78        937.69        33.17 o                         
  13   1   2          7.57         24.06        20.38 o                         
  14   1   2       1181.71       1045.19        30.29 o                         
  15   1   2       1928.81       2091.82        34.43 o                         
  16   1   2       3500.99       3438.90        32.91 o                         
  17   1   2        296.94        281.73        10.93 o                         
 -18   2   2          3.82          0.15        12.83 o                         
 -17   2   2         15.14         -1.47        14.96 o                         
 -16   2   2        735.26        757.61        23.77 o                         
 -15   2   2        955.18        945.95        24.03 o                         
 -14   2   2        221.58        214.35        15.95 o                         
 -13   2   2       1248.67       1201.83        27.08 o                         
 -12   2   2         72.42         78.25        16.41 o                         
 -11   2   2        315.98        488.04        80.22 o                         
 -10   2   2          2.96         14.67        30.44 o                         
  -9   2   2       4152.47       4633.04       310.36 o                         
  -8   2   2         18.78        104.19        25.11 o                         
  -7   2   2       5270.85       5994.16       141.81 o                         
  -6   2   2       9144.95       9203.39       145.79 o                         
  -5   2   2        732.99       1083.98        45.05 o                         
  -4   2   2      33297.98      34243.95       339.02 o                         
  -3   2   2        526.89        515.95        26.78 o                         
  -2   2   2      33277.93      34758.30       633.29 o                         
  -1   2   2      18120.99      17757.69       132.66 o                         
   0   2   2       1704.11       1792.21        38.48 o                         
   1   2   2        181.95        237.23         9.96 o                         
   2   2   2      21929.51      20746.55       172.46 o                         
   3   2   2         66.27        146.11        18.57 o                         
   4   2   2        104.86         89.34        20.54 o                         
   5   2   2       2060.39       1903.41        67.99 o                         
   6   2   2       1713.21       1426.82        67.36 o                         
   7   2   2       8343.11       8683.91       333.33 o                         
   8   2   2       7471.92       7087.66       156.00 o                         
   9   2   2       1662.94       1402.74        77.14 o                         
  10   2   2        461.23        547.60        32.04 o                         
  11   2   2        171.28        151.93        17.80 o                         
  12   2   2        968.32       1036.30        32.21 o                         
  13   2   2        180.11        197.41        19.74 o                         
  14   2   2        271.79        300.55        26.51 o                         
  15   2   2        485.72        460.90        19.66 o                         
  16   2   2         19.06          9.00        11.31 o                         
  17   2   2        578.93        525.17        16.00 o                         
 -18   3   2        180.86        221.13        18.17 o                         
 -17   3   2       1151.69       1198.93        33.03 o                         
 -16   3   2       2727.60       2564.76        43.31 o                         
 -15   3   2         59.92         38.20        16.06 o                         
 -14   3   2        335.96        353.30        19.98 o                         
 -13   3   2         44.10         66.77        17.05 o                         
 -12   3   2        180.95        254.28        20.63 o                         
 -11   3   2       4056.48       4354.46       196.64 o                         
 -10   3   2       4980.23       5343.01       395.87 o                         
  -9   3   2       5145.11       5459.86       221.38 o                         
  -8   3   2        851.82        989.42        88.08 o                         
  -7   3   2         14.39         42.48        25.81 o                         
  -6   3   2      12302.24      12318.30       239.63 o                         
  -5   3   2       5963.91       6414.78       114.34 o                         
  -4   3   2        163.24        298.75        26.15 o                         
  -3   3   2       1002.82       1248.20        36.55 o                         
  -2   3   2        407.45        344.39        16.64 o                         
  -1   3   2        220.12        290.28        14.73 o                         
   0   3   2      18293.34      18049.07       220.60 o                         
   1   3   2       3580.28       3736.35        54.99 o                         
   2   3   2       6236.70       5747.72        81.35 o                         
   3   3   2       9223.76       7871.04       124.03 o                         
   4   3   2        432.04        411.64        34.35 o                         
   5   3   2       2395.17       2010.20        71.29 o                         
   6   3   2       3267.43       3434.99       136.76 o                         
   7   3   2         25.12          7.49        23.35 o                         
   8   3   2        374.17        366.68        53.39 o                         
   9   3   2       4947.02       4782.36       161.45 o                         
  10   3   2       1203.02       1325.98        35.83 o                         
  11   3   2        386.10        319.92        17.68 o                         
  12   3   2        567.27        486.01        23.47 o                         
  13   3   2        125.69        110.27        22.59 o                         
  14   3   2       1357.65       1433.31        37.31 o                         
  15   3   2        195.34        188.19        15.75 o                         
  16   3   2        115.56        124.52        15.41 o                         
  17   3   2        117.86         83.37        10.21 o                         
 -18   4   2         11.66         10.27        13.03 o                         
 -17   4   2        312.52        321.73        25.64 o                         
 -16   4   2        596.28        581.72        21.28 o                         
 -15   4   2         26.86         21.18        16.42 o                         
 -14   4   2       1572.04       1699.76        32.18 o                         
 -13   4   2        256.12        295.12        19.27 o                         
 -12   4   2       5277.03       5201.01        61.89 o                         
 -11   4   2         60.30         82.80        16.54 o                         
 -10   4   2        184.80        212.99        49.95 o                         
  -9   4   2       3345.81       3700.06       222.39 o                         
  -8   4   2       5265.61       5731.86       359.83 o                         
  -7   4   2       4473.54       5200.14       132.32 o                         
  -6   4   2       1305.00       1397.28        61.15 o                         
  -5   4   2       2785.10       2918.88        79.78 o                         
  -4   4   2        907.49       1296.76        43.73 o                         
  -3   4   2       7592.68       6320.06        95.32 o                         
  -2   4   2       1884.09       2031.29        39.08 o                         
  -1   4   2       1793.70       1969.78        37.36 o                         
   0   4   2       3744.28       3259.53        44.05 o                         
   1   4   2      10263.34       9754.94       113.00 o                         
   2   4   2      20737.83      19649.35       228.80 o                         
   3   4   2        681.66        708.49        30.96 o                         
   4   4   2      15088.19      14761.54       172.95 o                         
   5   4   2        549.91        508.06        39.85 o                         
   6   4   2        401.07        315.01        49.93 o                         
   7   4   2       3484.89       3604.33       224.11 o                         
   8   4   2        145.22        108.81        28.80 o                         
   9   4   2       1722.86       1802.68       103.09 o                         
  10   4   2        161.70        160.12        16.32 o                         
  11   4   2       7311.26       7125.01        62.25 o                         
  12   4   2       2657.20       2663.34        45.82 o                         
  13   4   2       1022.42       1167.76        36.78 o                         
  14   4   2         35.53         79.11        19.28 o                         
  15   4   2        159.46        119.55        15.80 o                         
  16   4   2       2853.15       2826.57        38.71 o                         
  17   4   2         14.92         13.48        10.49 o                         
 -18   5   2         42.46         36.17        11.74 o                         
 -17   5   2        782.32        828.54        31.27 o                         
 -16   5   2         47.54         34.81        14.48 o                         
 -15   5   2        101.52         96.11        16.32 o                         
 -14   5   2        363.00        356.66        21.05 o                         
 -13   5   2         90.03         89.60        17.81 o                         
 -12   5   2        822.30        965.87        25.86 o                         
 -11   5   2       4708.43       4860.20        66.47 o                         
 -10   5   2        653.54        635.47        72.61 o                         
  -9   5   2       1641.57       1625.14       100.00 o                         
  -8   5   2       5295.81       5061.66       187.35 o                         
  -7   5   2        649.48        890.64        55.80 o                         
  -6   5   2       4512.81       4684.64       113.00 o                         
  -5   5   2        560.00        675.63        44.25 o                         
  -4   5   2       3402.63       3013.52        70.33 o                         
  -3   5   2       7997.87       7352.59       207.95 o                         
  -2   5   2       2043.69       2499.14        52.19 o                         
  -1   5   2        127.77        149.16        14.77 o                         
   0   5   2        199.01         85.53         7.83 o                         
   1   5   2      20856.50      20293.50       170.69 o                         
   2   5   2        179.77        206.99        22.60 o                         
   3   5   2       6864.42       7110.25       124.73 o                         
   4   5   2        288.42        359.32        38.18 o                         
   5   5   2       6391.50       6450.23       132.13 o                         
   6   5   2       6513.41       6745.51       174.53 o                         
   7   5   2       1019.68       1122.91        71.76 o                         
   8   5   2       2984.01       3033.18        92.14 o                         
   9   5   2       4081.45       3923.04        45.85 o                         
  10   5   2        816.69        790.86        20.85 o                         
  11   5   2         48.71         49.50        21.19 o                         
  12   5   2       3869.72       3803.36        55.00 o                         
  13   5   2        509.23        458.68        24.61 o                         
  14   5   2       2413.46       2511.70        37.77 o                         
  15   5   2        448.67        435.88        18.14 o                         
  16   5   2        101.77        127.30        12.75 o                         
  17   5   2        824.59        792.87        28.95 o                         
 -18   6   2        207.13        212.02        15.73 o                         
 -17   6   2         72.01        100.40        15.69 o                         
 -16   6   2          0.74         -1.46        15.53 o                         
 -15   6   2         44.70         29.98        17.65 o                         
 -14   6   2        435.37        458.96        24.84 o                         
 -13   6   2       1403.18       1438.87        35.41 o                         
 -12   6   2        112.33        190.56        19.18 o                         
 -11   6   2        449.78        516.67        22.25 o                         
 -10   6   2        625.20        605.34        21.58 o                         
  -9   6   2        558.53        558.84        70.29 o                         
  -8   6   2        659.34        640.11        53.94 o                         
  -7   6   2        463.06        519.64        47.40 o                         
  -6   6   2       1334.36       1270.39        63.60 o                         
  -5   6   2       4276.08       4548.46        97.01 o                         
  -4   6   2         21.43         99.40        23.71 o                         
  -3   6   2        598.94        694.97        37.51 o                         
  -2   6   2       4872.62       4499.72        77.59 o                         
  -1   6   2       4036.88       4344.28        62.36 o                         
   0   6   2        723.83        954.64        28.79 o                         
   1   6   2       6121.74       6860.94        73.19 o                         
   2   6   2       3209.70       3343.00        66.82 o                         
   3   6   2       3382.38       3159.91        73.32 o                         
   4   6   2       6093.14       6491.88       133.89 o                         
   5   6   2         31.35         47.46        29.11 o                         
   6   6   2          4.70          3.28        34.12 o                         
   7   6   2         39.04         25.86        32.99 o                         
   8   6   2       1748.85       1794.00        84.99 o                         
   9   6   2       6508.97       6198.69        54.85 o                         
  10   6   2         84.47         72.30        17.36 o                         
  11   6   2       1817.79       1863.70        34.61 o                         
  12   6   2       1062.37       1075.43        34.51 o                         
  13   6   2         23.23         62.40        18.93 o                         
  14   6   2        415.65        474.04        19.72 o                         
  15   6   2         61.43         38.53        11.97 o                         
  16   6   2         40.25         35.12        12.47 o                         
 -17   7   2        228.02        245.56        14.97 o                         
 -16   7   2         12.21         24.97        14.86 o                         
 -15   7   2        107.16        102.75        17.67 o                         
 -14   7   2         29.77         19.02        17.28 o                         
 -13   7   2        402.12        507.52        22.65 o                         
 -12   7   2         20.08         32.65        16.87 o                         
 -11   7   2         93.42        130.12        17.61 o                         
 -10   7   2         61.98         53.16        14.54 o                         
  -9   7   2       1296.62       1219.37        30.54 o                         
  -8   7   2        536.63        499.53        66.36 o                         
  -7   7   2        712.10        639.09        53.23 o                         
  -6   7   2         31.28         37.79        25.91 o                         
  -5   7   2        887.28       1070.60        51.97 o                         
  -4   7   2       3162.50       3349.49        83.63 o                         
  -3   7   2        334.27        313.15        30.70 o                         
  -2   7   2        328.99        182.10        22.31 o                         
  -1   7   2       5284.66       5250.57        82.20 o                         
   0   7   2       2395.17       2202.74        54.48 o                         
   1   7   2        624.10        569.15        26.27 o                         
   2   7   2       2055.55       1947.92        64.23 o                         
   3   7   2      14345.81      14212.40       184.61 o                         
   4   7   2          8.35         24.70        26.28 o                         
   5   7   2       1019.79        945.92        55.07 o                         
   6   7   2        192.55        258.59        41.48 o                         
   7   7   2       9396.49       9080.76       188.28 o                         
   8   7   2        270.84        229.77        14.99 o                         
   9   7   2        166.24        188.60        17.21 o                         
  10   7   2       1122.04       1156.43        57.99 o                         
  11   7   2        142.04        147.95        19.88 o                         
  12   7   2         81.14        100.46        20.28 o                         
  13   7   2       1337.47       1443.96        30.55 o                         
  14   7   2        155.12        145.43        14.86 o                         
  15   7   2        961.95        912.14        25.32 o                         
  16   7   2          1.95         -3.03         9.45 o                         
 -17   8   2        847.07        816.24        24.07 o                         
 -16   8   2       2039.97       2040.58        49.78 o                         
 -15   8   2         61.94         83.23        15.93 o                         
 -14   8   2        861.29        941.64        25.37 o                         
 -13   8   2        456.77        428.14        21.97 o                         
 -12   8   2        577.33        668.24        24.76 o                         
 -11   8   2         22.88         11.94        17.17 o                         
 -10   8   2        221.98        236.83        16.81 o                         
  -9   8   2       1505.50       1309.94        24.58 o                         
  -8   8   2         50.68         73.32        16.21 o                         
  -7   8   2       2166.96       2095.90       118.17 o                         
  -6   8   2       5352.69       5361.75       137.81 o                         
  -5   8   2       1121.22       1031.58        53.83 o                         
  -4   8   2       9186.06      10145.51       194.23 o                         
  -3   8   2       2307.86       2769.80        65.42 o                         
  -2   8   2       4116.64       4227.71        80.30 o                         
  -1   8   2      26188.01      26925.08       251.92 o                         
   0   8   2       9528.12       9446.40       157.81 o                         
   1   8   2        752.34        676.86        60.61 o                         
   2   8   2        471.34        467.73        38.03 o                         
   3   8   2       3752.22       4056.86       101.54 o                         
   4   8   2       4193.68       4045.70       112.01 o                         
   5   8   2         20.23          8.42        30.11 o                         
   6   8   2      14804.43      14721.88       322.83 o                         
   7   8   2       1306.42       1409.76        24.91 o                         
   8   8   2        230.77        252.19        16.77 o                         
   9   8   2        596.27        681.17        30.97 o                         
  10   8   2        904.00        876.72        59.11 o                         
  11   8   2       4507.76       4075.44        45.34 o                         
  12   8   2        549.68        519.80        23.48 o                         
  13   8   2        624.63        685.57        22.64 o                         
  14   8   2        403.67        434.72        17.88 o                         
  15   8   2         81.20         54.74        10.48 o                         
 -16   9   2        853.22        761.13        21.16 o                         
 -15   9   2        271.75        256.16        18.90 o                         
 -14   9   2        330.14        364.16        17.91 o                         
 -13   9   2       1835.86       1872.28        44.31 o                         
 -12   9   2         35.10         29.53        18.00 o                         
 -11   9   2         79.65         91.30        20.14 o                         
 -10   9   2        108.20        104.63        19.01 o                         
  -9   9   2       2092.43       1929.02        40.04 o                         
  -8   9   2        740.84        776.10        22.15 o                         
  -7   9   2        459.64        464.17        20.71 o                         
  -6   9   2       3407.87       3477.93       128.37 o                         
  -5   9   2        224.78        214.79        38.54 o                         
  -4   9   2       1437.58       1453.01        69.57 o                         
  -3   9   2        607.77        553.50        55.72 o                         
  -2   9   2       1713.73       1713.75        84.40 o                         
  -1   9   2       3366.52       3371.68        80.79 o                         
   0   9   2       1756.18       1735.85        58.83 o                         
   1   9   2        357.98        428.11        67.07 o                         
   2   9   2       3410.42       3525.31       132.75 o                         
   3   9   2       8404.75       8636.20       181.58 o                         
   4   9   2       1746.22       1697.85        86.98 o                         
   5   9   2        399.61        444.91        52.91 o                         
   6   9   2       3609.37       3807.41        43.41 o                         
   7   9   2        527.14        446.58        17.13 o                         
   8   9   2        929.59        794.90        22.22 o                         
   9   9   2         74.59        136.94        29.64 o                         
  10   9   2         74.29        297.18        69.30 o                         
  11   9   2          0.75         12.84        17.96 o                         
  12   9   2         69.13         84.55        17.56 o                         
  13   9   2         67.56         84.54        14.33 o                         
  14   9   2        511.24        473.99        16.23 o                         
  15   9   2        140.34        139.79        15.84 o                         
 -16  10   2         50.87         42.28        18.63 o                         
 -15  10   2         72.38         63.49        11.45 o                         
 -14  10   2        353.16        346.25        20.29 o                         
 -13  10   2        260.49        236.85        19.27 o                         
 -12  10   2       1037.94        838.94        40.68 o                         
 -11  10   2          1.09         10.87        19.93 o                         
 -10  10   2        152.17        149.04        24.08 o                         
  -9  10   2        155.04        152.21        21.34 o                         
  -8  10   2       1389.54       1556.67        32.64 o                         
  -7  10   2        198.61        286.73        20.64 o                         
  -6  10   2        685.79        709.99        22.45 o                         
  -5  10   2       1168.05       1041.30        27.64 o                         
  -4  10   2        420.03        443.42        71.73 o                         
  -3  10   2         81.86         48.69        49.35 o                         
  -2  10   2        933.41        890.96        86.89 o                         
  -1  10   2       1497.93       1393.60        65.43 o                         
   0  10   2       4955.53       5033.18       159.30 o                         
   1  10   2        204.88        269.89        49.86 o                         
   2  10   2        222.94        245.00        60.97 o                         
   3  10   2       1535.13       1522.88        46.57 o                         
   4  10   2         98.05        137.42        15.67 o                         
   5  10   2          4.93          1.84        14.65 o                         
   6  10   2       1085.45       1203.58        23.51 o                         
   7  10   2       3214.24       2992.91        42.43 o                         
   8  10   2        217.72        146.80        16.74 o                         
   9  10   2        367.63        398.82        36.76 o                         
  10  10   2          0.43         29.33        21.56 o                         
  11  10   2         26.72         44.47        19.63 o                         
  12  10   2         56.85         68.83        17.40 o                         
  13  10   2        185.22        176.56        14.25 o                         
  14  10   2         22.19         -4.82        12.64 o                         
 -15  11   2        198.72        161.09        13.91 o                         
 -14  11   2        162.19        115.93        14.19 o                         
 -13  11   2         25.80         44.31        18.02 o                         
 -12  11   2        101.95        119.35        20.98 o                         
 -11  11   2         42.77         49.26        18.30 o                         
 -10  11   2         92.51         63.76        19.47 o                         
  -9  11   2         52.82         29.30        18.64 o                         
  -8  11   2        199.94        177.27        18.92 o                         
  -7  11   2         12.08         29.12        18.58 o                         
  -6  11   2        222.95        213.59        18.63 o                         
  -5  11   2       4095.54       4346.49        50.34 o                         
  -4  11   2       4556.68       4732.89        57.22 o                         
  -3  11   2        288.13        274.67        20.99 o                         
  -2  11   2        108.58        153.05        17.89 o                         
  -1  11   2        450.05        364.08        23.21 o                         
   0  11   2         79.73         74.94        15.83 o                         
   1  11   2       1004.80        850.70        25.20 o                         
   2  11   2        555.15        500.89        19.90 o                         
   3  11   2        925.92        841.75        23.56 o                         
   4  11   2        243.18        205.20        16.95 o                         
   5  11   2        211.39        219.93        18.54 o                         
   6  11   2         85.00         51.37        15.77 o                         
   7  11   2       2511.27       2728.79        42.46 o                         
   8  11   2       1064.27       1054.93        40.48 o                         
   9  11   2        281.93        484.90        49.97 o                         
  10  11   2         25.87         49.01        22.01 o                         
  11  11   2         51.16         31.70        19.85 o                         
  12  11   2        408.87        446.96        20.90 o                         
  13  11   2         52.58         31.94        12.94 o                         
 -14  12   2         50.37         44.77        13.48 o                         
 -13  12   2         24.78         24.03        13.69 o                         
 -12  12   2        285.10        295.10        21.46 o                         
 -11  12   2         89.65         82.56        19.08 o                         
 -10  12   2       1867.84       1884.30        54.06 o                         
  -9  12   2        143.13        105.20        18.92 o                         
  -8  12   2        263.57        316.39        23.61 o                         
  -7  12   2        350.72        420.46        26.15 o                         
  -6  12   2        233.07        309.43        26.79 o                         
  -5  12   2       4809.83       5030.67        79.17 o                         
  -4  12   2        569.81        525.03        25.93 o                         
  -3  12   2        502.25        521.54        26.08 o                         
  -2  12   2       2760.26       2686.52        44.17 o                         
  -1  12   2       4418.58       4804.05       100.20 o                         
   0  12   2       2085.65       1964.22        52.73 o                         
   1  12   2        269.32        280.21        21.98 o                         
   2  12   2        441.27        489.37        20.69 o                         
   3  12   2         22.83         25.90        16.79 o                         
   4  12   2       4649.70       4422.69        67.02 o                         
   5  12   2        251.69        224.20        19.07 o                         
   6  12   2        839.71        811.97        23.50 o                         
   7  12   2         93.77        107.14        16.83 o                         
   8  12   2        171.53        251.62        35.44 o                         
   9  12   2        885.73        930.11        25.25 o                         
  10  12   2        127.17        159.20        18.21 o                         
  11  12   2       1025.90       1075.07        36.65 o                         
  12  12   2        617.41        622.24        31.09 o                         
  13  12   2        508.66        460.17        27.04 o                         
 -13  13   2        704.42        657.31        36.60 o                         
 -12  13   2         58.79         69.17        15.22 o                         
 -11  13   2        358.93        365.08        21.06 o                         
 -10  13   2        576.46        601.86        29.14 o                         
  -9  13   2         49.84         56.27        21.05 o                         
  -8  13   2        176.16        211.40        20.51 o                         
  -7  13   2       1534.78       1685.92        36.30 o                         
  -6  13   2        388.22        392.65        26.12 o                         
  -5  13   2        291.18        286.39        22.48 o                         
  -4  13   2       7803.05       7955.55       155.97 o                         
  -3  13   2         10.30         16.35        19.03 o                         
  -2  13   2         66.81         78.11        19.30 o                         
  -1  13   2       2870.49       2969.99        42.56 o                         
   0  13   2       1115.91       1077.51        27.86 o                         
   1  13   2        339.69        330.54        23.15 o                         
   2  13   2        179.95        183.57        21.51 o                         
   3  13   2       1018.97       1038.04        30.19 o                         
   4  13   2         80.71         88.66        18.08 o                         
   5  13   2        837.86        866.85        27.47 o                         
   6  13   2        164.55        224.78        18.86 o                         
   7  13   2       2243.41       2292.26        47.34 o                         
   8  13   2        480.26        443.23        22.32 o                         
   9  13   2        104.76         93.91        15.54 o                         
  10  13   2        429.93        443.49        21.74 o                         
  11  13   2        118.05        137.93        12.64 o                         
  12  13   2         58.52         60.67        13.34 o                         
 -12  14   2         57.31         42.02        18.01 o                         
 -11  14   2        344.99        329.62        20.13 o                         
 -10  14   2        299.75        283.78        20.34 o                         
  -9  14   2          4.06         -4.43        18.13 o                         
  -8  14   2        493.72        490.50        28.36 o                         
  -7  14   2         93.82        125.13        21.10 o                         
  -6  14   2          4.21         12.40        19.44 o                         
  -5  14   2        694.20        727.98        28.12 o                         
  -4  14   2         29.97         30.05        18.10 o                         
  -3  14   2         41.17         53.22        18.36 o                         
  -2  14   2        439.64        435.62        25.41 o                         
  -1  14   2       2510.93       2557.20        53.63 o                         
   0  14   2         72.19         56.69        17.66 o                         
   1  14   2        137.53        160.95        18.31 o                         
   2  14   2        167.45        161.37        17.98 o                         
   3  14   2        808.73        898.68        26.98 o                         
   4  14   2        520.79        557.69        24.90 o                         
   5  14   2         83.57        111.05        18.55 o                         
   6  14   2        104.59        110.96        18.40 o                         
   7  14   2        141.25        168.71        18.49 o                         
   8  14   2         81.11         90.15        16.39 o                         
   9  14   2         94.67         83.95        14.09 o                         
  10  14   2        783.52        734.68        26.20 o                         
 -10  15   2        125.07         97.86        14.56 o                         
  -9  15   2          9.62          8.40        14.27 o                         
  -8  15   2        181.89        181.60        16.17 o                         
  -7  15   2         26.17         27.68        15.85 o                         
  -6  15   2        920.61        976.88        26.59 o                         
  -5  15   2       1330.10       1385.45        36.46 o                         
  -4  15   2         74.54         85.00        20.93 o                         
  -3  15   2        861.04        913.70        31.70 o                         
  -2  15   2        727.46        792.82        28.59 o                         
  -1  15   2        338.32        356.67        21.62 o                         
   0  15   2         41.08         39.73        15.91 o                         
   1  15   2        249.75        270.24        18.45 o                         
   2  15   2        592.50        584.25        20.53 o                         
   3  15   2          6.67          6.09        15.62 o                         
   4  15   2        204.30        237.10        18.37 o                         
   5  15   2        719.45        730.24        21.98 o                         
   6  15   2        285.28        226.99        15.93 o                         
   7  15   2         51.23         47.74        12.82 o                         
   8  15   2        679.70        589.19        19.42 o                         
   9  15   2        164.60        199.12        13.99 o                         
  -9  16   2        688.38        634.57        31.04 o                         
  -8  16   2       1005.31        949.11        38.48 o                         
  -7  16   2         61.10         47.55        12.30 o                         
  -6  16   2         23.67         10.83        13.10 o                         
  -5  16   2        169.29        145.75        14.82 o                         
  -4  16   2        195.83        162.21        17.98 o                         
  -3  16   2       1806.46       1827.59        41.92 o                         
  -2  16   2         12.13         -3.93        16.01 o                         
  -1  16   2        132.67        129.65        16.38 o                         
   0  16   2         77.57         60.11        16.86 o                         
   1  16   2        686.37        697.56        21.14 o                         
   2  16   2       1433.30       1363.65        32.59 o                         
   3  16   2         35.70         24.46        12.57 o                         
   4  16   2        319.89        320.03        14.82 o                         
   5  16   2        371.72        337.85        14.60 o                         
   6  16   2        105.78        105.01        14.64 o                         
   7  16   2        121.93         86.37        11.93 o                         
  -6  17   2         82.24         50.88        15.98 o                         
  -5  17   2        181.62         92.08        14.38 o                         
  -4  17   2         45.22         38.54        12.99 o                         
  -3  17   2       1121.58       1034.71        27.46 o                         
  -2  17   2        236.26        211.10        16.90 o                         
  -1  17   2         96.63         79.46        14.02 o                         
   0  17   2       2324.74       2078.96        51.30 o                         
   1  17   2         90.85        100.41        16.70 o                         
   2  17   2        354.34        362.31        17.00 o                         
   3  17   2        323.21        285.84        15.65 o                         
   4  17   2        192.48        182.11        16.09 o                         
   5  17   2        796.57        668.54        26.21 o                         
  -2  18   2         20.66         28.30        21.18 o                         
  -1  18   2         90.98         62.89        16.47 o                         
   0  18   2         99.97         70.82        14.55 o                         
 -19   1   3         42.25         28.97        11.36 o                         
 -18   1   3         82.72        107.74        13.40 o                         
 -17   1   3        882.99       1000.78        24.66 o                         
 -16   1   3        421.60        453.67        19.76 o                         
 -15   1   3        371.89        309.85        17.91 o                         
 -14   1   3        100.84         94.76        15.94 o                         
 -13   1   3       2701.23       2636.06        34.62 o                         
 -12   1   3         98.38        121.28        14.75 o                         
 -11   1   3        111.01        105.93        57.72 o                         
 -10   1   3        724.15        806.81        60.30 o                         
  -9   1   3       1352.68       2462.64        81.93 o                         
  -8   1   3       1025.16        679.74        45.03 o                         
  -7   1   3        419.73        542.52        42.05 o                         
  -6   1   3        811.66        553.41        43.52 o                         
  -5   1   3      12536.11      12898.68       196.76 o                         
  -4   1   3      34307.93      31759.21       704.32 o                         
  -3   1   3       2892.74       3574.92        53.74 o                         
  -2   1   3        873.28       1139.24        25.90 o                         
  -1   1   3       1074.32        892.11        24.72 o                         
   0   1   3       4419.04       4046.34        38.40 o                         
   1   1   3      24403.44      26204.91       191.70 o                         
   2   1   3        880.40        981.16        26.66 o                         
   3   1   3       1951.43       2039.87        46.10 o                         
   4   1   3        142.32        119.35        19.33 o                         
   5   1   3       4932.48       4266.64       101.13 o                         
   6   1   3        855.48        795.45        52.62 o                         
   7   1   3        395.28        456.01        44.99 o                         
   8   1   3        544.99        388.34        45.71 o                         
   9   1   3       1777.68       1730.48        87.18 o                         
  10   1   3         13.71         35.69        18.10 o                         
  11   1   3       5331.54       5081.29       102.61 o                         
  12   1   3         16.65         17.30        22.38 o                         
  13   1   3        477.71        557.05        27.35 o                         
  14   1   3        144.86        158.97        16.66 o                         
  15   1   3        530.18        570.11        18.71 o                         
  16   1   3        193.43        170.02        10.98 o                         
  17   1   3        169.64        160.69        12.66 o                         
 -19   2   3          0.55          2.30        10.59 o                         
 -18   2   3        929.34        879.56        23.86 o                         
 -17   2   3         78.42         61.43        15.43 o                         
 -16   2   3       3017.47       3100.19        43.54 o                         
 -15   2   3        277.44        293.68        18.95 o                         
 -14   2   3        841.00        868.86        24.95 o                         
 -13   2   3        129.86        149.93        17.86 o                         
 -12   2   3        759.45        870.34        24.92 o                         
 -11   2   3       1666.11       1952.81       131.06 o                         
 -10   2   3        915.53        998.86        76.70 o                         
  -9   2   3       3878.73       3561.75       131.92 o                         
  -8   2   3       5972.30       5552.52       190.21 o                         
  -7   2   3      25456.37      25788.86       348.68 o                         
  -6   2   3       7458.58       7852.25       147.47 o                         
  -5   2   3        717.10        618.12        36.56 o                         
  -4   2   3        168.43        202.55        21.84 o                         
  -3   2   3      13097.78      13243.41       147.77 o                         
  -2   2   3       1655.81       1531.30        22.09 o                         
  -1   2   3       4046.07       4306.35       117.67 o                         
   0   2   3      21235.90      20590.08       196.48 o                         
   1   2   3      29763.39      28065.09       163.92 o                         
   2   2   3       1192.68       1104.05        30.53 o                         
   3   2   3       5984.01       5829.01        84.41 o                         
   4   2   3         83.93        138.44        19.34 o                         
   5   2   3       4068.32       3774.53       111.89 o                         
   6   2   3       1851.70       1732.79        60.99 o                         
   7   2   3       1863.79       1581.96        74.11 o                         
   8   2   3      10884.07       9761.62       190.69 o                         
   9   2   3         72.39        123.49        38.16 o                         
  10   2   3        618.27        738.97        22.49 o                         
  11   2   3        792.49        712.21        23.73 o                         
  12   2   3       4390.70       4536.04        52.07 o                         
  13   2   3         53.82         48.10        17.52 o                         
  14   2   3         85.37         91.02        19.37 o                         
  15   2   3         86.35         95.33        14.41 o                         
  16   2   3        569.74        609.53        15.71 o                         
  17   2   3       1981.44       1702.78        39.67 o                         
 -19   3   3        659.80        514.63        20.25 o                         
 -18   3   3        262.72        317.92        20.71 o                         
 -17   3   3       1156.40       1288.45        44.32 o                         
 -16   3   3         67.33         63.07        16.16 o                         
 -15   3   3       2240.13       2264.84        36.88 o                         
 -14   3   3        361.58        402.36        20.45 o                         
 -13   3   3       3287.24       3351.03        44.06 o                         
 -12   3   3      11055.21      10603.53        97.01 o                         
 -11   3   3       2872.54       3094.67       179.18 o                         
 -10   3   3       3975.90       3899.31       338.57 o                         
  -9   3   3        522.10        580.84        60.69 o                         
  -8   3   3         91.04         78.53        29.75 o                         
  -7   3   3        708.09        919.61        53.95 o                         
  -6   3   3       2383.02       2783.89        81.20 o                         
  -5   3   3       1659.84       1485.15        55.52 o                         
  -4   3   3      28249.91      27860.33       433.19 o                         
  -3   3   3       5573.25       5735.47        82.21 o                         
  -2   3   3      19169.57      17705.56       291.22 o                         
  -1   3   3       3563.95       3613.45        61.55 o                         
   0   3   3      46062.62      46242.36       375.54 o                         
   1   3   3        317.32        435.19        16.52 o                         
   2   3   3       1291.52       1358.04        54.29 o                         
   3   3   3       4187.91       3448.77        63.41 o                         
   4   3   3       5650.60       4371.51       138.84 o                         
   5   3   3        515.19        518.39        32.39 o                         
   6   3   3       1083.80        929.55        42.58 o                         
   7   3   3        546.97        561.44        42.02 o                         
   8   3   3        932.53        880.66        73.65 o                         
   9   3   3         71.17        106.26        46.18 o                         
  10   3   3       2084.19       2122.93        39.59 o                         
  11   3   3       4473.41       4575.59        49.27 o                         
  12   3   3        311.56        324.00        19.61 o                         
  13   3   3         41.09         25.14        18.64 o                         
  14   3   3        574.67        613.24        25.33 o                         
  15   3   3       1053.44       1153.27        24.20 o                         
  16   3   3        483.89        491.21        17.48 o                         
  17   3   3        235.63        219.80        20.81 o                         
 -18   4   3        384.86        418.35        18.14 o                         
 -17   4   3         46.23         41.79        18.38 o                         
 -16   4   3          5.39        -16.46        16.46 o                         
 -15   4   3        312.18        298.55        18.46 o                         
 -14   4   3         60.93         41.87        15.79 o                         
 -13   4   3          1.51         10.86        15.20 o                         
 -12   4   3        877.92        747.77        23.54 o                         
 -11   4   3        413.29        398.39        24.19 o                         
 -10   4   3        318.53        619.36        68.35 o                         
  -9   4   3       9141.41      10376.49       777.18 o                         
  -8   4   3         84.40        126.68        32.60 o                         
  -7   4   3       3024.65       3534.77       101.83 o                         
  -6   4   3       1216.73        998.17        53.46 o                         
  -5   4   3        487.25        438.25        36.03 o                         
  -4   4   3       9353.76      10643.62       168.23 o                         
  -3   4   3          9.18         31.47        12.84 o                         
  -2   4   3          7.25          6.42         8.81 o                         
  -1   4   3        134.61         69.67        15.25 o                         
   0   4   3       2509.75       2889.66        49.91 o                         
   1   4   3      24549.00      26019.46       429.93 o                         
   2   4   3       6588.15       6797.68        77.10 o                         
   3   4   3       2362.96       2752.76        62.13 o                         
   4   4   3       2599.18       2547.28       168.00 o                         
   5   4   3       5031.62       4098.85        98.07 o                         
   6   4   3        446.11        298.70        33.64 o                         
   7   4   3        407.48        320.36        42.91 o                         
   8   4   3       8670.35       8291.51       208.47 o                         
   9   4   3       1015.99       1171.39        38.01 o                         
  10   4   3       1803.90       1576.64        28.99 o                         
  11   4   3        130.22        143.60        18.54 o                         
  12   4   3        982.61        901.06        27.66 o                         
  13   4   3        282.47        265.24        22.33 o                         
  14   4   3          4.63         35.59        17.54 o                         
  15   4   3         28.11         31.38        15.36 o                         
  16   4   3        723.73        700.41        18.35 o                         
 -18   5   3         11.61         17.93        10.71 o                         
 -17   5   3        309.57        327.77        18.53 o                         
 -16   5   3        155.26        107.77        18.66 o                         
 -15   5   3        495.07        530.34        21.51 o                         
 -14   5   3       1662.80       1698.77        31.88 o                         
 -13   5   3       1666.00       1791.44        34.45 o                         
 -12   5   3         38.23         63.35        16.98 o                         
 -11   5   3       2265.42       2445.61        35.78 o                         
 -10   5   3        662.45        668.57        75.38 o                         
  -9   5   3        172.66        168.63        37.60 o                         
  -8   5   3         38.88         41.31        28.83 o                         
  -7   5   3       3083.73       3133.82        99.12 o                         
  -6   5   3       3362.69       3170.87        97.95 o                         
  -5   5   3        879.78        971.51        51.40 o                         
  -4   5   3         66.77        108.64        21.67 o                         
  -3   5   3         85.81         98.43        18.97 o                         
  -2   5   3       1291.73       1240.93        29.24 o                         
  -1   5   3        313.36        236.73        17.45 o                         
   0   5   3       2086.00       2078.39        41.78 o                         
   1   5   3       2784.12       2650.52        47.20 o                         
   2   5   3        102.18         69.55        15.93 o                         
   3   5   3       1051.21        998.90        47.79 o                         
   4   5   3        179.09        138.97        28.78 o                         
   5   5   3          1.14         17.05        30.23 o                         
   6   5   3        619.66        488.85        47.91 o                         
   7   5   3        486.14        402.97        46.95 o                         
   8   5   3       8114.48       8311.07       210.47 o                         
   9   5   3        148.85        168.78        16.34 o                         
  10   5   3        377.77        377.30        18.51 o                         
  11   5   3       1833.35       1729.39        35.01 o                         
  12   5   3       4034.64       3777.64        49.56 o                         
  13   5   3       1665.65       1682.28        44.63 o                         
  14   5   3          3.61         20.61        17.75 o                         
  15   5   3         56.70         60.73        13.22 o                         
  16   5   3         33.86          9.20         9.65 o                         
 -18   6   3        285.29        346.82        15.71 o                         
 -17   6   3          7.56         23.71        13.86 o                         
 -16   6   3        151.41        168.61        18.30 o                         
 -15   6   3       2561.36       2669.74        44.78 o                         
 -14   6   3        564.62        625.11        25.11 o                         
 -13   6   3        333.89        324.28        22.32 o                         
 -12   6   3        627.41        673.94        26.38 o                         
 -11   6   3       3568.79       3494.36        43.17 o                         
 -10   6   3       6154.22       6353.88        86.70 o                         
  -9   6   3       6488.83       6583.77       256.26 o                         
  -8   6   3       2940.50       3021.81       106.94 o                         
  -7   6   3       5343.22       5734.49       212.25 o                         
  -6   6   3        112.26         96.05        28.43 o                         
  -5   6   3         12.79         36.10        24.85 o                         
  -4   6   3       9270.30       7587.08       138.34 o                         
  -3   6   3       4390.91       4037.01        83.86 o                         
  -2   6   3       4567.87       4553.95       102.77 o                         
  -1   6   3       3651.81       3448.88        52.30 o                         
   0   6   3        727.62       1006.09        35.08 o                         
   1   6   3       1072.95       1125.92        33.50 o                         
   2   6   3       5587.94       5748.92       102.60 o                         
   3   6   3      13767.55      13043.45       167.63 o                         
   4   6   3        301.57        259.20        33.98 o                         
   5   6   3      12590.12      11813.96       216.63 o                         
   6   6   3        319.73        281.32        50.56 o                         
   7   6   3       2581.17       2441.72       118.26 o                         
   8   6   3         44.41         76.22        15.29 o                         
   9   6   3        227.39        221.93        19.90 o                         
  10   6   3       7240.06       7180.56       100.03 o                         
  11   6   3       1586.70       1705.58        36.55 o                         
  12   6   3        162.70        165.94        21.73 o                         
  13   6   3        398.54        447.58        29.98 o                         
  14   6   3       1249.34       1198.72        24.52 o                         
  15   6   3        523.06        585.83        17.01 o                         
  16   6   3        934.77        872.06        20.96 o                         
 -17   7   3       1307.74       1319.05        32.78 o                         
 -16   7   3         31.74         36.99        15.64 o                         
 -15   7   3        412.31        445.94        21.45 o                         
 -14   7   3       1498.09       1584.42        37.64 o                         
 -13   7   3          9.38         -3.21        18.74 o                         
 -12   7   3       1125.55       1037.32        27.10 o                         
 -11   7   3        829.50        777.67        23.54 o                         
 -10   7   3       5405.67       5167.81        74.09 o                         
  -9   7   3        228.84        241.33        26.57 o                         
  -8   7   3        377.46        486.85        51.52 o                         
  -7   7   3      18758.24      19981.82       583.20 o                         
  -6   7   3       9291.17      11043.00       315.80 o                         
  -5   7   3        108.61        110.75        25.39 o                         
  -4   7   3        234.41        184.79        26.10 o                         
  -3   7   3        600.83        626.97        37.74 o                         
  -2   7   3         27.78        100.43        19.07 o                         
  -1   7   3       5609.01       5424.17        92.98 o                         
   0   7   3       1303.42       1257.53        41.26 o                         
   1   7   3      10715.72      11743.90       129.47 o                         
   2   7   3       3565.51       3079.27        71.77 o                         
   3   7   3        208.31        186.78        35.77 o                         
   4   7   3       9708.11       9522.35       199.75 o                         
   5   7   3         92.22         75.40        35.63 o                         
   6   7   3       3728.71       3504.12       139.90 o                         
   7   7   3       2553.15       2508.33        55.69 o                         
   8   7   3       2190.79       2100.06        28.39 o                         
   9   7   3         36.38         78.29        18.22 o                         
  10   7   3       4365.77       4392.92        86.82 o                         
  11   7   3        229.52        220.79        19.88 o                         
  12   7   3        456.93        484.48        29.53 o                         
  13   7   3       1457.49       1399.82        29.23 o                         
  14   7   3        349.25        367.36        15.84 o                         
  15   7   3        240.97        262.94        13.52 o                         
 -17   8   3        198.11        229.77        14.76 o                         
 -16   8   3        305.05        314.15        19.29 o                         
 -15   8   3       1057.30       1213.90        32.72 o                         
 -14   8   3        519.99        545.64        32.62 o                         
 -13   8   3        131.36        149.25        19.23 o                         
 -12   8   3        395.95        398.89        22.98 o                         
 -11   8   3         45.16         50.58        18.26 o                         
 -10   8   3         61.01         57.93        17.55 o                         
  -9   8   3       1417.98       1546.17        29.89 o                         
  -8   8   3       5800.43       6129.72       146.18 o                         
  -7   8   3        260.59        335.45        44.42 o                         
  -6   8   3        178.32        327.18        41.89 o                         
  -5   8   3        481.56        721.65        45.80 o                         
  -4   8   3      16390.68      16908.27       467.19 o                         
  -3   8   3        323.12        332.75        34.50 o                         
  -2   8   3       1227.31       1532.80        56.32 o                         
  -1   8   3       4983.81       4604.82       108.66 o                         
   0   8   3       2510.22       2249.97        76.70 o                         
   1   8   3       3059.60       3109.05       103.42 o                         
   2   8   3        350.30        351.00        36.95 o                         
   3   8   3       1710.06       1682.94        70.84 o                         
   4   8   3        185.25        177.45        40.25 o                         
   5   8   3        967.27        970.71        70.11 o                         
   6   8   3       2608.88       2693.26        44.38 o                         
   7   8   3        864.52        870.16        21.79 o                         
   8   8   3          3.27          0.83        14.68 o                         
   9   8   3       2161.14       2138.38        42.79 o                         
  10   8   3         43.77        188.81        53.21 o                         
  11   8   3       1547.52       1473.10        32.76 o                         
  12   8   3        556.30        509.86        22.37 o                         
  13   8   3        560.85        541.76        19.90 o                         
  14   8   3         82.50        118.18        12.53 o                         
  15   8   3          2.96        -15.35        15.35 o                         
 -16   9   3        101.22        107.54        13.71 o                         
 -15   9   3        421.96        400.50        21.93 o                         
 -14   9   3        119.17        123.11        18.28 o                         
 -13   9   3        113.91         79.03        17.94 o                         
 -12   9   3         15.67         14.62        18.87 o                         
 -11   9   3          6.47          3.65        19.10 o                         
 -10   9   3         46.93         19.54        19.05 o                         
  -9   9   3        261.85        294.50        19.15 o                         
  -8   9   3        171.37        167.69        18.48 o                         
  -7   9   3         82.33        117.73        17.06 o                         
  -6   9   3       1810.29       1905.29       126.75 o                         
  -5   9   3      10255.49      10662.25       277.04 o                         
  -4   9   3       7539.36       7863.90       175.33 o                         
  -3   9   3       5321.60       5049.31       136.61 o                         
  -2   9   3        160.60        232.06        34.61 o                         
  -1   9   3        431.93        310.55        34.83 o                         
   0   9   3       1401.27       1482.34        60.33 o                         
   1   9   3       5003.55       5565.25       206.26 o                         
   2   9   3       1546.40       1507.85       113.71 o                         
   3   9   3        315.37        283.77        46.73 o                         
   4   9   3        619.61        571.89        58.40 o                         
   5   9   3         38.10         38.37        14.40 o                         
   6   9   3       4022.14       3935.64        53.17 o                         
   7   9   3       1463.14       1463.98        28.23 o                         
   8   9   3         44.95         34.30        16.82 o                         
   9   9   3        649.96        755.12        48.27 o                         
  10   9   3        620.58        559.42        28.06 o                         
  11   9   3        440.63        420.30        21.07 o                         
  12   9   3         18.21         27.85        14.33 o                         
  13   9   3         24.40         21.41        12.48 o                         
  14   9   3        832.46        802.64        20.12 o                         
 -16  10   3       1110.30       1044.35        51.46 o                         
 -15  10   3         17.01         16.59        11.79 o                         
 -14  10   3        962.63        943.21        24.63 o                         
 -13  10   3        835.61        933.88        33.90 o                         
 -12  10   3         11.93         18.91        19.52 o                         
 -11  10   3         91.29         86.72        20.48 o                         
 -10  10   3       1196.09       1143.47        36.53 o                         
  -9  10   3        257.64        269.56        19.49 o                         
  -8  10   3        637.96        699.60        24.71 o                         
  -7  10   3       8003.71       8026.13       106.27 o                         
  -6  10   3       2473.30       2387.89        36.94 o                         
  -5  10   3        929.84       1007.78        25.40 o                         
  -4  10   3         61.52         66.62        51.71 o                         
  -3  10   3        111.86         62.05        46.89 o                         
  -2  10   3      18483.38      18816.38       527.79 o                         
  -1  10   3        176.36        126.38        35.24 o                         
   0  10   3        841.36        770.06        90.85 o                         
   1  10   3       1625.61       1628.38       121.97 o                         
   2  10   3       1225.98       1260.65       110.49 o                         
   3  10   3        210.54        250.67        19.02 o                         
   4  10   3       1941.98       2050.18        41.30 o                         
   5  10   3        904.31       1051.55        23.55 o                         
   6  10   3       2516.94       2406.09        45.65 o                         
   7  10   3       1358.10       1369.29        27.96 o                         
   8  10   3       1350.66       1258.71        33.83 o                         
   9  10   3       4803.02       4835.94       120.50 o                         
  10  10   3       1164.78       1024.07        33.61 o                         
  11  10   3        409.93        424.69        20.58 o                         
  12  10   3       1087.74       1055.21        23.03 o                         
  13  10   3         62.25         44.86        13.87 o                         
  14  10   3        235.55        199.58        20.62 o                         
 -15  11   3        334.20        300.14        19.33 o                         
 -14  11   3       1568.14       1617.79        48.28 o                         
 -13  11   3        513.49        586.65        24.17 o                         
 -12  11   3        464.93        512.40        24.12 o                         
 -11  11   3        136.37        165.06        28.72 o                         
 -10  11   3       1027.01       1015.93        28.50 o                         
  -9  11   3         44.85         49.63        18.32 o                         
  -8  11   3        833.94        841.50        24.15 o                         
  -7  11   3         35.98         13.53        16.75 o                         
  -6  11   3         74.61         62.56        17.13 o                         
  -5  11   3       4584.84       5002.04        74.05 o                         
  -4  11   3         11.85         13.15        16.36 o                         
  -3  11   3      13468.22      13364.32       172.54 o                         
  -2  11   3        272.00        303.66        20.66 o                         
  -1  11   3        545.87        668.79        23.61 o                         
   0  11   3         53.15         58.24        16.81 o                         
   1  11   3       1524.33       1541.03        31.08 o                         
   2  11   3        534.64        591.86        20.60 o                         
   3  11   3          3.23          9.01        15.79 o                         
   4  11   3         69.53         66.44        15.83 o                         
   5  11   3        449.58        423.19        20.42 o                         
   6  11   3       4002.75       3869.05        58.19 o                         
   7  11   3         81.82         41.15        16.93 o                         
   8  11   3         93.71        142.93        26.73 o                         
   9  11   3       2023.93       2152.97        72.94 o                         
  10  11   3        426.18        469.09        23.52 o                         
  11  11   3        889.66        852.09        29.23 o                         
  12  11   3        187.78        180.33        16.32 o                         
  13  11   3        702.50        728.07        23.87 o                         
 -14  12   3        162.95        105.35        13.30 o                         
 -13  12   3        236.44        217.36        16.74 o                         
 -12  12   3        202.70        222.96        20.51 o                         
 -11  12   3         59.95         49.38        19.18 o                         
 -10  12   3         36.34         32.31        18.25 o                         
  -9  12   3        364.46        372.88        23.08 o                         
  -8  12   3        878.25        906.94        25.50 o                         
  -7  12   3        282.52        312.95        21.66 o                         
  -6  12   3        545.28        575.50        25.42 o                         
  -5  12   3       2239.08       2238.90        39.90 o                         
  -4  12   3       1125.89       1082.87        31.62 o                         
  -3  12   3        825.18        765.72        28.35 o                         
  -2  12   3        252.54        323.50        19.09 o                         
  -1  12   3        109.51        102.51        19.26 o                         
   0  12   3         80.10        113.46        20.45 o                         
   1  12   3         36.18         28.65        19.32 o                         
   2  12   3         44.32         65.23        17.19 o                         
   3  12   3       1040.33       1075.32        28.99 o                         
   4  12   3       2586.97       2893.54        40.60 o                         
   5  12   3       1173.74       1193.99        30.82 o                         
   6  12   3       5112.43       5012.29        71.90 o                         
   7  12   3        128.45        101.23        16.62 o                         
   8  12   3          4.01         71.10        24.08 o                         
   9  12   3        209.91        222.81        17.65 o                         
  10  12   3        396.14        359.36        21.08 o                         
  11  12   3        372.13        354.83        19.11 o                         
  12  12   3         16.91          1.72        14.57 o                         
 -13  13   3          4.50          0.24        10.60 o                         
 -12  13   3        234.86        220.13        20.26 o                         
 -11  13   3        769.72        807.36        26.19 o                         
 -10  13   3        239.62        257.36        21.25 o                         
  -9  13   3          0.81          5.86        19.93 o                         
  -8  13   3        907.69       1043.59        33.18 o                         
  -7  13   3       1422.69       1499.00        35.06 o                         
  -6  13   3          8.81         26.16        17.41 o                         
  -5  13   3        844.38        853.05        27.48 o                         
  -4  13   3       1315.03       1385.61        33.02 o                         
  -3  13   3         47.98         25.10        20.78 o                         
  -2  13   3       4525.82       4460.01        80.11 o                         
  -1  13   3       3033.43       2936.81        43.04 o                         
   0  13   3        293.00        278.37        22.58 o                         
   1  13   3        396.35        361.30        23.59 o                         
   2  13   3         48.64         28.97        17.95 o                         
   3  13   3       2430.09       2574.83        40.37 o                         
   4  13   3        130.95        157.57        18.80 o                         
   5  13   3         24.54         20.16        16.54 o                         
   6  13   3       1023.74       1116.93        25.65 o                         
   7  13   3        592.45        733.20        28.23 o                         
   8  13   3         14.19         30.18        15.29 o                         
   9  13   3         33.02         30.04        13.87 o                         
  10  13   3         26.29         28.63        14.28 o                         
  11  13   3         22.25         32.56        13.08 o                         
 -12  14   3         34.64         37.59        12.63 o                         
 -11  14   3        995.87       1050.49        30.33 o                         
 -10  14   3        202.04        206.53        19.81 o                         
  -9  14   3        831.90        897.89        29.99 o                         
  -8  14   3        304.17        272.65        25.18 o                         
  -7  14   3        297.20        316.79        24.11 o                         
  -6  14   3        629.81        662.02        24.38 o                         
  -5  14   3         42.34         33.98        18.18 o                         
  -4  14   3        318.64        389.01        21.87 o                         
  -3  14   3         96.47         99.92        23.11 o                         
  -2  14   3       1265.28       1368.33        35.15 o                         
  -1  14   3        101.75        101.83        19.09 o                         
   0  14   3        161.30        160.84        19.29 o                         
   1  14   3        134.22        137.06        17.54 o                         
   2  14   3        187.61        162.72        18.66 o                         
   3  14   3        731.96        711.98        24.83 o                         
   4  14   3        395.61        463.12        23.64 o                         
   5  14   3       2578.16       2590.65        43.59 o                         
   6  14   3         22.29         34.29        19.13 o                         
   7  14   3        272.47        277.33        19.91 o                         
   8  14   3        374.66        343.28        18.86 o                         
   9  14   3         27.66         54.38        13.35 o                         
  10  14   3         59.97         54.35        14.26 o                         
 -11  15   3         13.39        -25.05        25.05 o                         
 -10  15   3        190.57        216.18        20.19 o                         
  -9  15   3        392.22        407.25        17.78 o                         
  -8  15   3        235.07        234.80        17.56 o                         
  -7  15   3         29.25         36.62        15.55 o                         
  -6  15   3        294.10        291.32        20.12 o                         
  -5  15   3       1155.14       1177.07        33.56 o                         
  -4  15   3        429.72        415.77        28.72 o                         
  -3  15   3        286.77        314.70        26.94 o                         
  -2  15   3         34.65         22.77        18.77 o                         
  -1  15   3       1553.94       1612.90        31.52 o                         
   0  15   3         43.29         36.53        17.16 o                         
   1  15   3        128.41        145.31        16.06 o                         
   2  15   3        877.37        818.61        23.42 o                         
   3  15   3        150.67        109.11        15.95 o                         
   4  15   3        518.89        525.23        24.45 o                         
   5  15   3         57.85         81.81        16.35 o                         
   6  15   3       1035.40        928.10        21.50 o                         
   7  15   3         16.46         49.66        14.41 o                         
   8  15   3        585.04        594.29        27.58 o                         
   9  15   3         57.65         46.94        17.46 o                         
  -9  16   3        124.96        120.61        16.04 o                         
  -8  16   3        152.70        114.70        15.83 o                         
  -7  16   3         11.73         -3.50        13.46 o                         
  -6  16   3        901.08        943.10        29.13 o                         
  -5  16   3        271.40        207.66        16.46 o                         
  -4  16   3         19.57          3.25        15.53 o                         
  -3  16   3         21.55         30.72        16.79 o                         
  -2  16   3        910.20        895.61        25.38 o                         
  -1  16   3        279.68        266.22        20.46 o                         
   0  16   3        782.07        729.52        30.69 o                         
   1  16   3        238.40        255.51        15.73 o                         
   2  16   3         10.99         14.84        14.32 o                         
   3  16   3        218.09        171.74        13.92 o                         
   4  16   3          4.86         10.89        11.14 o                         
   5  16   3       1130.63       1119.93        33.40 o                         
   6  16   3        141.46        202.62        12.69 o                         
   7  16   3        147.04        177.51        31.56 o                         
  -6  17   3        600.92        489.41        23.93 o                         
  -5  17   3          2.34         -9.32        17.38 o                         
  -4  17   3        442.25        364.65        23.21 o                         
  -3  17   3          2.28          6.41        14.17 o                         
  -2  17   3         38.11         38.07        13.23 o                         
  -1  17   3         10.10          9.05        11.87 o                         
   0  17   3        665.09        595.81        22.96 o                         
   1  17   3        575.43        565.06        20.30 o                         
   2  17   3         10.24         17.40        11.49 o                         
   3  17   3        757.51        765.56        19.29 o                         
   4  17   3         74.64         67.60        23.14 o                         
 -19   0   4        301.88        326.46        24.97 o                         
 -18   0   4       2955.18       2986.80        45.02 o                         
 -17   0   4        679.18        791.06        33.16 o                         
 -16   0   4        515.58        541.05        33.36 o                         
 -15   0   4         69.39         44.32        23.39 o                         
 -14   0   4       1156.83       1245.08        40.53 o                         
 -13   0   4        663.67        465.35        27.12 o                         
 -12   0   4        146.71        201.66        27.32 o                         
 -11   0   4       5026.60       4316.97       263.48 o                         
 -10   0   4       5597.87       4811.26       493.28 o                         
  -9   0   4          6.58         28.77        45.47 o                         
  -8   0   4       9985.27      12452.00       319.93 o                         
  -7   0   4        424.43        258.58        59.03 o                         
  -6   0   4       2039.60       2750.72       129.87 o                         
  -5   0   4      23730.62      23509.95       407.87 o                         
  -4   0   4      25330.69      27619.74       492.89 o                         
  -3   0   4        923.18       1041.20        45.22 o                         
  -2   0   4       3506.29       3438.66        82.28 o                         
  -1   0   4       2470.60       1826.41        41.90 o                         
   0   0   4       7150.00       6190.01        71.78 o                         
   1   0   4        254.45        166.66        23.17 o                         
   2   0   4      33472.95      31676.51       392.57 o                         
   3   0   4       3913.59       3907.00       115.62 o                         
   4   0   4       1641.08       1260.52        83.67 o                         
   5   0   4       8683.38       6976.69       193.81 o                         
   6   0   4      14517.86      12644.77       287.29 o                         
   7   0   4      14826.83      13683.55       319.97 o                         
   8   0   4       1062.11        987.89        95.26 o                         
   9   0   4         23.59         23.62        50.18 o                         
  10   0   4       3715.96       3628.65        79.17 o                         
  11   0   4       8328.28       8357.69       192.24 o                         
  12   0   4         67.10         64.87        34.58 o                         
  13   0   4       1883.52       1706.76        61.77 o                         
  14   0   4       1334.57       1205.21        39.29 o                         
  15   0   4       1354.00       1451.27        31.60 o                         
  16   0   4        238.84        233.15        15.50 o                         
 -19   1   4       1431.14       1587.50        53.73 o                         
 -18   1   4        287.27        363.00        16.79 o                         
 -17   1   4        103.46         80.01        16.39 o                         
 -16   1   4         77.70         64.75        15.97 o                         
 -15   1   4         21.25          1.46        15.47 o                         
 -14   1   4       7017.16       7281.18        59.36 o                         
 -13   1   4       2907.68       2696.00        35.51 o                         
 -12   1   4       3651.38       3271.07        44.94 o                         
 -11   1   4         77.08        107.31        39.20 o                         
 -10   1   4         11.10         12.04        26.81 o                         
  -9   1   4       1420.40       1280.83        64.38 o                         
  -8   1   4       2914.13       3075.11        95.99 o                         
  -7   1   4        357.16        373.39        46.57 o                         
  -6   1   4       6883.98       6264.29       153.48 o                         
  -5   1   4        243.04        277.81        30.25 o                         
  -4   1   4       2787.43       3123.45        57.94 o                         
  -3   1   4      26195.28      25648.12       223.78 o                         
  -2   1   4       7155.26       6959.05        76.01 o                         
  -1   1   4     147296.34     150769.70       890.96 o                         
   0   1   4       1444.78       1424.97        23.41 o                         
   1   1   4       3280.24       3280.79        51.87 o                         
   2   1   4       1078.05       1092.54        38.53 o                         
   3   1   4        305.07        242.97        26.07 o                         
   4   1   4         16.35         20.43        17.89 o                         
   5   1   4       2979.64       2819.02        87.23 o                         
   6   1   4          1.92          4.88        27.97 o                         
   7   1   4        612.72        535.31        50.36 o                         
   8   1   4        532.31        606.83        55.94 o                         
   9   1   4       4974.95       4807.04       144.53 o                         
  10   1   4       9219.21       9353.79       165.29 o                         
  11   1   4       1242.53       1356.16        36.66 o                         
  12   1   4         32.66          6.97        25.65 o                         
  13   1   4        956.86       1046.67        31.08 o                         
  14   1   4       1389.54       1294.73        32.76 o                         
  15   1   4         72.58         86.42        13.68 o                         
  16   1   4        640.58        552.48        12.17 o                         
 -19   2   4          0.88          4.29         9.34 o                         
 -18   2   4        162.74        173.27        16.12 o                         
 -17   2   4         36.69         24.71        15.00 o                         
 -16   2   4          7.29         -0.31        16.91 o                         
 -15   2   4        278.55        269.56        20.61 o                         
 -14   2   4        998.00        977.58        26.17 o                         
 -13   2   4         33.34         39.47        14.93 o                         
 -12   2   4        379.67        469.10        19.95 o                         
 -11   2   4        694.86        637.20       118.85 o                         
 -10   2   4       2775.06       3014.99       237.39 o                         
  -9   2   4       1288.94        803.45        68.67 o                         
  -8   2   4       2686.87       2512.30        88.69 o                         
  -7   2   4         72.36         18.20        25.43 o                         
  -6   2   4       7138.26       7260.74       218.96 o                         
  -5   2   4       5842.03       5741.08       179.63 o                         
  -4   2   4       1144.59       1480.55        37.20 o                         
  -3   2   4      10428.63      10174.26       111.01 o                         
  -2   2   4       5408.20       6547.12        77.92 o                         
  -1   2   4       3840.46       3592.41        53.68 o                         
   0   2   4       1099.09       1279.26        30.92 o                         
   1   2   4         54.74        184.77        12.61 o                         
   2   2   4       1077.74       1226.94        34.01 o                         
   3   2   4       8300.56       7635.78       118.89 o                         
   4   2   4       3625.85       2916.96       106.37 o                         
   5   2   4        644.75        662.59        39.79 o                         
   6   2   4      12322.66      12391.79       201.02 o                         
   7   2   4         51.14         21.75        29.85 o                         
   8   2   4         57.15         45.29        34.20 o                         
   9   2   4       1281.52       1371.76        38.57 o                         
  10   2   4       1512.47       1709.49        40.99 o                         
  11   2   4       2094.16       1977.69        36.21 o                         
  12   2   4        328.93        307.18        20.41 o                         
  13   2   4        150.43        157.22        18.77 o                         
  14   2   4        473.34        440.66        29.15 o                         
  15   2   4        830.81        816.65        18.82 o                         
  16   2   4         21.71          3.04         8.61 o                         
 -19   3   4        107.17         92.75        11.42 o                         
 -18   3   4       2029.42       2044.25        33.59 o                         
 -17   3   4        108.79         83.10        15.55 o                         
 -16   3   4       2409.30       2341.76        38.24 o                         
 -15   3   4        306.35        320.84        21.59 o                         
 -14   3   4        337.22        327.77        20.52 o                         
 -13   3   4        403.01        497.34        20.86 o                         
 -12   3   4       3169.65       3204.13        41.85 o                         
 -11   3   4       2296.82       2050.61       217.63 o                         
 -10   3   4       2898.26       3407.92       225.05 o                         
  -9   3   4        809.00        776.53        57.65 o                         
  -8   3   4       9187.06      10849.25       320.36 o                         
  -7   3   4       5546.58       6514.90       224.71 o                         
  -6   3   4       9517.31       9943.27       229.85 o                         
  -5   3   4       3611.36       3864.69        89.18 o                         
  -4   3   4      10688.71       9727.17       135.95 o                         
  -3   3   4       1136.72       1533.66        31.97 o                         
  -2   3   4        492.01        476.57        17.30 o                         
  -1   3   4        277.76        270.07        21.79 o                         
   0   3   4      14271.32      15260.15       138.69 o                         
   1   3   4      11118.73      10473.80       119.40 o                         
   2   3   4       2797.62       2517.14        50.73 o                         
   3   3   4      11077.16       9498.71       113.54 o                         
   4   3   4         32.14         30.93        21.77 o                         
   5   3   4       1163.70        991.05        77.32 o                         
   6   3   4       1214.93       1101.00        61.16 o                         
   7   3   4       4954.27       4418.52       124.10 o                         
   8   3   4        173.16        123.01        44.24 o                         
   9   3   4       2430.40       2475.83        58.11 o                         
  10   3   4         22.36         39.69        16.03 o                         
  11   3   4        458.55        604.34        21.92 o                         
  12   3   4       3651.17       3344.57        46.64 o                         
  13   3   4        788.35        702.17        29.05 o                         
  14   3   4         31.29         51.40        16.62 o                         
  15   3   4        495.99        502.49        16.32 o                         
  16   3   4        198.04        169.01        10.31 o                         
 -19   4   4        436.77        372.44        36.66 o                         
 -18   4   4         17.58         20.34        12.56 o                         
 -17   4   4       1012.60        927.58        34.45 o                         
 -16   4   4        711.98        767.34        25.51 o                         
 -15   4   4       1373.87       1338.87        28.71 o                         
 -14   4   4        816.31        884.01        25.69 o                         
 -13   4   4         74.51         80.26        17.36 o                         
 -12   4   4        801.66        823.53        24.75 o                         
 -11   4   4       1411.24       1311.67        40.83 o                         
 -10   4   4       9407.98       9863.88       546.92 o                         
  -9   4   4          6.88          3.44        31.23 o                         
  -8   4   4       6293.95       6083.47       215.22 o                         
  -7   4   4        117.34         94.16        30.77 o                         
  -6   4   4        166.13        210.83        32.09 o                         
  -5   4   4       5212.02       4913.35       104.99 o                         
  -4   4   4       3238.20       3716.60        94.63 o                         
  -3   4   4       3480.11       3345.98        59.63 o                         
  -2   4   4        589.82        950.36        32.30 o                         
  -1   4   4      19195.43      19188.12       186.34 o                         
   0   4   4       1076.67       1184.30        35.07 o                         
   1   4   4       8536.36       7990.63        89.31 o                         
   2   4   4       7572.04       7328.76       109.40 o                         
   3   4   4       6226.18       6285.27       107.08 o                         
   4   4   4       4278.37       3739.94       160.44 o                         
   5   4   4       2066.10       1639.51       103.78 o                         
   6   4   4       3191.62       2424.65       105.79 o                         
   7   4   4        125.22        126.29        42.17 o                         
   8   4   4        292.72        305.90        54.69 o                         
   9   4   4       1185.25       1278.86        33.82 o                         
  10   4   4       3360.62       3598.59        55.33 o                         
  11   4   4        470.48        448.32        20.89 o                         
  12   4   4        288.66        270.47        20.32 o                         
  13   4   4         83.08         56.70        19.34 o                         
  14   4   4        142.58        140.64        17.69 o                         
  15   4   4       1104.69       1134.77        26.29 o                         
  16   4   4        239.13        207.72        10.57 o                         
 -18   5   4        566.55        586.23        18.36 o                         
 -17   5   4         43.20         66.47        17.86 o                         
 -16   5   4         66.77         58.59        18.73 o                         
 -15   5   4         26.19         -7.74        16.58 o                         
 -14   5   4       1266.18       1173.18        28.49 o                         
 -13   5   4       1920.76       2052.89        37.19 o                         
 -12   5   4       1822.57       1820.01        33.21 o                         
 -11   5   4        123.84        161.34        16.14 o                         
 -10   5   4       1018.34       1225.73        93.11 o                         
  -9   5   4         76.13         87.66        34.22 o                         
  -8   5   4       7509.06       7542.64       233.09 o                         
  -7   5   4       4801.18       4718.48       121.15 o                         
  -6   5   4      10807.47      11055.27       312.56 o                         
  -5   5   4       1127.44       1125.35        54.26 o                         
  -4   5   4       1197.33       1707.93        60.36 o                         
  -3   5   4        546.00        602.66        26.23 o                         
  -2   5   4        528.73        295.06        21.44 o                         
  -1   5   4        207.67        261.91        25.70 o                         
   0   5   4      19224.62      18073.62       150.00 o                         
   1   5   4       5946.92       6300.85        76.11 o                         
   2   5   4       3426.80       3068.46        87.09 o                         
   3   5   4      14600.34      14357.12       235.15 o                         
   4   5   4      16960.55      18184.32       342.68 o                         
   5   5   4         70.16         98.67        31.20 o                         
   6   5   4        281.81        252.03        49.73 o                         
   7   5   4       1067.56        868.04        98.80 o                         
   8   5   4       1110.31       1174.31        28.61 o                         
   9   5   4        401.23        421.72        26.61 o                         
  10   5   4       1144.72       1193.40        32.50 o                         
  11   5   4        702.82        650.08        24.29 o                         
  12   5   4         97.73         93.31        19.03 o                         
  13   5   4        849.88        878.76        29.15 o                         
  14   5   4        118.22        176.83        18.66 o                         
  15   5   4        166.31        161.20        12.37 o                         
  16   5   4         77.87         77.29        11.16 o                         
 -18   6   4        234.46        238.08        14.32 o                         
 -17   6   4       1026.27       1053.18        28.60 o                         
 -16   6   4          1.74          7.17        19.04 o                         
 -15   6   4        114.25         89.16        22.17 o                         
 -14   6   4          5.94        -18.93        18.93 o                         
 -13   6   4        562.27        509.11        23.30 o                         
 -12   6   4       1060.61       1156.56        28.16 o                         
 -11   6   4         93.59        118.90        15.78 o                         
 -10   6   4       2283.52       2264.14        59.16 o                         
  -9   6   4        576.32        647.91        58.34 o                         
  -8   6   4        105.47        138.40        35.47 o                         
  -7   6   4        677.34        759.63        54.68 o                         
  -6   6   4        243.95        223.46        34.34 o                         
  -5   6   4       1036.45       1035.88        60.31 o                         
  -4   6   4       5211.95       5927.35       112.97 o                         
  -3   6   4         63.57        100.81        17.88 o                         
  -2   6   4       3988.98       3446.80        86.96 o                         
  -1   6   4         30.88         58.99        18.65 o                         
   0   6   4        685.81        589.31        29.69 o                         
   1   6   4       1284.67       1144.89        36.57 o                         
   2   6   4       3148.32       3299.15        83.18 o                         
   3   6   4       4712.39       5057.46       116.55 o                         
   4   6   4        879.76        743.50        57.22 o                         
   5   6   4       2701.21       2204.13       109.69 o                         
   6   6   4       1760.68       1449.58        94.55 o                         
   7   6   4       1466.99       1425.24       123.67 o                         
   8   6   4       3122.92       3142.67        55.25 o                         
   9   6   4        634.25        658.79        22.64 o                         
  10   6   4        636.90        537.66        21.97 o                         
  11   6   4        139.71         83.16        22.25 o                         
  12   6   4        729.47        696.94        24.99 o                         
  13   6   4         19.10         36.31        22.38 o                         
  14   6   4        175.89        190.87        15.15 o                         
  15   6   4         35.09         17.70         8.61 o                         
 -18   7   4        185.94        172.09        18.41 o                         
 -17   7   4        147.90        187.16        14.49 o                         
 -16   7   4         81.62        128.10        15.82 o                         
 -15   7   4       2389.81       2577.74        61.91 o                         
 -14   7   4        164.38        142.58        18.92 o                         
 -13   7   4        431.08        463.37        23.57 o                         
 -12   7   4       2434.07       2288.99        44.70 o                         
 -11   7   4        249.84        238.01        20.33 o                         
 -10   7   4       2285.90       2202.04        36.42 o                         
  -9   7   4        617.49        537.13        35.15 o                         
  -8   7   4         15.00         20.57        30.37 o                         
  -7   7   4       1699.19       1615.90        77.82 o                         
  -6   7   4         13.81         32.93        25.37 o                         
  -5   7   4       2039.76       1700.12        83.98 o                         
  -4   7   4       1541.44       2001.84       177.94 o                         
  -3   7   4        696.94        518.69        46.43 o                         
  -2   7   4       2572.23       2776.20        67.89 o                         
  -1   7   4       3350.84       3595.22        71.46 o                         
   0   7   4       4437.53       4811.61        84.78 o                         
   1   7   4       3909.46       4076.74        77.49 o                         
   2   7   4        357.58        427.23        35.99 o                         
   3   7   4         42.04         16.01        29.99 o                         
   4   7   4       2407.30       2426.06        98.86 o                         
   5   7   4       4592.32       4623.26       163.57 o                         
   6   7   4        254.79        207.68        52.42 o                         
   7   7   4       6413.91       6894.84       115.70 o                         
   8   7   4        861.15        861.01        22.45 o                         
   9   7   4        722.51        745.38        30.23 o                         
  10   7   4         22.75         25.55        18.79 o                         
  11   7   4         51.99         57.66        19.54 o                         
  12   7   4       2152.82       2022.19        41.57 o                         
  13   7   4        790.95        734.12        21.04 o                         
  14   7   4        319.45        325.31        13.86 o                         
  15   7   4        285.69        243.57        18.81 o                         
 -17   8   4        451.54        493.90        20.60 o                         
 -16   8   4         26.18         27.38        14.25 o                         
 -15   8   4       1378.69       1345.29        34.80 o                         
 -14   8   4         19.64         18.36        18.73 o                         
 -13   8   4       1122.78       1183.00        32.45 o                         
 -12   8   4       4552.23       4850.67        76.91 o                         
 -11   8   4        127.72         95.44        18.46 o                         
 -10   8   4        406.03        466.47        22.99 o                         
  -9   8   4         29.31         28.46        15.00 o                         
  -8   8   4       2306.54       2135.45        42.35 o                         
  -7   8   4         96.48        147.21        46.90 o                         
  -6   8   4        311.95        255.57        61.60 o                         
  -5   8   4        792.09        975.18        77.16 o                         
  -4   8   4       3870.69       4557.26       175.33 o                         
  -3   8   4       3420.11       3881.59       116.14 o                         
  -2   8   4       1329.76       1570.51        65.49 o                         
  -1   8   4       6333.94       6090.27       126.47 o                         
   0   8   4         52.91         79.02        23.35 o                         
   1   8   4       1277.80       1016.35        93.46 o                         
   2   8   4        363.27        288.10        40.49 o                         
   3   8   4        239.92        174.91        38.46 o                         
   4   8   4      12327.28      12066.79       202.15 o                         
   5   8   4       2933.28       2877.74       131.68 o                         
   6   8   4        137.43        214.80        17.07 o                         
   7   8   4       2778.57       2790.04        52.19 o                         
   8   8   4       3800.89       3685.17        49.60 o                         
   9   8   4        187.19        212.15        28.62 o                         
  10   8   4         41.93         46.49        18.12 o                         
  11   8   4       2265.81       2163.39        36.71 o                         
  12   8   4        135.34        162.73        20.75 o                         
  13   8   4        731.12        720.04        22.90 o                         
  14   8   4        176.76        137.44        10.85 o                         
 -17   9   4        113.69        112.42        23.88 o                         
 -16   9   4       1466.95       1534.53        63.48 o                         
 -15   9   4        904.36        915.39        28.12 o                         
 -14   9   4        168.97        203.97        19.27 o                         
 -13   9   4         92.24         99.29        21.49 o                         
 -12   9   4       3836.54       3738.66        79.28 o                         
 -11   9   4       1473.11       1489.32        35.89 o                         
 -10   9   4        105.93        127.16        22.40 o                         
  -9   9   4         84.54         94.53        18.05 o                         
  -8   9   4        421.35        393.89        20.46 o                         
  -7   9   4       1933.72       2282.84        46.99 o                         
  -6   9   4         64.52         73.18        43.10 o                         
  -5   9   4       1816.75       1914.26        91.80 o                         
  -4   9   4       8668.80       8608.87       188.23 o                         
  -3   9   4        414.84        509.34        51.71 o                         
  -2   9   4        258.98        290.53        35.25 o                         
  -1   9   4       2844.81       3264.82        90.12 o                         
   0   9   4       2873.81       3031.26        96.20 o                         
   1   9   4       1025.56       1026.06        99.91 o                         
   2   9   4         61.33          5.29        48.37 o                         
   3   9   4       1017.78       1201.61        89.12 o                         
   4   9   4       1355.32       1318.09        38.38 o                         
   5   9   4         69.49         93.28        15.47 o                         
   6   9   4        120.60        180.17        17.46 o                         
   7   9   4       2766.17       2929.12        51.17 o                         
   8   9   4         89.58         65.35        17.17 o                         
   9   9   4        904.80        903.30        45.26 o                         
  10   9   4         76.40         75.90        20.10 o                         
  11   9   4        607.29        601.67        22.71 o                         
  12   9   4       1040.80        941.46        26.51 o                         
  13   9   4         16.67         13.48        13.05 o                         
  14   9   4        114.27        132.66        17.75 o                         
 -16  10   4        217.77        231.79        19.84 o                         
 -15  10   4        181.17        198.57        13.36 o                         
 -14  10   4         17.44         36.70        15.50 o                         
 -13  10   4        464.19        554.24        26.40 o                         
 -12  10   4          7.57          0.84        21.89 o                         
 -11  10   4        546.49        556.24        27.45 o                         
 -10  10   4         92.10         80.99        18.86 o                         
  -9  10   4        135.38        146.33        17.20 o                         
  -8  10   4         42.31         15.54        17.22 o                         
  -7  10   4          2.95          3.33        16.20 o                         
  -6  10   4        634.86        579.34        23.20 o                         
  -5  10   4       3379.70       3098.61        58.39 o                         
  -4  10   4         69.42         58.87        21.01 o                         
  -3  10   4         58.54         53.24        44.86 o                         
  -2  10   4       3089.64       3443.79       130.58 o                         
  -1  10   4         43.23         60.48        27.94 o                         
   0  10   4        161.01        175.54        45.47 o                         
   1  10   4         37.55         54.90        20.26 o                         
   2  10   4        141.46        226.70        16.99 o                         
   3  10   4        366.74        453.35        21.80 o                         
   4  10   4        800.05        877.12        24.93 o                         
   5  10   4        722.16        862.31        26.42 o                         
   6  10   4        571.54        509.07        21.73 o                         
   7  10   4          0.69        -16.52        16.52 o                         
   8  10   4         10.65          1.22        17.13 o                         
   9  10   4        425.01        604.09        61.85 o                         
  10  10   4         26.93         38.39        17.84 o                         
  11  10   4        101.28        124.25        19.75 o                         
  12  10   4         11.26         14.36        12.56 o                         
  13  10   4        156.65        121.95        14.54 o                         
 -15  11   4        235.55        230.96        16.77 o                         
 -14  11   4        138.24        100.49        16.43 o                         
 -13  11   4        373.92        372.19        17.44 o                         
 -12  11   4          4.59         24.33        18.07 o                         
 -11  11   4         23.85         35.45        24.23 o                         
 -10  11   4         94.52         96.43        18.00 o                         
  -9  11   4       1813.92       1768.18        52.99 o                         
  -8  11   4        648.06        614.60        23.04 o                         
  -7  11   4        775.36        689.33        25.08 o                         
  -6  11   4       4182.86       4318.40        51.42 o                         
  -5  11   4       1053.79       1166.96        27.72 o                         
  -4  11   4        515.38        494.76        24.49 o                         
  -3  11   4        586.52        708.26        26.00 o                         
  -2  11   4         21.50         32.18        16.21 o                         
  -1  11   4        191.49        269.73        18.81 o                         
   0  11   4         24.29         30.93        16.66 o                         
   1  11   4       2646.60       2779.59        41.23 o                         
   2  11   4         73.25         90.50        17.54 o                         
   3  11   4       3202.74       3047.07        41.06 o                         
   4  11   4       1295.60       1284.21        30.28 o                         
   5  11   4       2148.37       2255.98        39.96 o                         
   6  11   4         67.23         14.96        16.15 o                         
   7  11   4        454.20        416.93        18.73 o                         
   8  11   4        649.01        534.28        28.85 o                         
   9  11   4        324.26        566.58        73.68 o                         
  10  11   4        388.04        409.57        20.69 o                         
  11  11   4        300.53        288.60        20.91 o                         
  12  11   4         17.41          3.93        14.08 o                         
 -14  12   4         99.80         97.92        12.31 o                         
 -13  12   4        600.26        491.74        20.88 o                         
 -12  12   4       2944.65       3118.67        68.06 o                         
 -11  12   4         12.27         24.70        17.10 o                         
 -10  12   4        598.23        568.38        23.56 o                         
  -9  12   4        340.29        416.15        22.32 o                         
  -8  12   4       1304.91       1438.70        38.83 o                         
  -7  12   4        481.89        540.68        23.34 o                         
  -6  12   4        197.29        267.98        21.32 o                         
  -5  12   4       1859.04       1939.20        37.70 o                         
  -4  12   4         18.61         37.21        21.30 o                         
  -3  12   4       4455.11       4563.93        75.39 o                         
  -2  12   4       2463.33       2268.56        42.29 o                         
  -1  12   4       1855.20       1928.98        39.97 o                         
   0  12   4        419.12        464.35        26.55 o                         
   1  12   4         55.43         51.76        17.43 o                         
   2  12   4         77.87         62.53        18.46 o                         
   3  12   4        673.14        725.92        25.51 o                         
   4  12   4       2381.97       2144.11        36.84 o                         
   5  12   4          3.20        -18.65        18.65 o                         
   6  12   4         57.74         33.01        15.95 o                         
   7  12   4        719.48        756.38        22.71 o                         
   8  12   4       1734.50       1903.96        43.50 o                         
   9  12   4         25.29         58.15        15.83 o                         
  10  12   4        179.21        209.76        17.42 o                         
  11  12   4        540.46        458.82        17.80 o                         
  12  12   4        186.36        226.46        21.21 o                         
 -13  13   4         56.17         41.43        12.90 o                         
 -12  13   4         23.13          5.01        18.96 o                         
 -11  13   4       1318.64       1467.74        68.45 o                         
 -10  13   4        972.58       1039.01        28.92 o                         
  -9  13   4       1166.62       1305.22        31.60 o                         
  -8  13   4        624.36        640.91        24.49 o                         
  -7  13   4        361.17        420.37        24.28 o                         
  -6  13   4       2865.46       2971.31        50.86 o                         
  -5  13   4       3884.31       3865.12        54.68 o                         
  -4  13   4         63.35         75.21        21.38 o                         
  -3  13   4       1490.30       1426.49        36.84 o                         
  -2  13   4        817.63        804.26        28.25 o                         
  -1  13   4       2146.78       2113.21        39.30 o                         
   0  13   4       1077.94       1171.05        32.16 o                         
   1  13   4        116.62        104.09        19.34 o                         
   2  13   4        515.61        481.67        22.38 o                         
   3  13   4        338.26        368.96        21.33 o                         
   4  13   4         75.32         79.83        18.41 o                         
   5  13   4       5050.58       5147.63        75.85 o                         
   6  13   4         20.24         10.14        15.41 o                         
   7  13   4        670.11        783.04        29.16 o                         
   8  13   4        206.80        235.96        16.16 o                         
   9  13   4         38.40         44.28        13.11 o                         
  10  13   4         71.28         62.51        13.39 o                         
  11  13   4       1206.26       1089.13       102.44 o                         
 -12  14   4        629.89        620.62        44.98 o                         
 -11  14   4         72.95         61.56        16.16 o                         
 -10  14   4        479.99        498.88        22.53 o                         
  -9  14   4         85.84        104.25        18.93 o                         
  -8  14   4       1162.01       1286.76        32.88 o                         
  -7  14   4         66.51         55.29        16.49 o                         
  -6  14   4        671.42        705.30        26.95 o                         
  -5  14   4         94.15         88.33        22.06 o                         
  -4  14   4         54.79         32.52        24.03 o                         
  -3  14   4        636.06        597.09        29.54 o                         
  -2  14   4       1061.70       1060.16        27.56 o                         
  -1  14   4        189.39        154.46        19.16 o                         
   0  14   4         33.54         14.58        19.42 o                         
   1  14   4        378.59        394.55        23.66 o                         
   2  14   4         18.49         26.38        18.17 o                         
   3  14   4        645.59        674.20        23.37 o                         
   4  14   4       1011.13        905.00        31.25 o                         
   5  14   4         10.26         -7.51        14.54 o                         
   6  14   4          6.94         49.29        15.98 o                         
   7  14   4          3.31         16.94        15.53 o                         
   8  14   4       1300.55       1223.80        24.85 o                         
   9  14   4        190.56        175.95        14.78 o                         
 -11  15   4        207.09        171.31        58.07 o                         
 -10  15   4        238.02        228.71        26.15 o                         
  -9  15   4        110.74        117.90        16.51 o                         
  -8  15   4        804.22        744.15        28.97 o                         
  -7  15   4       1565.31       1608.48        48.91 o                         
  -6  15   4        331.91        315.67        21.48 o                         
  -5  15   4        198.82        151.59        20.44 o                         
  -4  15   4         16.03         14.74        18.67 o                         
  -3  15   4        526.89        591.57        41.31 o                         
  -2  15   4         56.34         54.95        17.55 o                         
  -1  15   4         79.98         98.54        17.14 o                         
   0  15   4        146.59        165.50        17.02 o                         
   1  15   4         30.24         25.89        15.00 o                         
   2  15   4        126.48        157.26        21.46 o                         
   3  15   4        128.12        107.39        16.19 o                         
   4  15   4         38.95         45.59        13.32 o                         
   5  15   4        169.31        160.75        13.44 o                         
   6  15   4         90.78        123.51        15.23 o                         
   7  15   4        500.28        470.28        18.56 o                         
   8  15   4        343.41        339.50        31.95 o                         
  -9  16   4          0.37         -2.65        13.07 o                         
  -8  16   4        190.54        188.72        17.79 o                         
  -7  16   4        199.60        204.62        21.46 o                         
  -6  16   4        723.85        754.30        31.93 o                         
  -5  16   4        110.34         91.27        15.67 o                         
  -4  16   4         17.89         -2.56        15.69 o                         
  -3  16   4        208.39        193.78        17.38 o                         
  -2  16   4        333.73        348.18        20.89 o                         
  -1  16   4        990.08        963.44        35.05 o                         
   0  16   4        363.13        390.89        17.65 o                         
   1  16   4        836.76        832.32        29.52 o                         
   2  16   4        180.36        152.73        17.10 o                         
   3  16   4         29.03         29.48        13.05 o                         
   4  16   4        511.80        489.27        26.57 o                         
   5  16   4        900.28        894.62        31.36 o                         
   6  16   4       1660.19       1506.96        61.07 o                         
  -6  17   4         37.68         17.30        11.26 o                         
  -5  17   4         21.65          6.20        12.88 o                         
  -4  17   4        241.88        228.55        15.73 o                         
  -3  17   4         82.97         51.56        14.99 o                         
  -2  17   4        804.85        747.64        27.15 o                         
  -1  17   4        100.30        117.73        12.59 o                         
   0  17   4        556.94        500.46        17.95 o                         
   1  17   4        138.65        128.61        12.69 o                         
   2  17   4        841.01        678.74        38.92 o                         
   3  17   4        649.83        659.56        20.00 o                         
   4  17   4        208.46        194.12        36.58 o                         
 -19   1   5         17.39          7.02        10.43 o                         
 -18   1   5        583.69        621.39        21.61 o                         
 -17   1   5         38.79         28.86        14.87 o                         
 -16   1   5        485.00        507.66        24.37 o                         
 -15   1   5        933.38        914.91        26.09 o                         
 -14   1   5       2374.53       2292.44        34.27 o                         
 -13   1   5       1873.48       1761.91        28.95 o                         
 -12   1   5        252.50        342.82        20.11 o                         
 -11   1   5        145.50        105.55        38.91 o                         
 -10   1   5        271.80        267.67        39.78 o                         
  -9   1   5         61.90         60.07        26.29 o                         
  -8   1   5        314.15        172.24        34.91 o                         
  -7   1   5         50.63        141.01        28.13 o                         
  -6   1   5       1475.99       1439.58        68.59 o                         
  -5   1   5       3055.35       2894.87        62.92 o                         
  -4   1   5         55.95         73.60        15.21 o                         
  -3   1   5      17810.93      18763.81       169.77 o                         
  -2   1   5       1680.84       2462.53        56.46 o                         
  -1   1   5      37898.79      37219.28       309.74 o                         
   0   1   5       2596.86       2385.89        34.44 o                         
   1   1   5      16050.55      14227.92       131.22 o                         
   2   1   5        354.45        329.49        25.47 o                         
   3   1   5         43.51         44.60        21.65 o                         
   4   1   5        311.66        396.04        38.15 o                         
   5   1   5        851.92        814.34        53.35 o                         
   6   1   5       2121.00       2294.94        90.51 o                         
   7   1   5        365.18        321.34        45.12 o                         
   8   1   5        684.78        594.49        59.40 o                         
   9   1   5         84.19         97.97        20.31 o                         
  10   1   5       4189.97       4500.25       103.79 o                         
  11   1   5        605.07        686.34        31.14 o                         
  12   1   5       3032.42       2648.47        50.90 o                         
  13   1   5       1690.32       1677.39        38.99 o                         
  14   1   5        139.89        141.33        14.00 o                         
  15   1   5        134.37        119.51        10.86 o                         
  16   1   5          3.24         -2.59        10.26 o                         
 -19   2   5        273.05        254.90        12.17 o                         
 -18   2   5       1144.75       1123.76        28.16 o                         
 -17   2   5        135.99        172.92        15.83 o                         
 -16   2   5       1543.49       1524.21        35.05 o                         
 -15   2   5          2.31        -17.70        17.70 o                         
 -14   2   5        976.97       1074.32        28.88 o                         
 -13   2   5        218.73        234.01        17.70 o                         
 -12   2   5       7991.39       7677.99        88.61 o                         
 -11   2   5       4796.76       5189.03       392.41 o                         
 -10   2   5        118.35         97.75        33.24 o                         
  -9   2   5       8961.81       8931.01       324.74 o                         
  -8   2   5         36.65         82.76        30.19 o                         
  -7   2   5       5528.74       5277.96       158.40 o                         
  -6   2   5      14929.44      16585.21       360.29 o                         
  -5   2   5        706.40        850.65        32.86 o                         
  -4   2   5       3662.01       3959.05        58.60 o                         
  -3   2   5       5434.96       6118.19        67.88 o                         
  -2   2   5        958.88       1031.93        32.75 o                         
  -1   2   5       5473.81       5729.28        73.73 o                         
   0   2   5       3123.08       3146.96        60.71 o                         
   1   2   5      13562.51      13983.22       126.71 o                         
   2   2   5      13961.30      13779.33       160.96 o                         
   3   2   5        117.83        264.17        30.45 o                         
   4   2   5      10002.44       8955.86       151.77 o                         
   5   2   5      15042.67      12908.59       223.07 o                         
   6   2   5       4884.89       4281.17       122.56 o                         
   7   2   5        168.49        155.37        37.58 o                         
   8   2   5       4639.51       4197.42       133.97 o                         
   9   2   5       5096.09       5285.35        59.88 o                         
  10   2   5       1225.69       1318.09        29.77 o                         
  11   2   5       1317.91       1254.91        28.97 o                         
  12   2   5       1937.38       1905.59        34.57 o                         
  13   2   5        876.33        931.80        29.37 o                         
  14   2   5        132.22        119.30        16.47 o                         
  15   2   5          4.37         13.67        10.29 o                         
  16   2   5       1671.43       1355.96        27.66 o                         
 -19   3   5        387.22        380.47        24.56 o                         
 -18   3   5         62.17         25.80        11.55 o                         
 -17   3   5         48.22         60.15        16.78 o                         
 -16   3   5        551.44        613.47        30.72 o                         
 -15   3   5       1853.52       1882.95        33.19 o                         
 -14   3   5         14.50          0.32        17.89 o                         
 -13   3   5        840.57        772.38        24.72 o                         
 -12   3   5        208.32        212.97        17.20 o                         
 -11   3   5        358.48        377.14        61.37 o                         
 -10   3   5       7255.01       7531.93       236.85 o                         
  -9   3   5       1940.09       1769.95        82.38 o                         
  -8   3   5       1922.88       2357.81        87.82 o                         
  -7   3   5       2574.06       2323.06        85.66 o                         
  -6   3   5      37256.01      37246.16       444.10 o                         
  -5   3   5        809.67        972.00        41.94 o                         
  -4   3   5       1063.46        910.34        29.39 o                         
  -3   3   5       2444.65       2074.14        40.15 o                         
  -2   3   5      10121.02      10228.41       144.08 o                         
  -1   3   5       2971.75       2847.53        59.30 o                         
   0   3   5      13624.01      13489.73       120.62 o                         
   1   3   5        112.52        130.18        11.97 o                         
   2   3   5       2229.44       2772.48        61.59 o                         
   3   3   5       1554.79       1650.41        54.92 o                         
   4   3   5        882.41        765.62        47.63 o                         
   5   3   5       3776.62       3762.95       112.71 o                         
   6   3   5         44.17         61.76        29.69 o                         
   7   3   5       5768.55       5308.51       142.28 o                         
   8   3   5       7179.82       7484.91       176.84 o                         
   9   3   5       6759.61       7230.93       124.50 o                         
  10   3   5        342.35        467.41        22.04 o                         
  11   3   5         19.84         19.58        17.63 o                         
  12   3   5        917.03        857.70        25.27 o                         
  13   3   5       1073.87        996.30        38.03 o                         
  14   3   5         85.08        111.90        20.24 o                         
  15   3   5         46.21         54.23        11.05 o                         
  16   3   5          6.99        -12.02        12.02 o                         
 -19   4   5         83.64         80.96        14.19 o                         
 -18   4   5         65.36         84.16        12.83 o                         
 -17   4   5        128.62        152.10        18.35 o                         
 -16   4   5         23.77         20.99        16.94 o                         
 -15   4   5        552.29        417.90        21.83 o                         
 -14   4   5        738.92        661.02        24.84 o                         
 -13   4   5        440.57        331.05        22.35 o                         
 -12   4   5       4227.14       4208.77        54.81 o                         
 -11   4   5        425.98        712.60        34.03 o                         
 -10   4   5       1382.92       1580.32        85.14 o                         
  -9   4   5       2683.84       3206.02       110.94 o                         
  -8   4   5       2627.31       2770.15        96.65 o                         
  -7   4   5       2768.26       2346.59        83.65 o                         
  -6   4   5      17496.05      20748.05       303.45 o                         
  -5   4   5       1731.70       1910.68        64.63 o                         
  -4   4   5        730.83       1097.12        41.12 o                         
  -3   4   5        168.27        114.38        10.81 o                         
  -2   4   5       2644.01       2846.89        68.48 o                         
  -1   4   5          5.72         13.40         9.67 o                         
   0   4   5        157.28         95.86        17.12 o                         
   1   4   5         37.13         41.49        15.39 o                         
   2   4   5          2.34         10.21        23.05 o                         
   3   4   5         19.97         29.52        25.60 o                         
   4   4   5       5354.72       4958.33       156.22 o                         
   5   4   5        118.16         50.50        29.19 o                         
   6   4   5      10909.29       9317.09       432.02 o                         
   7   4   5       1270.71       1258.49       117.79 o                         
   8   4   5       1758.17       1797.71        47.28 o                         
   9   4   5         21.49         57.23        17.32 o                         
  10   4   5       2154.11       2146.93        34.47 o                         
  11   4   5          9.61         -0.56        17.62 o                         
  12   4   5        643.10        514.44        22.23 o                         
  13   4   5         35.86          7.37        16.48 o                         
  14   4   5        742.96        748.52        21.93 o                         
  15   4   5        297.97        290.35        12.83 o                         
 -18   5   5        943.74       1021.25        21.11 o                         
 -17   5   5       1928.26       2097.03        41.54 o                         
 -16   5   5        567.62        601.86        23.19 o                         
 -15   5   5         15.67         21.09        17.67 o                         
 -14   5   5        103.83         41.13        18.40 o                         
 -13   5   5       1076.95       1053.95        29.29 o                         
 -12   5   5        106.66        111.47        17.21 o                         
 -11   5   5        781.30        803.52        26.07 o                         
 -10   5   5         34.34         25.70        34.48 o                         
  -9   5   5        467.54        436.07        49.12 o                         
  -8   5   5      15544.46      17027.25       261.48 o                         
  -7   5   5       2283.65       2548.79       109.70 o                         
  -6   5   5        162.31        210.52        31.72 o                         
  -5   5   5       1035.11       1319.47        57.25 o                         
  -4   5   5        111.36        166.34        23.08 o                         
  -3   5   5        733.37        624.20        40.64 o                         
  -2   5   5         39.28         34.41        21.85 o                         
  -1   5   5       1564.97       1710.51        52.28 o                         
   0   5   5       9368.64      10892.41       108.62 o                         
   1   5   5       3936.05       4092.92        71.12 o                         
   2   5   5        794.20        877.73        61.42 o                         
   3   5   5        194.29        277.04        35.70 o                         
   4   5   5       1014.29        939.52        73.27 o                         
   5   5   5       3801.68       2538.89       147.56 o                         
   6   5   5      12014.05      10654.76       800.16 o                         
   7   5   5       1483.33       1379.92       125.30 o                         
   8   5   5         29.48         59.28        15.91 o                         
   9   5   5       7116.41       7603.19       109.13 o                         
  10   5   5         33.44         50.38        19.80 o                         
  11   5   5       1364.40       1276.31        29.51 o                         
  12   5   5         34.31          5.07        18.77 o                         
  13   5   5         19.43         51.50        20.12 o                         
  14   5   5          3.73         27.50        13.39 o                         
  15   5   5        352.93        319.22        12.75 o                         
 -18   6   5         44.26         37.05        10.69 o                         
 -17   6   5         13.31         -0.57        15.04 o                         
 -16   6   5        259.26        287.39        20.86 o                         
 -15   6   5        108.67         88.74        20.18 o                         
 -14   6   5       2884.20       2906.42        42.56 o                         
 -13   6   5        294.13        322.01        20.88 o                         
 -12   6   5        722.27        701.97        25.20 o                         
 -11   6   5       5028.99       5173.36       112.27 o                         
 -10   6   5       7104.07       7144.62       108.63 o                         
  -9   6   5        408.23        496.21        53.24 o                         
  -8   6   5       2694.79       2636.71        99.67 o                         
  -7   6   5       1003.88       1158.71        64.21 o                         
  -6   6   5      19569.19      20290.18      1018.74 o                         
  -5   6   5       4066.99       4192.92       162.59 o                         
  -4   6   5        275.12        425.98        52.21 o                         
  -3   6   5        995.68       1034.53        52.54 o                         
  -2   6   5        154.69        215.19        24.94 o                         
  -1   6   5       5949.94       6175.91       102.23 o                         
   0   6   5       8006.54       8339.61       163.94 o                         
   1   6   5       5247.03       4772.92       100.83 o                         
   2   6   5       7164.50       6891.60       126.61 o                         
   3   6   5       5269.88       4726.64       123.14 o                         
   4   6   5       3292.61       2719.50       152.87 o                         
   5   6   5        728.55        665.10        86.86 o                         
   6   6   5       8457.36       8002.89       465.78 o                         
   7   6   5        364.77        393.71        18.78 o                         
   8   6   5      17829.50      18242.11       318.05 o                         
   9   6   5       1106.45       1172.60        40.79 o                         
  10   6   5        638.05        670.57        27.65 o                         
  11   6   5        346.57        311.88        21.82 o                         
  12   6   5        110.33         86.96        19.70 o                         
  13   6   5         37.46         45.66        15.95 o                         
  14   6   5       3251.63       3067.90        62.42 o                         
  15   6   5        120.05         75.68        12.82 o                         
 -18   7   5        745.51        709.69        32.89 o                         
 -17   7   5       1095.84       1161.57        29.02 o                         
 -16   7   5         18.51         18.87        15.09 o                         
 -15   7   5        133.44        125.70        19.64 o                         
 -14   7   5        196.22        238.42        22.61 o                         
 -13   7   5        456.09        484.45        26.43 o                         
 -12   7   5         77.82         56.97        21.14 o                         
 -11   7   5        520.75        474.91        27.17 o                         
 -10   7   5        282.09        233.62        17.36 o                         
  -9   7   5         21.04         25.56        30.76 o                         
  -8   7   5       1804.84       2159.83       119.15 o                         
  -7   7   5       4885.72       5422.47       517.24 o                         
  -6   7   5       1501.40       1945.42       106.31 o                         
  -5   7   5      14356.96      15992.46       911.71 o                         
  -4   7   5        113.42         87.90        37.37 o                         
  -3   7   5       2565.00       2385.49        79.10 o                         
  -2   7   5         46.68         53.76        24.88 o                         
  -1   7   5       6132.78       5991.91       106.16 o                         
   0   7   5        116.65        210.77        23.76 o                         
   1   7   5       1811.18       2107.91        71.34 o                         
   2   7   5       3098.41       3332.74        91.56 o                         
   3   7   5        880.22        731.37        49.33 o                         
   4   7   5        324.56        276.64        53.72 o                         
   5   7   5         19.48         -8.57        51.47 o                         
   6   7   5       5397.90       5240.96       117.15 o                         
   7   7   5         40.15         62.79        15.04 o                         
   8   7   5        139.14        204.51        23.74 o                         
   9   7   5          1.48         61.34        27.59 o                         
  10   7   5        209.24        211.46        19.29 o                         
  11   7   5       3572.54       3317.59        46.02 o                         
  12   7   5        140.13        133.39        21.96 o                         
  13   7   5        198.49        250.09        15.33 o                         
  14   7   5         47.23         45.90         9.37 o                         
 -17   8   5         18.06          4.07        14.05 o                         
 -16   8   5         16.01          4.48        14.60 o                         
 -15   8   5        114.21        110.20        19.83 o                         
 -14   8   5        203.23        225.91        21.26 o                         
 -13   8   5        814.34        808.94        44.15 o                         
 -12   8   5       1638.00       1602.54        40.84 o                         
 -11   8   5       2452.52       2556.35        53.75 o                         
 -10   8   5         11.72         12.18        18.00 o                         
  -9   8   5       2640.54       2639.91        69.43 o                         
  -8   8   5        340.58        363.43        25.58 o                         
  -7   8   5        156.00        141.13        48.52 o                         
  -6   8   5       9747.11      10675.15       726.92 o                         
  -5   8   5       6254.44       7426.62       221.82 o                         
  -4   8   5       1786.31       2052.02       109.17 o                         
  -3   8   5          0.65         22.23        34.70 o                         
  -2   8   5        161.98        125.50        25.45 o                         
  -1   8   5       2560.84       2574.71        75.81 o                         
   0   8   5        250.94        184.80        41.06 o                         
   1   8   5        212.20        137.50        55.18 o                         
   2   8   5        223.72        237.21        40.30 o                         
   3   8   5        237.14        273.20        44.70 o                         
   4   8   5       2389.88       2316.17       117.90 o                         
   5   8   5       2280.51       2321.45        68.05 o                         
   6   8   5       2891.63       2818.25        76.67 o                         
   7   8   5       3614.29       3641.97        75.89 o                         
   8   8   5       3431.05       3562.58        47.30 o                         
   9   8   5        189.43        185.32        35.56 o                         
  10   8   5       3684.41       3495.96        43.03 o                         
  11   8   5        631.00        547.04        22.82 o                         
  12   8   5        215.43        232.85        23.29 o                         
  13   8   5          2.88          8.13        11.29 o                         
  14   8   5        138.78        121.39        11.97 o                         
 -17   9   5        345.57        379.93        56.92 o                         
 -16   9   5        691.69        699.11        27.03 o                         
 -15   9   5        258.76        258.59        19.20 o                         
 -14   9   5        188.39        219.59        20.73 o                         
 -13   9   5        235.78        266.52        24.09 o                         
 -12   9   5        181.67        151.44        26.59 o                         
 -11   9   5         77.13         39.07        22.83 o                         
 -10   9   5        199.61        184.58        23.55 o                         
  -9   9   5       2168.43       2172.03        60.32 o                         
  -8   9   5         76.67         62.41        16.13 o                         
  -7   9   5         28.97         48.38        19.66 o                         
  -6   9   5       5557.55       5844.78       172.79 o                         
  -5   9   5        117.92         45.74        40.18 o                         
  -4   9   5        551.37        551.36        55.91 o                         
  -3   9   5        759.86        801.79        61.36 o                         
  -2   9   5        440.16        562.21        44.34 o                         
  -1   9   5        382.01        419.76        44.27 o                         
   0   9   5       1069.33       1314.25       114.57 o                         
   1   9   5         29.24         36.24        52.15 o                         
   2   9   5        380.95        405.55        76.93 o                         
   3   9   5        401.50        417.40        27.16 o                         
   4   9   5        922.85        910.22        29.08 o                         
   5   9   5        457.69        489.48        20.31 o                         
   6   9   5       1702.55       1576.66        47.56 o                         
   7   9   5       1624.17       1679.20        34.55 o                         
   8   9   5       2193.33       2032.81        35.57 o                         
   9   9   5        468.86        582.03        63.34 o                         
  10   9   5       1816.34       1806.41        32.48 o                         
  11   9   5         13.82         47.30        22.59 o                         
  12   9   5        330.15        292.84        18.08 o                         
  13   9   5        122.33        160.14        12.12 o                         
 -16  10   5        114.57         99.06        13.73 o                         
 -15  10   5         90.05        106.23        14.09 o                         
 -14  10   5       2555.49       2708.38        39.77 o                         
 -13  10   5       2029.05       2126.12        43.31 o                         
 -12  10   5         48.15         68.31        21.58 o                         
 -11  10   5        697.89        769.32        38.77 o                         
 -10  10   5       1264.45       1057.39        35.20 o                         
  -9  10   5       2978.47       3089.06        69.02 o                         
  -8  10   5       1924.35       1921.41        37.60 o                         
  -7  10   5       2959.92       2988.56        55.94 o                         
  -6  10   5       5264.75       5688.24        67.87 o                         
  -5  10   5       1200.51       1199.29        29.79 o                         
  -4  10   5       4538.99       4794.13        66.73 o                         
  -3  10   5       3615.71       3287.35        84.32 o                         
  -2  10   5       1729.48       1466.03        36.15 o                         
  -1  10   5       2639.00       2439.41        48.15 o                         
   0  10   5        444.77        445.34        23.86 o                         
   1  10   5         15.57          7.67        16.84 o                         
   2  10   5       4653.40       4796.76        88.80 o                         
   3  10   5        779.53        824.89        25.02 o                         
   4  10   5       1398.58       1472.59        30.71 o                         
   5  10   5        286.04        273.43        19.17 o                         
   6  10   5         13.57        -17.18        17.18 o                         
   7  10   5       5989.13       6137.63        78.07 o                         
   8  10   5        362.26        382.82        29.13 o                         
   9  10   5        906.81       1055.86        64.63 o                         
  10  10   5         21.22         21.99        16.31 o                         
  11  10   5        827.74        827.27        30.05 o                         
  12  10   5        253.69        216.86        12.62 o                         
  13  10   5        613.33        530.95        21.59 o                         
 -15  11   5        441.70        415.65        30.17 o                         
 -14  11   5        114.39         91.49        14.15 o                         
 -13  11   5       2172.26       2419.08        51.08 o                         
 -12  11   5       1336.32       1445.47        34.87 o                         
 -11  11   5         37.42         53.05        18.30 o                         
 -10  11   5        238.96        230.25        19.75 o                         
  -9  11   5        585.24        488.99        24.80 o                         
  -8  11   5        125.51        139.40        19.57 o                         
  -7  11   5          8.36         13.57        18.81 o                         
  -6  11   5       3684.51       3289.36        46.97 o                         
  -5  11   5        127.51        139.29        19.53 o                         
  -4  11   5        159.98        191.55        21.59 o                         
  -3  11   5        317.52        335.71        20.41 o                         
  -2  11   5         18.52         31.04        18.19 o                         
  -1  11   5       5825.24       5958.71        63.01 o                         
   0  11   5       1560.28       1610.96        37.48 o                         
   1  11   5        333.05        445.97        25.66 o                         
   2  11   5         61.14         43.97        18.55 o                         
   3  11   5         51.64         48.56        19.52 o                         
   4  11   5        238.02        282.47        21.11 o                         
   5  11   5        645.90        760.65        23.34 o                         
   6  11   5       1995.70       2121.58        44.23 o                         
   7  11   5        785.19        850.35        21.76 o                         
   8  11   5        811.49        835.19        35.80 o                         
   9  11   5        225.58        233.38        17.36 o                         
  10  11   5       2226.33       2080.29        36.21 o                         
  11  11   5        521.49        574.39        22.17 o                         
  12  11   5         70.09         64.41        11.58 o                         
 -14  12   5         23.35          6.13        14.73 o                         
 -13  12   5        484.45        505.80        24.87 o                         
 -12  12   5        104.30         94.11        18.61 o                         
 -11  12   5        170.90        166.10        18.19 o                         
 -10  12   5          6.06          4.93        15.62 o                         
  -9  12   5       1581.17       1738.72        35.95 o                         
  -8  12   5          1.33         19.02        17.86 o                         
  -7  12   5        418.07        407.10        24.90 o                         
  -6  12   5        242.71        275.26        25.48 o                         
  -5  12   5        146.34        128.06        23.30 o                         
  -4  12   5        707.29        805.31        31.41 o                         
  -3  12   5        712.79        754.11        29.20 o                         
  -2  12   5       1082.49        998.85        33.77 o                         
  -1  12   5         62.33        113.92        21.65 o                         
   0  12   5        166.40        141.52        20.34 o                         
   1  12   5        589.83        610.24        23.61 o                         
   2  12   5        661.44        742.96        28.35 o                         
   3  12   5        758.40        647.48        24.07 o                         
   4  12   5        360.24        466.66        25.27 o                         
   5  12   5        874.14        775.64        23.26 o                         
   6  12   5        356.79        349.07        17.45 o                         
   7  12   5       2277.79       2282.78        35.88 o                         
   8  12   5        494.37        605.11        53.26 o                         
   9  12   5          6.48         39.72        14.60 o                         
  10  12   5        199.62        207.93        17.29 o                         
  11  12   5        224.83        231.36        14.74 o                         
 -13  13   5        308.41        285.05        18.83 o                         
 -12  13   5        407.65        401.83        27.91 o                         
 -11  13   5        299.55        301.85        21.86 o                         
 -10  13   5        368.56        372.45        22.03 o                         
  -9  13   5          1.30          2.79        20.50 o                         
  -8  13   5        105.70        125.87        22.85 o                         
  -7  13   5          0.17         14.62        20.64 o                         
  -6  13   5          7.54          5.90        21.80 o                         
  -5  13   5        645.32        535.55        28.34 o                         
  -4  13   5        630.15        614.29        28.85 o                         
  -3  13   5        375.26        419.47        25.23 o                         
  -2  13   5         27.43          8.10        20.77 o                         
  -1  13   5         78.93         68.68        22.37 o                         
   0  13   5         35.37         56.16        19.86 o                         
   1  13   5        323.84        379.52        21.01 o                         
   2  13   5         10.45         22.82        17.83 o                         
   3  13   5        661.75        648.77        23.10 o                         
   4  13   5        710.41        653.18        22.21 o                         
   5  13   5        958.37        917.94        24.75 o                         
   6  13   5         88.39        100.03        16.06 o                         
   7  13   5        997.34       1106.41        44.33 o                         
   8  13   5         16.27         48.14        14.61 o                         
   9  13   5          3.12          8.28        12.85 o                         
  10  13   5         91.68        126.35        13.33 o                         
 -12  14   5        830.75        770.69        48.82 o                         
 -11  14   5       1546.48       1628.61        57.68 o                         
 -10  14   5        469.55        471.03        26.70 o                         
  -9  14   5        505.95        479.56        21.59 o                         
  -8  14   5        122.10         95.11        17.99 o                         
  -7  14   5         63.52         57.78        17.51 o                         
  -6  14   5         13.17          5.79        19.15 o                         
  -5  14   5        607.34        613.27        29.39 o                         
  -4  14   5         83.45        106.87        24.55 o                         
  -3  14   5       1666.45       1694.65        48.61 o                         
  -2  14   5         78.85         97.20        18.11 o                         
  -1  14   5        100.28         66.03        19.36 o                         
   0  14   5        644.43        583.42        25.60 o                         
   1  14   5         49.46         64.49        18.68 o                         
   2  14   5        179.95        176.24        19.19 o                         
   3  14   5        985.21        879.63        26.07 o                         
   4  14   5       1268.79       1313.34        30.47 o                         
   5  14   5         91.12         78.51        14.28 o                         
   6  14   5        184.95        314.00        34.30 o                         
   7  14   5        226.27        224.37        16.70 o                         
   8  14   5        131.02        180.22        16.52 o                         
   9  14   5        118.96        124.63        17.89 o                         
 -11  15   5        255.45        201.35        29.75 o                         
 -10  15   5       1892.90       2136.50        44.15 o                         
  -9  15   5        190.67        193.73        20.61 o                         
  -8  15   5        560.07        514.35        36.59 o                         
  -7  15   5          9.19        -17.66        18.79 o                         
  -6  15   5        677.17        599.18        31.32 o                         
  -5  15   5        185.23        151.35        17.32 o                         
  -4  15   5         41.05         33.20        17.81 o                         
  -3  15   5       1320.98       1337.27        54.78 o                         
  -2  15   5        190.89        209.54        32.54 o                         
  -1  15   5        701.64        701.12        23.61 o                         
   0  15   5        204.22        216.88        20.16 o                         
   1  15   5       1544.00       1616.19        33.21 o                         
   2  15   5         15.02         10.66        15.15 o                         
   3  15   5        100.32         82.88        14.25 o                         
   4  15   5        759.25        702.23        23.24 o                         
   5  15   5       1028.81       1027.02        29.25 o                         
   6  15   5       1521.91       1383.86        26.82 o                         
   7  15   5        102.53         85.45        14.71 o                         
  -9  16   5         20.33         17.67        12.62 o                         
  -8  16   5        133.63        156.48        15.87 o                         
  -7  16   5         14.08         14.31        17.95 o                         
  -6  16   5        107.97         88.43        18.75 o                         
  -5  16   5        704.27        764.90        28.38 o                         
  -4  16   5        454.76        491.48        20.38 o                         
  -3  16   5        668.66        635.18        23.87 o                         
  -2  16   5        105.75        132.83        14.50 o                         
  -1  16   5         22.73         25.71        12.11 o                         
   0  16   5         18.59         31.13        13.42 o                         
   1  16   5        136.95        147.24        13.58 o                         
   2  16   5        513.98        480.61        23.93 o                         
   3  16   5        441.94        475.25        22.22 o                         
   4  16   5         20.87        126.27        38.12 o                         
   5  16   5         32.57         37.21        13.84 o                         
  -6  17   5          2.26        -10.96        11.78 o                         
  -5  17   5         66.20         31.42        13.69 o                         
  -4  17   5          5.52        -12.99        12.99 o                         
  -3  17   5        736.64        698.18        20.66 o                         
  -2  17   5        360.98        334.84        15.38 o                         
  -1  17   5         14.20         40.68        11.62 o                         
   0  17   5         79.42         74.74        17.19 o                         
   1  17   5        266.30        313.38        30.09 o                         
   2  17   5         31.61        140.49        59.85 o                         
   3  17   5        298.84        268.11        45.43 o                         
 -19   0   6         92.56         90.25        19.85 o                         
 -18   0   6       1605.89       1646.46        35.08 o                         
 -17   0   6       1016.81       1174.62        38.66 o                         
 -16   0   6         14.81         33.93        23.82 o                         
 -15   0   6        161.75        146.14        23.14 o                         
 -14   0   6        103.35        111.14        25.16 o                         
 -13   0   6      20136.29      20767.42       217.23 o                         
 -12   0   6        352.69        162.97        24.44 o                         
 -11   0   6       3159.75       3795.23       432.44 o                         
 -10   0   6         47.51         54.57        58.59 o                         
  -9   0   6       4254.74       3926.87       190.49 o                         
  -8   0   6      17870.18      19856.14       460.05 o                         
  -7   0   6        260.80         78.26        45.07 o                         
  -6   0   6      19228.25      20557.94       408.23 o                         
  -5   0   6       6103.33       5821.67       133.42 o                         
  -4   0   6      12506.20      11949.48       195.05 o                         
  -3   0   6       1582.58       1699.89        68.05 o                         
  -2   0   6       3603.11       2507.77        59.92 o                         
  -1   0   6        145.55        184.54        20.60 o                         
   0   0   6       1961.21       2085.98        55.04 o                         
   1   0   6      20618.96      19949.96       213.92 o                         
   2   0   6       8136.67       8373.85       175.51 o                         
   3   0   6       1979.76       1781.52        88.98 o                         
   4   0   6       1569.61       1227.37        85.57 o                         
   5   0   6        425.74        450.23        64.69 o                         
   6   0   6        513.66        395.84        65.84 o                         
   7   0   6       1022.76        839.69        94.76 o                         
   8   0   6        354.45        278.49        29.55 o                         
   9   0   6       1263.76       1578.15        73.87 o                         
  10   0   6      14030.35      15299.42       192.57 o                         
  11   0   6        394.03        442.13        52.43 o                         
  12   0   6       3222.05       3243.54        84.29 o                         
  13   0   6         62.01         73.89        22.12 o                         
  14   0   6        493.87        448.61        20.97 o                         
  15   0   6       2851.31       2437.27        41.40 o                         
 -19   1   6         43.29         16.64        15.44 o                         
 -18   1   6        191.75        184.49        13.72 o                         
 -17   1   6        515.54        524.66        22.49 o                         
 -16   1   6       4312.60       4492.58        67.23 o                         
 -15   1   6       1652.21       1585.12        35.43 o                         
 -14   1   6        874.60        685.80        23.33 o                         
 -13   1   6        381.33        405.55        19.34 o                         
 -12   1   6       1349.08       1193.65        25.80 o                         
 -11   1   6       7778.16       9310.17       232.65 o                         
 -10   1   6       5285.76       5108.42       164.67 o                         
  -9   1   6       1397.27       1359.29        72.70 o                         
  -8   1   6        308.97        608.41        48.49 o                         
  -7   1   6        142.52        205.34        38.30 o                         
  -6   1   6       2001.27       1879.15        79.71 o                         
  -5   1   6      18019.12      16394.59       181.64 o                         
  -4   1   6       8564.54       7811.49       107.08 o                         
  -3   1   6       1216.23       1448.53        44.33 o                         
  -2   1   6         73.39        102.84        14.30 o                         
  -1   1   6       1153.86        978.12        39.74 o                         
   0   1   6        491.16        446.73        17.73 o                         
   1   1   6         10.18         19.93        10.86 o                         
   2   1   6        561.51        578.59        34.63 o                         
   3   1   6      16492.11      15289.57       194.59 o                         
   4   1   6       6543.08       7010.73       213.39 o                         
   5   1   6       3669.98       3372.41       105.29 o                         
   6   1   6       8870.42       8616.98       182.34 o                         
   7   1   6       9155.87       8396.35       189.62 o                         
   8   1   6       1618.87       1746.94        55.99 o                         
   9   1   6        176.04        220.16        24.99 o                         
  10   1   6         24.28         60.93        22.37 o                         
  11   1   6       1053.46       1009.69        32.88 o                         
  12   1   6        713.46        635.40        27.18 o                         
  13   1   6       1140.71       1126.16        28.50 o                         
  14   1   6         42.71         38.65        11.51 o                         
  15   1   6       1804.57       1581.37        20.62 o                         
 -19   2   6         94.56         99.64        14.09 o                         
 -18   2   6          5.89          8.90        13.08 o                         
 -17   2   6        209.00        170.48        17.70 o                         
 -16   2   6       1386.28       1530.86        31.71 o                         
 -15   2   6        222.70        295.01        22.80 o                         
 -14   2   6        383.91        360.53        19.91 o                         
 -13   2   6       1070.62        994.42        25.94 o                         
 -12   2   6        121.27         93.40        15.84 o                         
 -11   2   6       9377.49      10420.98       244.73 o                         
 -10   2   6        422.48        630.26        56.56 o                         
  -9   2   6       1257.36       1445.55        80.17 o                         
  -8   2   6       7897.15       7801.05       196.81 o                         
  -7   2   6       2845.81       2627.69       104.73 o                         
  -6   2   6        180.59        329.21        26.93 o                         
  -5   2   6        906.67        895.01        32.77 o                         
  -4   2   6       3621.97       3715.13        58.21 o                         
  -3   2   6        183.39        440.12        16.53 o                         
  -2   2   6        411.49        429.63        25.41 o                         
  -1   2   6       1666.42       2028.00        47.11 o                         
   0   2   6       2438.82       2516.64        58.65 o                         
   1   2   6      18795.61      17148.98       238.63 o                         
   2   2   6         54.12         14.28        17.61 o                         
   3   2   6        540.20        649.77        41.50 o                         
   4   2   6        664.09        820.82        51.39 o                         
   5   2   6        130.24        164.88        33.81 o                         
   6   2   6       6868.29       6501.14       156.85 o                         
   7   2   6       1513.33       1563.94       103.12 o                         
   8   2   6       4456.88       4868.03       106.41 o                         
   9   2   6        507.90        474.86        24.74 o                         
  10   2   6          8.34         41.36        19.51 o                         
  11   2   6       3074.69       3266.21        64.86 o                         
  12   2   6         23.16         31.18        19.58 o                         
  13   2   6       1536.10       1537.76        32.86 o                         
  14   2   6       1343.23       1348.16        41.25 o                         
  15   2   6         11.51         13.08         8.15 o                         
 -19   3   6        400.44        364.00        21.92 o                         
 -18   3   6         54.94         33.60        11.89 o                         
 -17   3   6        150.97        174.03        18.20 o                         
 -16   3   6        254.98        210.32        19.82 o                         
 -15   3   6        593.97        587.47        25.69 o                         
 -14   3   6       4317.47       4389.76        55.89 o                         
 -13   3   6         19.95         -6.04        15.85 o                         
 -12   3   6         49.33         20.27        15.62 o                         
 -11   3   6        347.76        357.68        93.23 o                         
 -10   3   6         17.47         38.93        33.02 o                         
  -9   3   6      13394.42      15984.78       312.18 o                         
  -8   3   6         38.88         22.67        26.77 o                         
  -7   3   6         48.57         76.08        28.91 o                         
  -6   3   6       1140.53        961.69        51.22 o                         
  -5   3   6         44.85         72.25        20.53 o                         
  -4   3   6        648.27        583.73        21.82 o                         
  -3   3   6        248.23        147.34        14.14 o                         
  -2   3   6       3348.85       3608.27        55.62 o                         
  -1   3   6      13019.04      12945.91       173.00 o                         
   0   3   6       9801.96       9423.17       107.32 o                         
   1   3   6        431.74        216.52        20.25 o                         
   2   3   6       1731.47       1934.98        70.78 o                         
   3   3   6       1730.71       1736.88        82.15 o                         
   4   3   6         37.97        103.77        37.20 o                         
   5   3   6       4044.49       3270.98       156.84 o                         
   6   3   6        733.18        881.48        76.57 o                         
   7   3   6        843.87        866.02       104.37 o                         
   8   3   6       2699.93       2856.38        68.17 o                         
   9   3   6         39.01         90.44        18.36 o                         
  10   3   6         25.06         42.70        19.34 o                         
  11   3   6       3125.06       3253.71        56.82 o                         
  12   3   6        130.52        115.06        17.20 o                         
  13   3   6        391.38        353.79        22.82 o                         
  14   3   6        139.49        172.55        13.49 o                         
  15   3   6        303.32        262.39        13.43 o                         
 -19   4   6        115.08        100.38        15.47 o                         
 -18   4   6        933.51        990.27        21.18 o                         
 -17   4   6       1391.33       1385.05        30.71 o                         
 -16   4   6        720.19        760.79        28.87 o                         
 -15   4   6        224.31        261.65        22.14 o                         
 -14   4   6        721.97        675.26        27.28 o                         
 -13   4   6         92.74         64.89        17.57 o                         
 -12   4   6       2743.02       2993.53        44.21 o                         
 -11   4   6      11736.31      10930.42       212.39 o                         
 -10   4   6       2942.85       3214.09       117.29 o                         
  -9   4   6       3323.34       3617.34       117.58 o                         
  -8   4   6        560.26        583.61        49.29 o                         
  -7   4   6       1188.58       1513.10        68.22 o                         
  -6   4   6       7560.93       8612.21       157.29 o                         
  -5   4   6        275.86        245.43        37.99 o                         
  -4   4   6        388.67        372.96        41.55 o                         
  -3   4   6        989.67       1017.37        34.96 o                         
  -2   4   6      13723.66      15132.63       202.49 o                         
  -1   4   6       3637.58       3510.79        74.49 o                         
   0   4   6       2445.91       2233.64        53.81 o                         
   1   4   6      20139.60      19211.05       307.33 o                         
   2   4   6        576.28        586.46        45.28 o                         
   3   4   6      17267.64      16809.78       233.68 o                         
   4   4   6        311.71        179.31        38.75 o                         
   5   4   6       2726.66       2573.17       128.95 o                         
   6   4   6        786.24        801.78        97.12 o                         
   7   4   6        348.55        466.40        26.04 o                         
   8   4   6       2446.77       2611.98        54.59 o                         
   9   4   6         40.30         75.26        18.88 o                         
  10   4   6        352.85        348.95        19.04 o                         
  11   4   6         71.90         44.70        17.78 o                         
  12   4   6        117.13        108.81        18.59 o                         
  13   4   6       1129.60       1160.82        30.25 o                         
  14   4   6        371.48        401.15        17.00 o                         
  15   4   6        976.57        833.35        17.66 o                         
 -19   5   6        614.35        507.45        25.09 o                         
 -18   5   6        255.72        253.26        13.57 o                         
 -17   5   6       1365.18       1429.43        29.58 o                         
 -16   5   6       1060.81       1064.03        30.83 o                         
 -15   5   6        770.53        820.34        28.73 o                         
 -14   5   6        298.71        311.59        29.81 o                         
 -13   5   6          7.12        -18.33        18.33 o                         
 -12   5   6        667.72        671.06        23.80 o                         
 -11   5   6       2471.96       2334.11        52.67 o                         
 -10   5   6        622.72        746.00        81.03 o                         
  -9   5   6        843.08        788.35        60.31 o                         
  -8   5   6       9216.28      10017.10       349.72 o                         
  -7   5   6       4587.80       4921.32       198.52 o                         
  -6   5   6       4778.78       4634.36       159.87 o                         
  -5   5   6       2663.63       2895.66        99.30 o                         
  -4   5   6       2838.68       3014.84        98.48 o                         
  -3   5   6         70.59         64.89        21.31 o                         
  -2   5   6       4363.38       3930.29        90.07 o                         
  -1   5   6         23.70         60.10        21.11 o                         
   0   5   6       2260.93       1892.02        52.05 o                         
   1   5   6        742.69        780.90        45.07 o                         
   2   5   6        499.06        492.50        45.08 o                         
   3   5   6        112.31        128.73        32.23 o                         
   4   5   6       1314.52       1178.59       205.23 o                         
   5   5   6        124.21         24.82        51.23 o                         
   6   5   6       2819.27       2494.83       201.02 o                         
   7   5   6       5513.95       5765.36       173.48 o                         
   8   5   6        987.77       1067.05        35.35 o                         
   9   5   6        242.44        237.28        19.72 o                         
  10   5   6       3090.74       3198.31        54.58 o                         
  11   5   6       4400.35       4000.24        52.61 o                         
  12   5   6        891.63        955.13        27.71 o                         
  13   5   6         29.59         59.56        17.54 o                         
  14   5   6         34.03         42.88        10.36 o                         
  15   5   6         76.54         91.34        22.97 o                         
 -18   6   6         10.23         12.36        14.12 o                         
 -17   6   6          9.22         12.11        13.05 o                         
 -16   6   6        394.61        347.09        20.42 o                         
 -15   6   6       1092.69       1294.26        33.67 o                         
 -14   6   6       2200.69       2371.96        43.03 o                         
 -13   6   6        323.15        377.45        23.95 o                         
 -12   6   6       1690.60       1876.48        38.94 o                         
 -11   6   6         39.86         24.79        16.94 o                         
 -10   6   6         70.03        104.05        17.51 o                         
  -9   6   6        133.50        149.32        48.92 o                         
  -8   6   6       2606.11       3213.34       215.43 o                         
  -7   6   6       2534.81       2504.13       122.99 o                         
  -6   6   6          5.18         15.18        36.12 o                         
  -5   6   6        229.61        376.52        52.67 o                         
  -4   6   6          9.89         64.59        31.24 o                         
  -3   6   6         20.42         26.28        25.05 o                         
  -2   6   6        716.58        602.22        40.31 o                         
  -1   6   6       4351.51       4496.60        91.35 o                         
   0   6   6        228.61        289.61        29.07 o                         
   1   6   6        630.70        507.31        40.67 o                         
   2   6   6          2.14          1.14        25.30 o                         
   3   6   6         91.51         79.46        28.64 o                         
   4   6   6        447.28        316.95        56.52 o                         
   5   6   6        638.03        729.53        94.34 o                         
   6   6   6        444.98        559.49        28.11 o                         
   7   6   6       5756.93       6504.96       177.84 o                         
   8   6   6        212.97        196.76        21.12 o                         
   9   6   6         81.21        109.31        17.49 o                         
  10   6   6         90.08        118.09        18.45 o                         
  11   6   6          3.85         -5.13        17.99 o                         
  12   6   6          1.20         21.71        22.03 o                         
  13   6   6         10.47         24.68        13.52 o                         
  14   6   6        154.99        183.17        10.55 o                         
 -18   7   6        173.94        199.66        12.48 o                         
 -17   7   6        381.85        356.02        18.98 o                         
 -16   7   6         84.86         98.35        19.10 o                         
 -15   7   6         21.59         13.48        20.31 o                         
 -14   7   6        476.76        501.24        24.25 o                         
 -13   7   6        467.53        454.94        25.93 o                         
 -12   7   6         70.67         76.35        21.48 o                         
 -11   7   6       1609.81       1589.17        44.75 o                         
 -10   7   6         49.26         32.85        15.52 o                         
  -9   7   6       1015.32       1066.43        46.63 o                         
  -8   7   6       2638.45       2991.26       203.44 o                         
  -7   7   6       3945.94       3758.99       302.23 o                         
  -6   7   6        147.92        154.75        44.43 o                         
  -5   7   6        246.94        214.57        47.86 o                         
  -4   7   6       1125.53       1467.33        91.56 o                         
  -3   7   6       1215.79       1220.96        60.60 o                         
  -2   7   6       8759.20       9652.36       149.42 o                         
  -1   7   6        623.95        499.33        35.77 o                         
   0   7   6       1433.07       1234.16        63.69 o                         
   1   7   6          1.22          7.23        27.74 o                         
   2   7   6        102.70        155.78        32.97 o                         
   3   7   6        105.70        129.86        33.88 o                         
   4   7   6       1092.52        963.76        71.95 o                         
   5   7   6       5197.53       5331.04       136.06 o                         
   6   7   6         19.26         41.05        14.89 o                         
   7   7   6        699.50        687.86        28.09 o                         
   8   7   6       3097.97       3561.10        72.68 o                         
   9   7   6       1357.50       1443.79        56.07 o                         
  10   7   6       2401.52       2200.47        34.28 o                         
  11   7   6        706.57        672.44        24.99 o                         
  12   7   6        510.10        482.01        20.87 o                         
  13   7   6         96.15        112.75        13.09 o                         
  14   7   6         47.74         29.30        13.87 o                         
 -17   8   6         59.72         60.11        12.61 o                         
 -16   8   6        384.58        422.45        22.07 o                         
 -15   8   6       2196.23       2205.64        42.74 o                         
 -14   8   6        163.57        223.65        21.40 o                         
 -13   8   6        271.41        283.58        23.63 o                         
 -12   8   6       1620.22       1674.83        50.34 o                         
 -11   8   6       3349.59       3748.15       111.02 o                         
 -10   8   6       1514.82       1556.69        51.77 o                         
  -9   8   6       1743.85       1514.36        67.17 o                         
  -8   8   6       1158.77        988.52        34.24 o                         
  -7   8   6         94.79        125.89        48.83 o                         
  -6   8   6       1512.95       1345.53       111.26 o                         
  -5   8   6        348.59        593.36        68.17 o                         
  -4   8   6       4824.33       4810.41       171.15 o                         
  -3   8   6        118.91         89.07        34.86 o                         
  -2   8   6         68.90        104.98        25.10 o                         
  -1   8   6       2748.26       2786.44        91.25 o                         
   0   8   6        520.10        580.19        60.01 o                         
   1   8   6       3646.19       3620.36       131.07 o                         
   2   8   6       1332.63       1331.34        89.29 o                         
   3   8   6        699.94        637.91        60.25 o                         
   4   8   6         74.67         93.98        15.86 o                         
   5   8   6        162.98        195.59        17.97 o                         
   6   8   6      11351.80      11574.29       279.84 o                         
   7   8   6         36.70         60.62        17.27 o                         
   8   8   6       2399.61       2524.61        38.81 o                         
   9   8   6       1026.00       1055.24        47.35 o                         
  10   8   6        274.31        243.24        18.26 o                         
  11   8   6         56.41         61.93        15.06 o                         
  12   8   6        695.74        694.10        27.21 o                         
  13   8   6        334.15        311.26        17.33 o                         
 -17   9   6         87.73         69.36        28.56 o                         
 -16   9   6         62.62         68.72        13.06 o                         
 -15   9   6        336.77        321.11        16.68 o                         
 -14   9   6       2858.58       2784.02        42.76 o                         
 -13   9   6        107.63         94.57        24.16 o                         
 -12   9   6       1639.14       1729.87        50.63 o                         
 -11   9   6       1086.23       1166.65        44.96 o                         
 -10   9   6        118.99        135.73        27.25 o                         
  -9   9   6        134.59        178.41        25.41 o                         
  -8   9   6        698.16        653.26        25.69 o                         
  -7   9   6       4251.87       4093.17        88.49 o                         
  -6   9   6        371.40        326.41        26.30 o                         
  -5   9   6        780.10        785.97        79.55 o                         
  -4   9   6        846.23        885.97        66.75 o                         
  -3   9   6       7276.64       7564.52       160.01 o                         
  -2   9   6       4862.09       5124.80       134.37 o                         
  -1   9   6        423.49        315.76        53.94 o                         
   0   9   6        105.15         96.49        58.67 o                         
   1   9   6         49.24         11.66        53.35 o                         
   2   9   6        228.87        188.64        20.80 o                         
   3   9   6        365.45        379.81        19.96 o                         
   4   9   6       3151.28       3277.18        63.09 o                         
   5   9   6       4072.45       4633.55       114.75 o                         
   6   9   6        747.37        739.99        28.95 o                         
   7   9   6        542.01        513.26        21.25 o                         
   8   9   6       3261.45       3244.03        56.73 o                         
   9   9   6       2411.94       2447.68        86.95 o                         
  10   9   6         65.36         28.40        18.66 o                         
  11   9   6       1429.27       1472.16        47.97 o                         
  12   9   6         67.88         78.70        12.70 o                         
  13   9   6        253.20        192.62        16.44 o                         
 -16  10   6         66.49         82.89        13.06 o                         
 -15  10   6        127.42        167.74        15.74 o                         
 -14  10   6          0.93        -14.20        14.20 o                         
 -13  10   6          4.36         10.00        18.14 o                         
 -12  10   6        113.20        106.33        22.72 o                         
 -11  10   6        372.77        391.34        32.23 o                         
 -10  10   6       1669.57       1510.86        47.38 o                         
  -9  10   6       1193.58       1261.81        38.62 o                         
  -8  10   6        262.56        297.12        26.43 o                         
  -7  10   6         49.98         44.95        18.64 o                         
  -6  10   6         31.81         92.64        17.52 o                         
  -5  10   6        644.21        658.72        24.32 o                         
  -4  10   6         28.79         14.31        15.77 o                         
  -3  10   6        891.87        859.59        26.03 o                         
  -2  10   6        414.54        379.51        20.84 o                         
  -1  10   6       2326.92       2375.56        36.94 o                         
   0  10   6        212.49        185.26        18.85 o                         
   1  10   6         11.30          1.09        16.93 o                         
   2  10   6        444.56        485.52        21.31 o                         
   3  10   6        177.68        162.82        16.70 o                         
   4  10   6        235.78        257.72        22.49 o                         
   5  10   6       2101.59       2322.43        63.40 o                         
   6  10   6        891.38        895.54        26.93 o                         
   7  10   6          1.05         16.58        16.63 o                         
   8  10   6         39.56         73.77        25.31 o                         
   9  10   6          0.63         -8.82        16.92 o                         
  10  10   6          8.23         16.20        16.27 o                         
  11  10   6        149.51        119.29        12.64 o                         
  12  10   6        445.23        450.28        21.78 o                         
 -15  11   6        328.96        319.20        27.87 o                         
 -14  11   6        100.78        101.83        14.78 o                         
 -13  11   6        261.52        260.51        17.16 o                         
 -12  11   6        583.51        533.69        24.05 o                         
 -11  11   6         96.16         85.38        21.38 o                         
 -10  11   6        101.46        124.53        21.77 o                         
  -9  11   6        475.54        568.16        32.78 o                         
  -8  11   6          2.60         -5.00        21.50 o                         
  -7  11   6       1113.17       1095.43        34.59 o                         
  -6  11   6         30.37         39.38        23.18 o                         
  -5  11   6        237.28        233.58        23.13 o                         
  -4  11   6          9.18         12.60        19.51 o                         
  -3  11   6         74.17         45.53        20.33 o                         
  -2  11   6       2910.72       2915.99        48.91 o                         
  -1  11   6         22.91         52.44        18.64 o                         
   0  11   6         33.48         46.23        17.63 o                         
   1  11   6        864.21        797.83        26.05 o                         
   2  11   6         49.05         14.42        18.14 o                         
   3  11   6        605.13        578.93        24.11 o                         
   4  11   6        594.29        547.83        24.03 o                         
   5  11   6          8.15        -12.36        16.66 o                         
   6  11   6        201.78        185.42        15.89 o                         
   7  11   6         63.06         74.76        17.04 o                         
   8  11   6         41.54        192.07        50.28 o                         
   9  11   6       1958.19       1694.54        46.22 o                         
  10  11   6         37.63         81.88        19.27 o                         
  11  11   6         15.69         27.06        12.64 o                         
 -14  12   6         51.65         13.55        12.45 o                         
 -13  12   6       1152.97       1103.31        50.80 o                         
 -12  12   6         46.72         46.80        15.10 o                         
 -11  12   6        376.94        397.26        26.79 o                         
 -10  12   6        492.49        623.61        29.37 o                         
  -9  12   6        183.92        144.47        23.95 o                         
  -8  12   6        147.64        161.51        22.83 o                         
  -7  12   6        261.07        271.35        24.62 o                         
  -6  12   6        127.66        116.13        23.40 o                         
  -5  12   6       1254.08       1138.10        35.74 o                         
  -4  12   6       1885.54       1809.20        44.02 o                         
  -3  12   6       1096.73       1019.66        34.19 o                         
  -2  12   6        393.19        379.25        26.78 o                         
  -1  12   6        282.47        289.48        29.61 o                         
   0  12   6        266.06        261.36        21.84 o                         
   1  12   6       1466.67       1571.03        33.26 o                         
   2  12   6        136.39         85.48        17.01 o                         
   3  12   6        643.93        735.77        23.63 o                         
   4  12   6        114.01        112.83        18.15 o                         
   5  12   6         85.74         72.59        16.58 o                         
   6  12   6       2071.04       2025.80        33.19 o                         
   7  12   6         49.97         90.79        28.90 o                         
   8  12   6         78.25        264.71        57.63 o                         
   9  12   6          3.29         12.07        14.21 o                         
  10  12   6       1967.40       1714.92        29.89 o                         
 -13  13   6          9.51          1.76        17.55 o                         
 -12  13   6        765.08        798.85        31.15 o                         
 -11  13   6       1785.52       1754.93        41.45 o                         
 -10  13   6        836.51        861.51        32.10 o                         
  -9  13   6         34.54         36.54        20.58 o                         
  -8  13   6        283.17        279.60        31.37 o                         
  -7  13   6        241.55        313.16        25.14 o                         
  -6  13   6         28.38         -0.66        20.52 o                         
  -5  13   6        479.78        564.15        26.53 o                         
  -4  13   6         90.82        137.20        24.93 o                         
  -3  13   6       1850.63       1814.61        46.62 o                         
  -2  13   6        582.05        578.91        35.16 o                         
  -1  13   6        668.15        664.33        35.14 o                         
   0  13   6        657.98        688.92        28.45 o                         
   1  13   6         83.01         86.62        19.31 o                         
   2  13   6         96.59        101.27        18.16 o                         
   3  13   6       1246.78       1098.62        27.74 o                         
   4  13   6       3193.59       3026.22        36.45 o                         
   5  13   6        237.29        257.67        16.76 o                         
   6  13   6        196.16        185.62        19.06 o                         
   7  13   6         45.38        216.47        45.52 o                         
   8  13   6        365.40        366.97        16.26 o                         
   9  13   6       2168.21       2009.74        44.71 o                         
 -12  14   6        532.68        440.02        28.93 o                         
 -11  14   6         69.06         79.85        19.28 o                         
 -10  14   6         59.35         37.02        14.04 o                         
  -9  14   6        178.20        138.67        17.86 o                         
  -8  14   6        553.90        508.59        30.79 o                         
  -7  14   6        873.29        984.21        34.23 o                         
  -6  14   6        445.39        400.39        23.73 o                         
  -5  14   6        295.51        270.11        25.45 o                         
  -4  14   6       1377.16       1387.98        46.17 o                         
  -3  14   6          5.35         11.92        22.08 o                         
  -2  14   6         20.14         26.16        20.46 o                         
  -1  14   6         61.79         66.08        19.69 o                         
   0  14   6         52.13         42.43        18.80 o                         
   1  14   6        238.19        271.72        20.99 o                         
   2  14   6        146.50        138.15        18.96 o                         
   3  14   6        113.06         55.76        25.19 o                         
   4  14   6         86.61         93.67        16.12 o                         
   5  14   6        163.53        195.69        20.67 o                         
   6  14   6       2275.60       2314.87        33.99 o                         
   7  14   6        476.25        516.96        24.55 o                         
   8  14   6          8.80         -9.00        28.33 o                         
 -11  15   6         70.50         52.69        14.20 o                         
 -10  15   6        234.61        237.11        18.26 o                         
  -9  15   6       2682.21       2586.89        66.42 o                         
  -8  15   6        126.18        105.83        20.19 o                         
  -7  15   6        256.04        214.03        28.87 o                         
  -6  15   6         69.50         70.08        21.49 o                         
  -5  15   6         18.60          9.54        16.31 o                         
  -4  15   6         29.03         -4.54        20.65 o                         
  -3  15   6         14.57          8.23        21.85 o                         
  -2  15   6          0.49        -17.69        17.69 o                         
  -1  15   6        408.66        389.47        20.69 o                         
   0  15   6        865.26        816.79        23.88 o                         
   1  15   6         44.70         74.75        15.46 o                         
   2  15   6        592.12        547.20        29.87 o                         
   3  15   6          0.89         -4.15        15.35 o                         
   4  15   6         40.99         89.87        13.90 o                         
   5  15   6          4.83        221.88        51.02 o                         
   6  15   6       1019.49       1090.24        74.38 o                         
   7  15   6         90.87        104.51        18.46 o                         
  -9  16   6         24.89          4.53        16.54 o                         
  -8  16   6        399.10        426.35        16.66 o                         
  -7  16   6          9.28          3.86        14.16 o                         
  -6  16   6       1426.46       1434.14        54.72 o                         
  -5  16   6         87.29        120.28        14.95 o                         
  -4  16   6         45.16         59.77        14.61 o                         
  -3  16   6        408.14        406.96        21.91 o                         
  -2  16   6        140.27        162.99        14.07 o                         
  -1  16   6       2115.64       2082.48        68.24 o                         
   0  16   6        248.33        250.16        19.11 o                         
   1  16   6        105.84         92.80        16.43 o                         
   2  16   6        222.50        272.28        26.14 o                         
   3  16   6       2252.38       2124.83        47.43 o                         
   4  16   6        183.61        271.56        49.08 o                         
   5  16   6        403.60        292.96        36.78 o                         
  -6  17   6          4.44        -12.18        23.19 o                         
  -5  17   6        527.61        455.00        26.79 o                         
  -4  17   6       1166.50       1085.80        35.53 o                         
  -3  17   6         42.82         48.35        17.55 o                         
  -2  17   6        364.58        325.21        18.83 o                         
  -1  17   6        426.45        429.35        31.46 o                         
   0  17   6       1830.48       1769.63        38.03 o                         
   1  17   6         97.26         70.05        21.71 o                         
 -19   1   7        102.12         94.98        15.85 o                         
 -18   1   7        529.42        570.00        18.99 o                         
 -17   1   7        849.22        789.16        21.57 o                         
 -16   1   7       1425.06       1494.58        31.28 o                         
 -15   1   7       1390.23       1384.01        33.99 o                         
 -14   1   7        485.26        504.44        26.36 o                         
 -13   1   7       1110.69       1124.17        32.44 o                         
 -12   1   7         60.31          1.28        16.00 o                         
 -11   1   7       7747.45       9648.03       245.88 o                         
 -10   1   7         66.41        123.05        37.13 o                         
  -9   1   7       2383.81       2509.48       107.07 o                         
  -8   1   7       2708.35       2579.61        91.13 o                         
  -7   1   7       8298.13       8058.93       198.46 o                         
  -6   1   7       3751.74       3806.45        82.96 o                         
  -5   1   7         44.39         56.62        20.42 o                         
  -4   1   7        307.08        312.08        26.58 o                         
  -3   1   7       1374.75       1179.58        40.55 o                         
  -2   1   7        628.55        881.15        32.40 o                         
  -1   1   7        713.10        515.37        33.47 o                         
   0   1   7       1763.16       1726.54        41.12 o                         
   1   1   7        813.04        937.44        30.12 o                         
   2   1   7       5494.80       4827.72        80.88 o                         
   3   1   7       1702.22       1480.53        60.60 o                         
   4   1   7         24.68         36.67        26.45 o                         
   5   1   7       5028.56       4450.17       154.27 o                         
   6   1   7       2700.43       2336.56       121.31 o                         
   7   1   7        120.22        120.76        18.68 o                         
   8   1   7        545.85        694.00        37.04 o                         
   9   1   7        448.60        535.59        31.43 o                         
  10   1   7       1368.67       1366.89        34.32 o                         
  11   1   7        986.84        954.67        31.72 o                         
  12   1   7        429.38        474.56        21.15 o                         
  13   1   7         40.62         28.79        13.00 o                         
  14   1   7         31.21         55.17        12.78 o                         
  15   1   7         69.50         49.10        10.04 o                         
 -19   2   7        731.69        820.52        35.85 o                         
 -18   2   7        451.84        521.45        21.07 o                         
 -17   2   7       1543.07       1455.28        29.79 o                         
 -16   2   7        504.74        536.31        23.47 o                         
 -15   2   7        733.56        882.48        27.36 o                         
 -14   2   7       9995.83      10132.16        85.09 o                         
 -13   2   7       1075.62       1134.17        31.50 o                         
 -12   2   7        154.45        106.76        17.36 o                         
 -11   2   7        531.03        709.81        61.21 o                         
 -10   2   7       4937.25       5625.89       180.35 o                         
  -9   2   7       1442.25       1387.29        73.59 o                         
  -8   2   7       2496.77       2723.13        94.07 o                         
  -7   2   7       2867.77       2587.96        73.07 o                         
  -6   2   7       2915.87       2753.07        63.26 o                         
  -5   2   7        285.68        249.72        21.60 o                         
  -4   2   7       4596.49       4548.64        93.29 o                         
  -3   2   7       3136.97       3169.40        62.57 o                         
  -2   2   7        404.97        414.97        25.94 o                         
  -1   2   7       3565.01       3219.46        64.92 o                         
   0   2   7       1684.97       1196.73        44.91 o                         
   1   2   7         59.03        115.19        23.79 o                         
   2   2   7       4598.85       3906.96       114.96 o                         
   3   2   7        107.95        216.06        40.62 o                         
   4   2   7        376.65        364.57        51.19 o                         
   5   2   7       2264.11       2088.53       109.73 o                         
   6   2   7       2952.96       2416.72       123.89 o                         
   7   2   7        413.20        454.44        25.94 o                         
   8   2   7       3916.61       4394.63       113.73 o                         
   9   2   7       1540.79       1673.58        37.46 o                         
  10   2   7          8.40         42.57        18.89 o                         
  11   2   7        672.39        791.76        27.07 o                         
  12   2   7         24.15         17.85        16.60 o                         
  13   2   7       1825.72       1719.65        35.28 o                         
  14   2   7        528.56        593.95        16.99 o                         
  15   2   7         81.68         49.46        10.72 o                         
 -19   3   7         47.53         46.91        11.05 o                         
 -18   3   7        961.14        941.52        33.23 o                         
 -17   3   7       1095.70       1164.28        26.78 o                         
 -16   3   7        328.65        364.50        24.10 o                         
 -15   3   7        607.36        654.75        26.45 o                         
 -14   3   7        156.21        121.83        18.50 o                         
 -13   3   7        625.93        586.32        24.25 o                         
 -12   3   7       1525.38       1355.10        31.55 o                         
 -11   3   7       6919.09       6415.80       212.13 o                         
 -10   3   7         11.72         47.78        33.10 o                         
  -9   3   7       1169.92       1356.47        74.18 o                         
  -8   3   7       1013.78       1224.84        65.06 o                         
  -7   3   7      18893.87      20808.67       264.95 o                         
  -6   3   7        964.09        891.00        59.17 o                         
  -5   3   7       3829.02       3677.01        69.94 o                         
  -4   3   7       1687.86       1816.87        46.87 o                         
  -3   3   7       3081.12       3082.09        51.26 o                         
  -2   3   7       4398.74       3892.35        80.74 o                         
  -1   3   7       8467.57       8982.99       123.47 o                         
   0   3   7       2708.67       2695.38        58.93 o                         
   1   3   7        230.07        344.91        32.16 o                         
   2   3   7       4481.99       4555.61        99.22 o                         
   3   3   7      18130.77      18090.84       291.05 o                         
   4   3   7       3199.19       2928.59       120.61 o                         
   5   3   7       6280.51       5542.66       180.87 o                         
   6   3   7        239.25        168.12        49.88 o                         
   7   3   7        418.55        556.57        28.49 o                         
   8   3   7        572.77        709.16        28.67 o                         
   9   3   7       1621.32       1630.05        55.13 o                         
  10   3   7       2017.32       2075.24        46.15 o                         
  11   3   7        321.14        281.81        18.88 o                         
  12   3   7        596.03        565.44        19.87 o                         
  13   3   7        463.13        397.55        17.09 o                         
  14   3   7        413.76        387.39        13.46 o                         
 -19   4   7         35.30         34.56        11.58 o                         
 -18   4   7        332.87        383.10        18.04 o                         
 -17   4   7         13.72         33.31        14.58 o                         
 -16   4   7       1416.67       1519.16        36.96 o                         
 -15   4   7        264.85        303.62        26.23 o                         
 -14   4   7       2462.29       2665.27        48.91 o                         
 -13   4   7       1389.02       1129.39        30.10 o                         
 -12   4   7       1445.16       1350.69        32.58 o                         
 -11   4   7         11.09         -4.18        16.40 o                         
 -10   4   7       7383.56       8155.74       275.24 o                         
  -9   4   7          3.43         40.34        41.12 o                         
  -8   4   7       5781.57       6330.22       190.81 o                         
  -7   4   7          9.41          8.72        34.96 o                         
  -6   4   7         75.16         11.84        28.93 o                         
  -5   4   7         39.74         37.28        30.87 o                         
  -4   4   7        657.55        772.82        53.76 o                         
  -3   4   7        252.27        414.73        27.78 o                         
  -2   4   7        927.21       1218.82        49.15 o                         
  -1   4   7       1221.60       1090.94        45.58 o                         
   0   4   7       3801.72       3653.33        71.26 o                         
   1   4   7       3809.97       3639.36        88.00 o                         
   2   4   7         32.40         28.43        24.20 o                         
   3   4   7         30.08         35.59        29.93 o                         
   4   4   7        548.19        497.99        57.75 o                         
   5   4   7       1403.85       1178.23       253.03 o                         
   6   4   7       1601.81       1677.40        72.97 o                         
   7   4   7       2336.39       2691.83        47.03 o                         
   8   4   7        137.86        175.76        21.88 o                         
   9   4   7       1947.27       2187.89        59.92 o                         
  10   4   7       2073.48       2201.48        49.98 o                         
  11   4   7        185.24        181.47        21.00 o                         
  12   4   7       1295.10       1407.13        29.59 o                         
  13   4   7       1094.61       1044.33        33.95 o                         
  14   4   7         59.25         87.16        12.43 o                         
 -19   5   7        223.85        216.21        13.67 o                         
 -18   5   7        951.71        876.76        38.24 o                         
 -17   5   7         68.59         69.38        14.08 o                         
 -16   5   7         52.22         61.89        17.33 o                         
 -15   5   7       1352.70       1367.47        35.94 o                         
 -14   5   7         31.75         47.72        18.67 o                         
 -13   5   7        989.98       1060.44        30.77 o                         
 -12   5   7       1351.65       1286.72        39.67 o                         
 -11   5   7         61.46         50.91        18.46 o                         
 -10   5   7       3232.56       3772.35       165.65 o                         
  -9   5   7      14720.44      16549.99       666.70 o                         
  -8   5   7        163.54        262.18        51.93 o                         
  -7   5   7       2030.60       2305.39       160.64 o                         
  -6   5   7       6003.32       6936.54       370.00 o                         
  -5   5   7       1017.07       1337.62        72.03 o                         
  -4   5   7       1584.44       1590.98        76.08 o                         
  -3   5   7        218.24        152.01        25.82 o                         
  -2   5   7       2765.33       2612.01        71.32 o                         
  -1   5   7       1573.56       1674.59        57.27 o                         
   0   5   7       9881.15      10522.98       176.88 o                         
   1   5   7      10993.11      11069.57       166.20 o                         
   2   5   7         14.26         11.89        28.31 o                         
   3   5   7        205.71        151.00        37.04 o                         
   4   5   7       5558.75       4868.04       598.03 o                         
   5   5   7        557.10        540.60       153.01 o                         
   6   5   7       1732.23       1725.50        51.72 o                         
   7   5   7        539.73        650.06        25.56 o                         
   8   5   7        679.81        848.29        41.50 o                         
   9   5   7       2011.29       2127.43        68.14 o                         
  10   5   7       4068.78       4064.55        65.21 o                         
  11   5   7        343.05        317.27        20.40 o                         
  12   5   7        903.67        880.61        29.11 o                         
  13   5   7        146.24        166.85        14.66 o                         
  14   5   7         74.50         65.71         9.51 o                         
 -18   6   7         10.31         12.03        12.08 o                         
 -17   6   7        366.89        387.17        17.55 o                         
 -16   6   7        844.55        899.03        25.88 o                         
 -15   6   7         38.52         40.18        16.62 o                         
 -14   6   7       2368.26       2443.62        64.53 o                         
 -13   6   7       1474.51       1603.53        48.12 o                         
 -12   6   7       6669.67       6591.63       103.65 o                         
 -11   6   7         25.31         58.34        19.45 o                         
 -10   6   7       7632.04       7752.83       208.66 o                         
  -9   6   7         27.18         32.27        44.96 o                         
  -8   6   7         37.84         43.19        42.53 o                         
  -7   6   7       4848.14       6061.92       253.21 o                         
  -6   6   7        173.37        120.69        41.50 o                         
  -5   6   7       2015.89       2028.76        90.85 o                         
  -4   6   7       1099.93       1125.78        68.89 o                         
  -3   6   7       1146.63        899.56        53.05 o                         
  -2   6   7        260.70        160.14        26.81 o                         
  -1   6   7        886.44        806.25        43.43 o                         
   0   6   7       8486.75       8976.81       168.94 o                         
   1   6   7       5312.37       5668.53       122.91 o                         
   2   6   7       1608.87       1466.93        67.88 o                         
   3   6   7        325.49        296.45        40.34 o                         
   4   6   7       5376.44       4577.77       181.97 o                         
   5   6   7         27.65         52.11        16.34 o                         
   6   6   7       2128.98       2307.10        75.23 o                         
   7   6   7        560.11        580.00        29.44 o                         
   8   6   7         67.88         91.30        21.57 o                         
   9   6   7       1016.77       1084.25        31.16 o                         
  10   6   7        531.60        437.08        20.67 o                         
  11   6   7        507.13        498.73        23.65 o                         
  12   6   7       1248.58       1023.37        32.72 o                         
  13   6   7        805.66        736.99        25.60 o                         
  14   6   7        184.03        131.47        14.20 o                         
 -18   7   7       1150.59       1200.80        49.80 o                         
 -17   7   7         12.68         17.94        14.19 o                         
 -16   7   7        884.99        946.46        31.57 o                         
 -15   7   7       1173.60       1162.13        32.99 o                         
 -14   7   7       1157.86       1208.49        40.86 o                         
 -13   7   7        139.10        142.21        18.58 o                         
 -12   7   7        910.98       1025.13        31.21 o                         
 -11   7   7       1252.57       1170.96        38.48 o                         
 -10   7   7       1720.34       1957.00        65.15 o                         
  -9   7   7       2925.80       2769.37        85.42 o                         
  -8   7   7        166.49        235.33        57.83 o                         
  -7   7   7         24.98         36.65        42.11 o                         
  -6   7   7       1268.68       1210.87       115.15 o                         
  -5   7   7       1257.11       1153.21        88.41 o                         
  -4   7   7      15053.60      15772.25       260.04 o                         
  -3   7   7        322.11        344.69        36.95 o                         
  -2   7   7        179.61        160.63        29.16 o                         
  -1   7   7        822.16        809.79        67.61 o                         
   0   7   7        969.60        847.16        57.89 o                         
   1   7   7       4943.73       4824.14       131.41 o                         
   2   7   7         50.19         66.69        30.77 o                         
   3   7   7         65.86         70.31        33.08 o                         
   4   7   7       1561.44       1364.98        33.33 o                         
   5   7   7       7078.63       6881.81       140.34 o                         
   6   7   7         42.92         59.74        18.70 o                         
   7   7   7       1074.95       1025.38        51.07 o                         
   8   7   7        284.33        340.98        24.22 o                         
   9   7   7        481.94        529.88        24.47 o                         
  10   7   7       2432.25       2164.14        35.34 o                         
  11   7   7        521.73        443.02        20.01 o                         
  12   7   7        277.54        315.54        25.40 o                         
  13   7   7         98.97         88.96        11.98 o                         
 -17   8   7        183.32        182.28        13.46 o                         
 -16   8   7         39.79         48.42        16.41 o                         
 -15   8   7        536.84        494.96        23.69 o                         
 -14   8   7         63.20         52.37        19.55 o                         
 -13   8   7          2.03         18.08        20.43 o                         
 -12   8   7        537.20        588.19        27.17 o                         
 -11   8   7       2050.42       2136.58        49.06 o                         
 -10   8   7        157.82        184.37        24.13 o                         
  -9   8   7       2208.62       2097.55        68.74 o                         
  -8   8   7       7027.45       7096.71        69.08 o                         
  -7   8   7        707.92        801.77        33.91 o                         
  -6   8   7       1257.16       1318.17       120.34 o                         
  -5   8   7         20.84         38.63        41.44 o                         
  -4   8   7       3905.65       4182.46       160.39 o                         
  -3   8   7       2962.33       3190.83        83.52 o                         
  -2   8   7        162.42         95.11        28.54 o                         
  -1   8   7        903.43        930.12        74.87 o                         
   0   8   7        161.93        138.02        44.66 o                         
   1   8   7         14.66         -0.88        40.50 o                         
   2   8   7         59.51         46.72        23.50 o                         
   3   8   7        305.24        346.45        17.10 o                         
   4   8   7       1596.88       1670.00        43.35 o                         
   5   8   7         74.28         88.78        16.17 o                         
   6   8   7        661.61        728.15        42.55 o                         
   7   8   7       1487.15       1494.81        35.53 o                         
   8   8   7       1597.40       1861.85        45.30 o                         
   9   8   7        907.26        938.68        32.86 o                         
  10   8   7          5.22        -18.24        18.24 o                         
  11   8   7          2.88         -7.23        17.28 o                         
  12   8   7         99.96        107.73        15.15 o                         
  13   8   7       1111.45       1070.12        85.15 o                         
 -17   9   7        695.54        792.93        27.81 o                         
 -16   9   7        948.53        939.86        21.56 o                         
 -15   9   7        205.79        204.12        16.02 o                         
 -14   9   7         41.52         14.89        18.20 o                         
 -13   9   7        162.90        200.60        24.03 o                         
 -12   9   7        509.27        511.67        31.78 o                         
 -11   9   7        452.53        533.62        31.81 o                         
 -10   9   7        832.72        973.66        37.82 o                         
  -9   9   7        473.69        446.29        28.35 o                         
  -8   9   7       2522.29       2797.66        43.66 o                         
  -7   9   7        284.03        448.83        21.47 o                         
  -6   9   7        390.48        471.12        24.35 o                         
  -5   9   7       3239.75       3335.39        59.63 o                         
  -4   9   7       1079.75        981.18        38.01 o                         
  -3   9   7       4188.54       4866.30       161.23 o                         
  -2   9   7       6168.81       5800.76       166.92 o                         
  -1   9   7        421.05        388.04        29.27 o                         
   0   9   7        845.78        918.58        32.51 o                         
   1   9   7        389.08        326.43        20.30 o                         
   2   9   7        381.50        287.32        18.12 o                         
   3   9   7       2820.87       2904.19        73.28 o                         
   4   9   7         69.26        112.66        18.59 o                         
   5   9   7        329.91        422.70        27.03 o                         
   6   9   7         44.98         72.89        24.62 o                         
   7   9   7        672.81        747.52        23.26 o                         
   8   9   7       5700.00       5620.93       101.67 o                         
   9   9   7       2186.23       2007.89        47.80 o                         
  10   9   7        378.51        263.97        20.43 o                         
  11   9   7         75.85        135.98        28.76 o                         
  12   9   7         18.55         31.24        10.10 o                         
 -16  10   7        398.45        387.53        20.31 o                         
 -15  10   7        188.70        173.76        13.81 o                         
 -14  10   7        691.70        678.96        23.88 o                         
 -13  10   7       1097.20       1242.65        33.18 o                         
 -12  10   7       3221.83       3361.42        80.90 o                         
 -11  10   7       1624.26       1583.75        48.72 o                         
 -10  10   7        115.35        140.39        28.79 o                         
  -9  10   7        175.78        224.78        33.89 o                         
  -8  10   7         51.67         85.98        20.76 o                         
  -7  10   7       1804.58       1746.12        34.63 o                         
  -6  10   7        215.09        211.97        18.73 o                         
  -5  10   7       5134.68       4721.37        68.33 o                         
  -4  10   7       1242.20       1106.38        28.74 o                         
  -3  10   7        371.71        425.18        19.29 o                         
  -2  10   7         41.41         39.97        17.30 o                         
  -1  10   7       4837.32       4712.39        73.42 o                         
   0  10   7       4653.09       4852.27        76.32 o                         
   1  10   7       2147.06       1982.50        37.38 o                         
   2  10   7        370.04        327.10        19.29 o                         
   3  10   7        992.24       1041.90        31.59 o                         
   4  10   7       2273.67       2291.28        65.14 o                         
   5  10   7       9132.22       9093.66       207.79 o                         
   6  10   7       5171.49       4849.29        83.04 o                         
   7  10   7       2806.63       2925.43        58.76 o                         
   8  10   7        759.22        755.84        43.98 o                         
   9  10   7         55.55         27.40        16.72 o                         
  10  10   7       1598.01       1586.09        49.48 o                         
  11  10   7        786.24        718.66        26.80 o                         
 -15  11   7        114.21         96.05        14.28 o                         
 -14  11   7        217.99        202.93        15.00 o                         
 -13  11   7       1688.86       1821.74        48.38 o                         
 -12  11   7         76.16         64.81        19.86 o                         
 -11  11   7       1258.16       1214.62        37.91 o                         
 -10  11   7        318.50        303.52        32.89 o                         
  -9  11   7        407.41        428.96        30.98 o                         
  -8  11   7       1562.62       1546.64        42.26 o                         
  -7  11   7         12.07          6.81        22.20 o                         
  -6  11   7        118.44        101.77        22.56 o                         
  -5  11   7       2238.54       2249.44        43.21 o                         
  -4  11   7        139.59        114.15        23.43 o                         
  -3  11   7       1460.90       1566.11        39.33 o                         
  -2  11   7       2526.97       2363.97        48.84 o                         
  -1  11   7        574.78        528.16        26.49 o                         
   0  11   7         32.27         35.49        19.67 o                         
   1  11   7         51.45         39.65        16.54 o                         
   2  11   7        633.79        591.59        25.29 o                         
   3  11   7       2426.29       2435.53        54.86 o                         
   4  11   7        938.47        917.36        42.68 o                         
   5  11   7        209.96        181.80        19.72 o                         
   6  11   7         92.80        115.79        21.47 o                         
   7  11   7       1559.32       1624.75        55.10 o                         
   8  11   7       3694.69       3842.47       102.59 o                         
   9  11   7        186.67        186.91        18.53 o                         
  10  11   7         42.63         45.45        13.65 o                         
  11  11   7         98.13         85.16        16.86 o                         
 -14  12   7         76.24         87.06        18.13 o                         
 -13  12   7         51.21         31.67        12.83 o                         
 -12  12   7        745.43        801.96        28.89 o                         
 -11  12   7        268.56        309.17        25.72 o                         
 -10  12   7        511.23        525.94        28.97 o                         
  -9  12   7        134.20        147.83        24.77 o                         
  -8  12   7       1947.25       2052.02        46.38 o                         
  -7  12   7        113.69        123.27        23.89 o                         
  -6  12   7       1151.58       1067.56        33.03 o                         
  -5  12   7         16.75         14.87        21.74 o                         
  -4  12   7       2259.42       2111.47        44.44 o                         
  -3  12   7       1056.49       1105.10        37.93 o                         
  -2  12   7        185.52        126.61        29.99 o                         
  -1  12   7         70.15         70.72        29.02 o                         
   0  12   7        100.78        100.69        20.72 o                         
   1  12   7         18.32         26.32        19.20 o                         
   2  12   7        406.57        422.43        21.48 o                         
   3  12   7         18.66         34.60        18.74 o                         
   4  12   7         60.15         78.60        16.90 o                         
   5  12   7         43.29         31.60        14.95 o                         
   6  12   7        663.32        708.04        30.91 o                         
   7  12   7          2.85         89.18        32.78 o                         
   8  12   7         32.74         67.27        13.74 o                         
   9  12   7         23.55         31.33        12.79 o                         
  10  12   7         66.06         58.58        21.69 o                         
 -13  13   7        117.17        120.60        15.67 o                         
 -12  13   7         35.09         51.45        13.76 o                         
 -11  13   7        228.34        249.94        22.28 o                         
 -10  13   7         88.65         88.41        20.89 o                         
  -9  13   7        125.67         94.46        23.78 o                         
  -8  13   7         92.87         49.73        26.07 o                         
  -7  13   7          4.66          0.07        23.95 o                         
  -6  13   7        197.89        136.28        22.67 o                         
  -5  13   7         18.78         23.57        21.84 o                         
  -4  13   7        561.17        561.31        35.02 o                         
  -3  13   7         11.71         21.59        26.79 o                         
  -2  13   7          8.72         49.98        30.04 o                         
  -1  13   7         16.38         11.03        21.77 o                         
   0  13   7          4.03          9.23        20.61 o                         
   1  13   7        670.79        593.69        29.83 o                         
   2  13   7          0.79         22.74        17.46 o                         
   3  13   7       1217.95       1273.21        34.37 o                         
   4  13   7         87.40         79.48        19.13 o                         
   5  13   7        907.79        809.34        23.08 o                         
   6  13   7        300.23        374.46        30.12 o                         
   7  13   7        151.51        375.31        72.12 o                         
   8  13   7         27.57         37.80        12.99 o                         
   9  13   7         99.04         44.23        25.54 o                         
 -12  14   7       1051.74       1029.09        39.21 o                         
 -11  14   7         21.51         19.80        11.23 o                         
 -10  14   7        159.16        156.71        15.22 o                         
  -9  14   7        115.06         82.62        19.03 o                         
  -8  14   7        137.15        123.23        23.13 o                         
  -7  14   7        472.34        450.41        61.25 o                         
  -6  14   7         52.81         39.89        24.22 o                         
  -5  14   7        399.58        445.77        26.33 o                         
  -4  14   7         54.16         44.89        25.28 o                         
  -3  14   7        134.09        116.50        21.56 o                         
  -2  14   7        275.43        213.04        22.77 o                         
  -1  14   7        500.59        515.85        24.63 o                         
   0  14   7       1713.70       1671.25        47.64 o                         
   1  14   7         34.99         40.03        20.35 o                         
   2  14   7       1624.06       1575.58        54.35 o                         
   3  14   7        804.93        664.60        38.31 o                         
   4  14   7        237.43        235.19        20.40 o                         
   5  14   7         77.46        193.33        36.47 o                         
   6  14   7        632.11        962.46        70.56 o                         
   7  14   7        276.13        267.58        23.20 o                         
 -10  15   7        124.39        135.33        15.45 o                         
  -9  15   7         88.76         84.26        14.51 o                         
  -8  15   7        169.32        145.41        18.92 o                         
  -7  15   7         46.26         47.64        21.62 o                         
  -6  15   7       1367.40       1325.51        40.84 o                         
  -5  15   7         73.62         77.94        17.04 o                         
  -4  15   7       1129.23       1151.46        28.80 o                         
  -3  15   7         62.90         11.01        18.26 o                         
  -2  15   7       1589.24       1520.48        30.61 o                         
  -1  15   7        259.51        241.24        20.31 o                         
   0  15   7         57.79         94.75        15.36 o                         
   1  15   7        391.52        359.23        19.18 o                         
   2  15   7          9.27         -5.43        19.78 o                         
   3  15   7        183.08        176.17        15.81 o                         
   4  15   7        224.20        321.12        29.89 o                         
   5  15   7       1153.52       1085.69        76.33 o                         
   6  15   7         17.98          6.54        18.45 o                         
  -8  16   7         89.52         86.61        12.17 o                         
  -7  16   7         13.41         -0.52        13.84 o                         
  -6  16   7          3.63        -12.77        12.81 o                         
  -5  16   7        692.59        737.46        33.99 o                         
  -4  16   7          9.61          6.35        14.91 o                         
  -3  16   7         44.63         57.70        12.94 o                         
  -2  16   7          1.24         31.81        14.62 o                         
  -1  16   7        228.82        264.87        24.76 o                         
   0  16   7        322.05        298.37        33.36 o                         
   1  16   7         29.67         15.29        11.31 o                         
   2  16   7        130.93        152.14        14.91 o                         
   3  16   7        168.43        341.87        60.31 o                         
  -4  17   7         14.50         26.45        14.31 o                         
  -3  17   7         23.17         41.62        23.71 o                         
  -2  17   7         89.19        335.24       180.70 o                         
  -1  17   7          4.02        234.26       190.44 o                         
   0  17   7         40.11        392.52        39.24 o                         
 -19   0   8          3.27         10.76        13.32 o                         
 -18   0   8        828.45        837.65        48.76 o                         
 -17   0   8        474.17        497.24        28.63 o                         
 -16   0   8       6423.79       6451.20        82.84 o                         
 -15   0   8       9214.02       9628.24       109.88 o                         
 -14   0   8       3963.31       4077.86        79.66 o                         
 -13   0   8       3194.98       2967.34        65.73 o                         
 -12   0   8        623.98        696.10        34.37 o                         
 -11   0   8       2290.07       1900.17       149.50 o                         
 -10   0   8         32.65         37.41        39.19 o                         
  -9   0   8      10269.46      10803.57       350.61 o                         
  -8   0   8       1119.25       1145.69       110.63 o                         
  -7   0   8       1952.77       2544.42       104.91 o                         
  -6   0   8       6595.70       7024.09       166.98 o                         
  -5   0   8      13260.90      13183.97       543.38 o                         
  -4   0   8       8623.40       6537.22       285.34 o                         
  -3   0   8       7513.67       7097.60       165.00 o                         
  -2   0   8       4014.03       5183.61       144.84 o                         
  -1   0   8       7666.60       7734.86       169.86 o                         
   0   0   8      14761.18      14130.11       243.42 o                         
   1   0   8       3191.36       3285.23        84.29 o                         
   2   0   8        404.11        411.93        36.97 o                         
   3   0   8        184.27        154.08        41.38 o                         
   4   0   8       8402.68       7204.00       367.93 o                         
   5   0   8      32366.92      29636.48       828.86 o                         
   6   0   8        426.50        478.88        39.27 o                         
   7   0   8       1944.01       2310.78       110.59 o                         
   8   0   8        108.89        133.78        38.55 o                         
   9   0   8         39.67         75.79        41.34 o                         
  10   0   8       1215.84       1515.57        64.06 o                         
  11   0   8         88.10         37.69        40.71 o                         
  12   0   8       1276.62       1117.68        40.62 o                         
  13   0   8        347.67        268.08        20.22 o                         
  14   0   8        273.35        299.46        18.28 o                         
 -19   1   8        287.28        284.80        15.51 o                         
 -18   1   8        769.34        837.94        26.97 o                         
 -17   1   8       1663.52       1717.97        33.85 o                         
 -16   1   8        230.70        268.03        19.28 o                         
 -15   1   8        227.26        235.79        22.35 o                         
 -14   1   8        157.05        157.21        21.04 o                         
 -13   1   8       1359.53       1415.95        33.25 o                         
 -12   1   8       5142.02       5146.98       136.43 o                         
 -11   1   8        101.65        161.34        41.23 o                         
 -10   1   8       2807.53       2904.01       111.30 o                         
  -9   1   8        420.02        436.57        40.53 o                         
  -8   1   8      30613.68      33319.50       452.76 o                         
  -7   1   8       7269.49       6730.70       140.22 o                         
  -6   1   8       2029.53       1821.45        60.45 o                         
  -5   1   8         37.81         41.00        20.15 o                         
  -4   1   8       6334.34       6429.51       122.86 o                         
  -3   1   8        361.29        487.59        27.73 o                         
  -2   1   8        228.44        394.97        26.04 o                         
  -1   1   8       3419.75       2881.82        75.65 o                         
   0   1   8       1792.05       1780.95        59.28 o                         
   1   1   8       6599.73       6384.73       117.94 o                         
   2   1   8      14786.98      13677.91       192.22 o                         
   3   1   8      23244.37      21481.44       269.49 o                         
   4   1   8       6968.02       6817.64       187.48 o                         
   5   1   8        721.66        625.43        69.80 o                         
   6   1   8        160.41        215.88        20.09 o                         
   7   1   8         91.43        121.85        19.09 o                         
   8   1   8       1092.53       1314.55        41.00 o                         
   9   1   8        656.16        629.61        36.80 o                         
  10   1   8         49.14        107.40        22.69 o                         
  11   1   8        484.16        554.53        25.04 o                         
  12   1   8         40.62         30.01        17.90 o                         
  13   1   8         90.84         74.89        12.78 o                         
  14   1   8       1039.78       1002.74        19.66 o                         
 -19   2   8          2.63         13.02        12.29 o                         
 -18   2   8          0.92          9.05        12.99 o                         
 -17   2   8          9.13          5.53        16.93 o                         
 -16   2   8         34.00         28.25        17.20 o                         
 -15   2   8       3477.49       3309.08        49.90 o                         
 -14   2   8          9.98         22.07        19.28 o                         
 -13   2   8        886.19        861.30        27.84 o                         
 -12   2   8         76.68         24.95        15.84 o                         
 -11   2   8        137.15        129.57        40.34 o                         
 -10   2   8         55.67         24.35        32.13 o                         
  -9   2   8       5714.23       6492.13       253.10 o                         
  -8   2   8        156.87        151.44        33.30 o                         
  -7   2   8          0.84         27.26        22.63 o                         
  -6   2   8       8377.60       9231.93       136.45 o                         
  -5   2   8        848.91        670.94        37.00 o                         
  -4   2   8        185.75        122.77        22.30 o                         
  -3   2   8       1002.41       1055.27        37.19 o                         
  -2   2   8       1675.84       1288.78        44.35 o                         
  -1   2   8       5855.47       5256.69        89.56 o                         
   0   2   8       3190.84       3081.39        74.56 o                         
   1   2   8          9.63         48.36        22.73 o                         
   2   2   8       1651.40       1168.15        59.65 o                         
   3   2   8       1271.37       1231.85        65.62 o                         
   4   2   8       2548.74       2300.99       110.81 o                         
   5   2   8        708.81        719.50        73.87 o                         
   6   2   8       4125.55       4336.93        85.30 o                         
   7   2   8        145.56        108.41        20.22 o                         
   8   2   8        668.06        676.70        30.95 o                         
   9   2   8        212.64        243.36        27.40 o                         
  10   2   8        121.95        168.54        21.39 o                         
  11   2   8        418.01        363.83        22.43 o                         
  12   2   8         57.21         23.59        15.94 o                         
  13   2   8         20.19         23.75        12.51 o                         
  14   2   8          0.96         31.51        10.40 o                         
 -19   3   8        610.74        561.54        18.24 o                         
 -18   3   8        981.54       1066.97        26.44 o                         
 -17   3   8        294.81        328.65        20.91 o                         
 -16   3   8        308.67        330.99        23.14 o                         
 -15   3   8        442.35        515.93        29.98 o                         
 -14   3   8        944.92        868.31        34.17 o                         
 -13   3   8        320.21        334.61        22.68 o                         
 -12   3   8       1056.63       1065.28        46.84 o                         
 -11   3   8       3218.95       3189.12       106.27 o                         
 -10   3   8       1401.22       1206.86        95.99 o                         
  -9   3   8        119.02        173.46        47.61 o                         
  -8   3   8       4612.99       5073.09       182.54 o                         
  -7   3   8       1075.66        898.16        74.19 o                         
  -6   3   8         65.11         62.06        32.83 o                         
  -5   3   8       1122.96       1035.88        39.79 o                         
  -4   3   8       2772.54       2995.13       101.05 o                         
  -3   3   8        518.85        426.76        29.33 o                         
  -2   3   8        189.58        351.21        31.10 o                         
  -1   3   8       2041.07       2266.73        64.01 o                         
   0   3   8       1398.11       1177.22        50.85 o                         
   1   3   8       3518.21       3513.37        87.27 o                         
   2   3   8        140.15        252.32        35.67 o                         
   3   3   8       2955.51       2567.62        95.14 o                         
   4   3   8       4109.04       3361.69       136.51 o                         
   5   3   8         43.54         62.18        44.00 o                         
   6   3   8       1909.13       1902.62        46.30 o                         
   7   3   8        184.68        351.28        49.31 o                         
   8   3   8         36.07         83.91        23.68 o                         
   9   3   8       1183.50       1377.81        34.92 o                         
  10   3   8       1475.12       1519.93        43.73 o                         
  11   3   8        432.44        410.88        20.50 o                         
  12   3   8          4.33        -15.03        15.03 o                         
  13   3   8         89.72        122.36        20.66 o                         
  14   3   8       1518.78       1300.47        22.37 o                         
 -19   4   8        220.85        224.87        15.89 o                         
 -18   4   8        990.57       1062.41        25.45 o                         
 -17   4   8         97.65         90.19        16.89 o                         
 -16   4   8        453.46        560.12        25.62 o                         
 -15   4   8         28.01         30.48        20.73 o                         
 -14   4   8       1413.69       1517.20        40.48 o                         
 -13   4   8       7527.14       7000.70        86.23 o                         
 -12   4   8       1270.61       1132.89        38.40 o                         
 -11   4   8       4799.46       4728.86       137.99 o                         
 -10   4   8        100.35        141.67        52.67 o                         
  -9   4   8        166.84        292.67        65.29 o                         
  -8   4   8         38.75         74.70        44.34 o                         
  -7   4   8        652.96        703.30        70.76 o                         
  -6   4   8       8687.04       9641.94       192.15 o                         
  -5   4   8        548.95        726.26        56.49 o                         
  -4   4   8       1044.56        966.09        61.49 o                         
  -3   4   8       1185.89       1139.51        40.71 o                         
  -2   4   8       4562.99       4471.03        94.00 o                         
  -1   4   8       2246.51       1961.10        62.40 o                         
   0   4   8       2680.12       2594.54        88.33 o                         
   1   4   8      18192.93      17493.99       486.29 o                         
   2   4   8         59.73        152.41        31.11 o                         
   3   4   8       6795.31       6487.60       153.91 o                         
   4   4   8       2317.93       1830.94        88.91 o                         
   5   4   8        127.09        124.71        22.29 o                         
   6   4   8       1654.88       1747.99        48.82 o                         
   7   4   8       2828.64       2959.51        54.06 o                         
   8   4   8         97.33        168.05        23.47 o                         
   9   4   8       1039.08       1215.42        41.99 o                         
  10   4   8       1144.38       1322.55        32.17 o                         
  11   4   8        145.57         90.35        19.25 o                         
  12   4   8       3863.60       3439.06        49.87 o                         
  13   4   8        187.97        245.92        18.41 o                         
 -19   5   8        706.25        634.64        31.62 o                         
 -18   5   8         25.57         31.67        12.42 o                         
 -17   5   8        456.81        509.94        23.12 o                         
 -16   5   8        152.85        130.14        19.33 o                         
 -15   5   8       1484.42       1362.36        35.26 o                         
 -14   5   8        439.19        527.04        26.93 o                         
 -13   5   8         51.19         55.65        22.70 o                         
 -12   5   8       4576.11       4641.37        66.67 o                         
 -11   5   8       1327.67       1393.15        48.05 o                         
 -10   5   8       1819.06       1923.99        56.29 o                         
  -9   5   8         35.64        116.83        50.87 o                         
  -8   5   8       3605.31       3921.84       158.95 o                         
  -7   5   8        291.89        271.04        53.16 o                         
  -6   5   8        815.18       1082.28        69.61 o                         
  -5   5   8       4496.16       4944.11       138.64 o                         
  -4   5   8         27.34         49.60        32.11 o                         
  -3   5   8        697.70        850.66        42.67 o                         
  -2   5   8        550.65        579.52        39.57 o                         
  -1   5   8      14602.64      14667.60       181.57 o                         
   0   5   8       5099.59       5033.68       127.89 o                         
   1   5   8       3361.33       2925.24        89.42 o                         
   2   5   8       1152.71        969.54        64.25 o                         
   3   5   8        409.54        275.87        50.14 o                         
   4   5   8         93.80         92.87        45.12 o                         
   5   5   8       1827.61       1732.59        55.35 o                         
   6   5   8        696.59        714.14        27.64 o                         
   7   5   8        437.82        504.65        28.28 o                         
   8   5   8        120.39        156.80        20.82 o                         
   9   5   8        264.65        289.96        25.75 o                         
  10   5   8       1333.70       1414.46        31.74 o                         
  11   5   8       2224.95       2066.30        34.86 o                         
  12   5   8        146.08        172.06        21.94 o                         
  13   5   8        145.44        179.41        14.48 o                         
 -18   6   8         19.36          2.82        10.08 o                         
 -17   6   8        137.88        150.89        20.03 o                         
 -16   6   8        316.70        321.13        22.68 o                         
 -15   6   8        339.68        336.94        20.21 o                         
 -14   6   8          6.77          9.35        19.27 o                         
 -13   6   8        507.78        511.48        33.70 o                         
 -12   6   8       1024.53        855.84        33.98 o                         
 -11   6   8       1104.03       1120.22        34.68 o                         
 -10   6   8        698.39        681.23        29.57 o                         
  -9   6   8       1004.31       1060.91        40.79 o                         
  -8   6   8        441.57        400.11        66.96 o                         
  -7   6   8        402.11        462.49        64.25 o                         
  -6   6   8        803.66        699.74        74.20 o                         
  -5   6   8         43.22         28.02        33.92 o                         
  -4   6   8        822.51        677.14        57.71 o                         
  -3   6   8       1287.03       1546.48        63.43 o                         
  -2   6   8       1348.59       1256.55        55.34 o                         
  -1   6   8        375.52        315.07        41.51 o                         
   0   6   8       2900.16       2529.40        95.38 o                         
   1   6   8        151.22         87.18        35.45 o                         
   2   6   8         15.44         13.60        28.93 o                         
   3   6   8       1311.33       1238.96        70.16 o                         
   4   6   8        978.68       1055.90        28.61 o                         
   5   6   8         58.61         95.03        21.66 o                         
   6   6   8        314.26        359.87        21.12 o                         
   7   6   8       1276.00       1498.78        47.18 o                         
   8   6   8        259.90        418.18        40.90 o                         
   9   6   8          0.55         26.95        17.59 o                         
  10   6   8       1112.87       1142.82        29.98 o                         
  11   6   8        545.24        493.22        24.42 o                         
  12   6   8        190.66        181.93        22.75 o                         
  13   6   8         10.18         27.98        10.31 o                         
 -18   7   8        125.55         97.58        17.31 o                         
 -17   7   8        645.09        614.33        20.70 o                         
 -16   7   8        611.95        576.49        24.24 o                         
 -15   7   8        707.12        791.30        28.11 o                         
 -14   7   8       2390.57       2549.34        44.97 o                         
 -13   7   8         17.19         27.14        17.55 o                         
 -12   7   8        368.22        385.91        27.76 o                         
 -11   7   8       5555.11       5398.21        77.63 o                         
 -10   7   8       2272.65       2336.86        51.20 o                         
  -9   7   8          6.83         19.06        18.10 o                         
  -8   7   8       1056.68        939.81        47.94 o                         
  -7   7   8        196.41        270.54        57.91 o                         
  -6   7   8       3972.05       4053.13       208.57 o                         
  -5   7   8       1910.02       1996.07        96.31 o                         
  -4   7   8        444.85        507.56        54.59 o                         
  -3   7   8       2088.37       1841.70        71.68 o                         
  -2   7   8       1434.90       1505.35        63.60 o                         
  -1   7   8        221.93        237.89        49.16 o                         
   0   7   8       1035.07        889.24        61.68 o                         
   1   7   8       2499.27       2432.35        99.79 o                         
   2   7   8        534.45        543.03        57.26 o                         
   3   7   8         11.05         24.44        14.10 o                         
   4   7   8        670.06        719.48        24.87 o                         
   5   7   8       1896.20       1882.62        49.05 o                         
   6   7   8        224.20        222.71        29.55 o                         
   7   7   8        846.71        943.62        47.83 o                         
   8   7   8        403.62        489.61        35.16 o                         
   9   7   8         89.64         69.20        17.72 o                         
  10   7   8         13.25          4.60        13.39 o                         
  11   7   8        164.63        127.25        21.65 o                         
  12   7   8        146.55        167.20        19.38 o                         
 -17   8   8        258.29        252.23        15.39 o                         
 -16   8   8         55.41         81.66        15.29 o                         
 -15   8   8        166.71        194.40        16.64 o                         
 -14   8   8       1790.26       1721.74        32.49 o                         
 -13   8   8       3593.49       3595.55        59.23 o                         
 -12   8   8        469.81        489.11        27.95 o                         
 -11   8   8         96.11        154.65        24.06 o                         
 -10   8   8        203.96        185.95        23.06 o                         
  -9   8   8        877.29       1045.42        31.55 o                         
  -8   8   8       1341.08       1296.34        38.65 o                         
  -7   8   8       8398.05       7698.40       239.95 o                         
  -6   8   8       9269.22       8494.21       141.04 o                         
  -5   8   8        130.93        166.91        52.37 o                         
  -4   8   8         77.86         72.25        34.07 o                         
  -3   8   8        136.06        107.88        33.61 o                         
  -2   8   8       8613.52       8539.57       185.82 o                         
  -1   8   8         24.11         44.01        34.83 o                         
   0   8   8       1592.31       1604.56        98.38 o                         
   1   8   8         52.57         46.68        14.86 o                         
   2   8   8        556.80        492.53        20.09 o                         
   3   8   8       1523.85       1616.67        44.42 o                         
   4   8   8        124.24        138.77        15.93 o                         
   5   8   8       1905.88       1957.54        63.91 o                         
   6   8   8       1694.25       1792.29        63.58 o                         
   7   8   8       2161.19       2310.93        63.27 o                         
   8   8   8        504.24        561.25        38.20 o                         
   9   8   8        552.56        563.01        26.67 o                         
  10   8   8         94.70         61.97        20.48 o                         
  11   8   8         27.94         24.35        28.94 o                         
  12   8   8         72.66         86.55        10.90 o                         
 -17   9   8        352.25        310.26        22.85 o                         
 -16   9   8       1559.70       1507.92        31.95 o                         
 -15   9   8        621.22        652.52        23.80 o                         
 -14   9   8         97.61         65.74        19.66 o                         
 -13   9   8         48.03         39.57        17.57 o                         
 -12   9   8        136.29        144.40        21.66 o                         
 -11   9   8        198.48        234.50        26.80 o                         
 -10   9   8       1472.65       1567.90        45.08 o                         
  -9   9   8       3724.13       3581.76        63.38 o                         
  -8   9   8        312.71        358.17        25.23 o                         
  -7   9   8        257.84        250.82        23.43 o                         
  -6   9   8       4727.47       4457.23        75.01 o                         
  -5   9   8       8610.50       8446.98        92.24 o                         
  -4   9   8          5.01          3.08        14.49 o                         
  -3   9   8       2544.14       2539.28        41.09 o                         
  -2   9   8        338.23        340.69        19.03 o                         
  -1   9   8       2462.20       2566.27        38.56 o                         
   0   9   8       1826.43       1936.43        36.25 o                         
   1   9   8        323.97        299.45        17.46 o                         
   2   9   8        126.41        178.16        14.97 o                         
   3   9   8        262.16        291.84        20.02 o                         
   4   9   8       1512.38       1582.93        43.42 o                         
   5   9   8        871.84        965.11        38.06 o                         
   6   9   8       4709.76       4937.39       106.81 o                         
   7   9   8       1317.56       1321.18        40.07 o                         
   8   9   8        447.90        508.90        58.70 o                         
   9   9   8         69.64         58.09        17.73 o                         
  10   9   8        159.36        138.54        24.60 o                         
  11   9   8        273.50        244.11        19.28 o                         
 -16  10   8        113.68        129.37        14.38 o                         
 -15  10   8          7.78         11.59        11.78 o                         
 -14  10   8        159.37        172.74        19.50 o                         
 -13  10   8       1507.51       1412.24        51.53 o                         
 -12  10   8          0.94        -17.16        23.05 o                         
 -11  10   8         45.61         -6.20        31.21 o                         
 -10  10   8         13.38          2.13        24.97 o                         
  -9  10   8         70.36         63.48        22.17 o                         
  -8  10   8       2673.61       2509.21        42.30 o                         
  -7  10   8        951.92        974.28        31.38 o                         
  -6  10   8         25.16         -3.05        16.25 o                         
  -5  10   8        203.32        152.26        18.89 o                         
  -4  10   8        198.99        220.58        18.21 o                         
  -3  10   8        162.67        204.17        19.51 o                         
  -2  10   8       2030.81       1851.09        40.99 o                         
  -1  10   8          8.02         38.45        18.95 o                         
   0  10   8         36.62         20.61        20.16 o                         
   1  10   8         62.53         33.07        17.88 o                         
   2  10   8        252.11        225.53        18.39 o                         
   3  10   8        302.33        255.61        18.33 o                         
   4  10   8       4159.85       4246.92        99.10 o                         
   5  10   8        455.40        519.00        34.12 o                         
   6  10   8         49.70         57.33        17.06 o                         
   7  10   8        813.04        881.07        41.77 o                         
   8  10   8         50.50         48.04        18.29 o                         
   9  10   8         34.42         33.29        14.04 o                         
  10  10   8        444.53        483.01        30.24 o                         
  11  10   8        335.15        270.58        24.66 o                         
 -15  11   8         49.60         49.48        12.22 o                         
 -14  11   8        798.58        790.01        22.93 o                         
 -13  11   8        494.33        532.32        24.87 o                         
 -12  11   8         48.07         25.19        18.43 o                         
 -11  11   8          1.76         -6.12        21.21 o                         
 -10  11   8        448.49        510.48        33.25 o                         
  -9  11   8        586.89        624.17        35.92 o                         
  -8  11   8         20.54         -6.49        28.51 o                         
  -7  11   8          8.86         -7.67        24.80 o                         
  -6  11   8        618.90        642.44        28.91 o                         
  -5  11   8        608.63        574.29        26.52 o                         
  -4  11   8        445.09        434.21        26.55 o                         
  -3  11   8       2758.03       2732.21        50.79 o                         
  -2  11   8        725.96        806.49        34.33 o                         
  -1  11   8         78.41        101.18        25.36 o                         
   0  11   8        969.46        867.08        29.61 o                         
   1  11   8        880.39        865.08        31.55 o                         
   2  11   8       1322.82       1257.45        41.83 o                         
   3  11   8          5.24         13.71        16.73 o                         
   4  11   8        179.95        239.56        23.55 o                         
   5  11   8          1.86         23.79        25.80 o                         
   6  11   8         51.02         56.50        14.02 o                         
   7  11   8         96.70        102.26        25.87 o                         
   8  11   8       1701.30       1598.63        47.80 o                         
   9  11   8         51.67         53.82        16.56 o                         
  10  11   8        221.94        190.18        17.48 o                         
 -14  12   8        753.59        753.71        23.83 o                         
 -13  12   8        194.53        187.65        18.55 o                         
 -12  12   8        160.04        159.13        18.07 o                         
 -11  12   8        804.72        862.03        32.82 o                         
 -10  12   8        255.33        229.99        24.98 o                         
  -9  12   8       1848.71       1941.81        63.21 o                         
  -8  12   8         56.35         54.39        29.92 o                         
  -7  12   8        375.29        318.93        26.79 o                         
  -6  12   8       1055.42       1051.61        34.54 o                         
  -5  12   8         26.95         26.71        23.52 o                         
  -4  12   8       1096.45       1088.88        39.41 o                         
  -3  12   8        607.11        642.02        41.72 o                         
  -2  12   8         69.74         72.69        26.67 o                         
  -1  12   8        201.69        197.20        26.35 o                         
   0  12   8       1796.14       1825.66        56.24 o                         
   1  12   8        718.63        698.84        23.99 o                         
   2  12   8       4511.81       4479.06        71.17 o                         
   3  12   8        302.78        301.27        19.09 o                         
   4  12   8         72.05        105.94        20.81 o                         
   5  12   8       1961.78       1941.85        29.89 o                         
   6  12   8          7.60         10.12        13.17 o                         
   7  12   8         44.51        123.30        41.68 o                         
   8  12   8        846.39        716.43        19.88 o                         
   9  12   8        186.91        139.13        16.27 o                         
 -13  13   8         23.06         21.37        13.48 o                         
 -12  13   8        822.32        822.32        25.16 o                         
 -11  13   8       1991.66       2067.44        42.42 o                         
 -10  13   8        910.53        901.46        27.87 o                         
  -9  13   8        406.80        498.13        31.64 o                         
  -8  13   8         40.90         49.18        27.90 o                         
  -7  13   8         24.17         50.36        27.17 o                         
  -6  13   8         40.95        106.79        24.34 o                         
  -5  13   8        249.65        259.60        30.84 o                         
  -4  13   8          3.35         30.51        25.44 o                         
  -3  13   8       1118.05       1109.56        46.84 o                         
  -2  13   8         14.71         -4.32        24.50 o                         
  -1  13   8        189.90        216.76        25.74 o                         
   0  13   8         21.21         50.77        20.18 o                         
   1  13   8         30.84         59.37        18.32 o                         
   2  13   8       1808.07       1731.91        49.20 o                         
   3  13   8        720.64        803.55        25.82 o                         
   4  13   8        603.20        562.25        31.37 o                         
   5  13   8        245.57        227.56        14.68 o                         
   6  13   8        169.07        224.16        36.74 o                         
   7  13   8       1535.63       1367.71        54.97 o                         
   8  13   8        695.87        563.99        43.96 o                         
 -12  14   8        407.56        293.96        19.75 o                         
 -11  14   8         36.71         40.22        12.69 o                         
 -10  14   8          6.52          9.47        13.70 o                         
  -9  14   8        314.74        328.33        24.28 o                         
  -8  14   8        315.86        347.87        41.35 o                         
  -7  14   8        271.79        273.89        34.38 o                         
  -6  14   8        695.10        755.27        29.90 o                         
  -5  14   8        390.86        440.31        28.67 o                         
  -4  14   8        553.38        661.11        49.62 o                         
  -3  14   8        138.43        116.66        17.18 o                         
  -2  14   8        126.11        140.86        23.15 o                         
  -1  14   8       1539.76       1608.17        60.10 o                         
   0  14   8         10.40         42.57        24.60 o                         
   1  14   8        388.19        388.36        42.81 o                         
   2  14   8         42.13         66.71        43.93 o                         
   3  14   8         14.51          7.01        30.09 o                         
   4  14   8        766.27        791.40        49.67 o                         
   5  14   8        944.58        956.20        87.67 o                         
   6  14   8          1.92         24.14        18.62 o                         
 -10  15   8        174.26        160.86        19.38 o                         
  -9  15   8        202.59        179.55        14.13 o                         
  -8  15   8        258.13        249.46        20.43 o                         
  -7  15   8        159.58        138.43        20.28 o                         
  -6  15   8          4.68         -3.86        17.67 o                         
  -5  15   8         75.26         65.61        19.07 o                         
  -4  15   8         13.55          9.21        15.93 o                         
  -3  15   8         22.15         24.93        19.27 o                         
  -2  15   8          4.07         30.53        19.47 o                         
  -1  15   8        191.29        191.56        33.28 o                         
   0  15   8         53.83        104.74        29.48 o                         
   1  15   8        315.57        280.19        25.87 o                         
   2  15   8        111.92         97.39        28.84 o                         
   3  15   8         19.89        202.48        62.30 o                         
   4  15   8        316.05        370.83        47.28 o                         
   5  15   8          3.02          8.78        25.37 o                         
  -8  16   8       1134.67       1029.93       188.49 o                         
  -7  16   8        417.87        360.48        27.68 o                         
  -6  16   8         28.79         13.66        11.05 o                         
  -5  16   8        628.81        649.69        30.55 o                         
  -4  16   8        472.50        468.74        27.02 o                         
  -3  16   8         88.81        107.51        15.32 o                         
  -2  16   8        727.29        712.75        26.42 o                         
  -1  16   8          1.86         15.00        11.50 o                         
   0  16   8        403.52        339.84        29.97 o                         
   1  16   8        598.50        576.45        45.19 o                         
   2  16   8         30.86         56.20        24.81 o                         
 -19   1   9         36.86         25.97        10.52 o                         
 -18   1   9       2074.02       2222.05        33.06 o                         
 -17   1   9          3.32          4.31        16.04 o                         
 -16   1   9        791.25        816.56        28.59 o                         
 -15   1   9        299.79        363.97        22.44 o                         
 -14   1   9         78.66         64.96        18.51 o                         
 -13   1   9        305.65        286.16        19.47 o                         
 -12   1   9        931.97        950.47        24.55 o                         
 -11   1   9        565.18        663.16        31.78 o                         
 -10   1   9        790.35       1001.40        68.38 o                         
  -9   1   9       6230.58       6232.33       157.34 o                         
  -8   1   9          4.63         19.38        29.59 o                         
  -7   1   9         59.52        103.51        24.91 o                         
  -6   1   9        122.64        100.74        24.13 o                         
  -5   1   9        202.74        114.44        23.76 o                         
  -4   1   9       1054.58       1090.86        49.35 o                         
  -3   1   9        308.76        414.23        31.59 o                         
  -2   1   9        138.26        122.94        27.23 o                         
  -1   1   9        993.23       1152.14        63.95 o                         
   0   1   9        737.99        946.76        60.64 o                         
   1   1   9       2295.44       1856.29        67.51 o                         
   2   1   9       8184.13       7212.43       176.27 o                         
   3   1   9       1115.82        929.30       102.10 o                         
   4   1   9        318.65        258.73        72.74 o                         
   5   1   9       2461.10       2592.72        73.84 o                         
   6   1   9          9.08         -2.87        17.81 o                         
   7   1   9       3553.90       3627.02       105.78 o                         
   8   1   9        285.17        334.16        32.89 o                         
   9   1   9         62.98        101.46        28.58 o                         
  10   1   9        117.49        177.63        22.34 o                         
  11   1   9        486.36        410.99        28.46 o                         
  12   1   9        369.48        401.96        20.95 o                         
  13   1   9        209.87        175.14        13.92 o                         
 -19   2   9        182.17        197.67        15.63 o                         
 -18   2   9        958.11       1035.11        26.41 o                         
 -17   2   9       3090.79       3173.10        43.10 o                         
 -16   2   9        298.57        293.20        21.55 o                         
 -15   2   9        508.07        511.37        27.11 o                         
 -14   2   9         21.19         24.42        18.13 o                         
 -13   2   9        745.17        647.09        25.93 o                         
 -12   2   9        729.83        613.67        24.09 o                         
 -11   2   9        175.58        155.86        20.03 o                         
 -10   2   9        821.67        772.56        82.30 o                         
  -9   2   9        703.20        629.53        72.43 o                         
  -8   2   9         92.38         86.61        31.21 o                         
  -7   2   9         53.75         96.28        25.59 o                         
  -6   2   9      37922.48      39169.06       533.51 o                         
  -5   2   9       5706.91       5296.04       101.97 o                         
  -4   2   9       6863.11       7529.12       109.78 o                         
  -3   2   9        939.02        962.15        37.96 o                         
  -2   2   9         82.76        124.57        27.50 o                         
  -1   2   9       4977.62       4780.43       109.45 o                         
   0   2   9        283.01        200.70        32.70 o                         
   1   2   9       7070.98       6702.92       136.13 o                         
   2   2   9         80.73         86.16        28.55 o                         
   3   2   9       1748.89       1563.41        76.94 o                         
   4   2   9       8542.65       7958.85       215.62 o                         
   5   2   9       3419.69       3305.82        83.25 o                         
   6   2   9       3512.43       3440.72        82.26 o                         
   7   2   9        190.92        217.82        24.00 o                         
   8   2   9       1098.17       1182.33        36.44 o                         
   9   2   9         33.15         82.49        23.19 o                         
  10   2   9        772.61        832.76        29.39 o                         
  11   2   9       1837.24       1591.95        30.29 o                         
  12   2   9         63.09         58.01        15.49 o                         
  13   2   9        515.92        435.55        21.05 o                         
 -19   3   9         33.18         39.76        12.13 o                         
 -18   3   9        605.53        620.50        23.60 o                         
 -17   3   9         63.25         46.47        15.96 o                         
 -16   3   9       2241.91       2219.77        46.02 o                         
 -15   3   9        120.56        169.24        23.21 o                         
 -14   3   9         45.58         51.91        19.17 o                         
 -13   3   9       2535.55       2383.11        57.41 o                         
 -12   3   9       1739.49       1669.76        80.24 o                         
 -11   3   9         87.78        107.93        18.88 o                         
 -10   3   9        464.04        400.74        64.73 o                         
  -9   3   9       6658.24       7271.26       218.31 o                         
  -8   3   9         35.12         25.04        41.78 o                         
  -7   3   9         75.36        117.84        37.23 o                         
  -6   3   9         27.20         43.37        31.17 o                         
  -5   3   9        317.50        443.76        37.16 o                         
  -4   3   9       5149.32       5146.45       112.42 o                         
  -3   3   9        741.94        862.11        40.43 o                         
  -2   3   9       6893.57       6139.21       111.65 o                         
  -1   3   9       1940.86       1522.18        55.67 o                         
   0   3   9       1433.25       1043.46        58.76 o                         
   1   3   9       4507.88       4150.87       100.30 o                         
   2   3   9       1492.09       1310.11        69.08 o                         
   3   3   9       3029.01       2887.51       105.94 o                         
   4   3   9        237.06        212.93        44.18 o                         
   5   3   9        100.37        112.89        17.08 o                         
   6   3   9        408.62        444.11        23.91 o                         
   7   3   9       1272.70       1384.40        46.38 o                         
   8   3   9          5.59         77.91        24.01 o                         
   9   3   9       1532.50       1661.29        38.71 o                         
  10   3   9        131.27        163.76        18.10 o                         
  11   3   9         52.77         62.54        14.89 o                         
  12   3   9        350.78        258.66        16.27 o                         
  13   3   9        990.62        975.94        22.06 o                         
 -19   4   9        128.29        151.20        14.55 o                         
 -18   4   9         58.80         44.54        12.42 o                         
 -17   4   9        348.87        359.66        24.23 o                         
 -16   4   9        903.40        902.35        35.68 o                         
 -15   4   9       1433.10       1607.73        47.63 o                         
 -14   4   9        711.06        654.36        29.03 o                         
 -13   4   9         47.02         37.58        22.59 o                         
 -12   4   9         25.95         31.30        19.26 o                         
 -11   4   9        266.73        285.34        21.02 o                         
 -10   4   9       3058.19       2746.01       100.23 o                         
  -9   4   9        486.67        543.85        71.08 o                         
  -8   4   9       3169.11       3159.60       143.82 o                         
  -7   4   9         71.67         65.36        34.30 o                         
  -6   4   9       6864.90       7255.14       171.78 o                         
  -5   4   9       1086.15        859.78        63.12 o                         
  -4   4   9       3088.79       3299.77        97.98 o                         
  -3   4   9        399.34        345.22        34.56 o                         
  -2   4   9       3677.22       3580.16        88.09 o                         
  -1   4   9        532.13        590.04        48.11 o                         
   0   4   9        651.89        535.54        48.27 o                         
   1   4   9       3332.21       3284.44       103.97 o                         
   2   4   9        284.51        259.10        41.45 o                         
   3   4   9        366.39        296.94        45.29 o                         
   4   4   9          8.24          9.76        18.69 o                         
   5   4   9       3471.33       3384.31        75.63 o                         
   6   4   9        203.17        185.48        22.44 o                         
   7   4   9        183.89        212.04        24.85 o                         
   8   4   9       2351.61       2633.29        57.64 o                         
   9   4   9        457.48        445.13        22.45 o                         
  10   4   9        106.45         79.88        17.87 o                         
  11   4   9         18.37         -4.43        15.38 o                         
  12   4   9        644.32        612.77        27.74 o                         
  13   4   9         39.48         77.76         9.84 o                         
 -19   5   9        278.30        262.82        19.86 o                         
 -18   5   9        180.86        205.63        14.59 o                         
 -17   5   9         89.42         73.17        15.52 o                         
 -16   5   9         32.94         28.20        17.17 o                         
 -15   5   9        967.09        897.19        27.40 o                         
 -14   5   9       1546.15       1511.10        42.21 o                         
 -13   5   9          4.89          1.64        22.67 o                         
 -12   5   9        599.42        693.45        30.97 o                         
 -11   5   9       1256.69       1125.14        47.06 o                         
 -10   5   9        366.49        381.70        22.85 o                         
  -9   5   9        305.99        235.75        58.12 o                         
  -8   5   9        240.07        339.84        61.91 o                         
  -7   5   9        340.42        275.18        55.65 o                         
  -6   5   9       9190.21      10269.28       213.40 o                         
  -5   5   9         34.40         40.61        32.57 o                         
  -4   5   9       2595.13       2549.17        90.25 o                         
  -3   5   9        926.76       1071.98        48.60 o                         
  -2   5   9        113.60        103.57        26.75 o                         
  -1   5   9       2230.00       2350.70        90.67 o                         
   0   5   9       5497.92       5406.09       156.30 o                         
   1   5   9        162.41        157.60        39.43 o                         
   2   5   9        192.35        205.96        37.31 o                         
   3   5   9        139.93        125.98        46.06 o                         
   4   5   9         38.19         76.31        16.56 o                         
   5   5   9       1568.37       1589.16        67.22 o                         
   6   5   9        643.97        747.83        27.65 o                         
   7   5   9       1489.87       1800.07        73.98 o                         
   8   5   9        428.81        495.22        25.86 o                         
   9   5   9       3770.23       3769.46        81.57 o                         
  10   5   9        491.53        476.84        19.74 o                         
  11   5   9       2297.99       2058.64        34.13 o                         
  12   5   9       1394.73       1226.41        32.15 o                         
  13   5   9       2017.81       1753.01        52.49 o                         
 -18   6   9         67.10         65.77        10.04 o                         
 -17   6   9        148.35        137.18        16.27 o                         
 -16   6   9         55.28         54.03        16.40 o                         
 -15   6   9        538.43        530.30        23.32 o                         
 -14   6   9       1326.15       1342.25        36.73 o                         
 -13   6   9       6797.18       7002.37       137.97 o                         
 -12   6   9       1014.90        927.79        31.82 o                         
 -11   6   9         53.52         39.06        20.02 o                         
 -10   6   9       2299.96       2149.79        75.19 o                         
  -9   6   9         78.35        146.24        21.18 o                         
  -8   6   9       7270.17       7731.78       261.29 o                         
  -7   6   9       1114.00       1124.46        93.42 o                         
  -6   6   9         79.40        118.93        39.81 o                         
  -5   6   9        117.22        169.67        41.53 o                         
  -4   6   9        835.29        794.77        56.94 o                         
  -3   6   9       2651.32       2350.51        79.62 o                         
  -2   6   9       4672.95       4773.95       115.61 o                         
  -1   6   9       7314.32       6810.25       156.79 o                         
   0   6   9       2257.81       2324.95        95.70 o                         
   1   6   9       4699.28       4666.10       138.82 o                         
   2   6   9        658.61        606.99        39.68 o                         
   3   6   9       1472.54       1755.28        29.74 o                         
   4   6   9        189.69        287.00        29.43 o                         
   5   6   9        771.03        647.99        27.19 o                         
   6   6   9        384.57        456.33        23.23 o                         
   7   6   9        295.76        357.44        31.31 o                         
   8   6   9        162.06        157.07        18.11 o                         
   9   6   9         78.43         61.25        18.44 o                         
  10   6   9        230.56        196.92        18.11 o                         
  11   6   9        873.82        801.01        23.46 o                         
  12   6   9        732.80        727.66        32.82 o                         
 -18   7   9         34.71         26.01        12.10 o                         
 -17   7   9        190.00        182.18        13.50 o                         
 -16   7   9        481.56        497.34        21.00 o                         
 -15   7   9          5.89          7.69        15.80 o                         
 -14   7   9       3587.10       3908.20        62.33 o                         
 -13   7   9         60.64         76.41        20.30 o                         
 -12   7   9        312.21        299.34        23.89 o                         
 -11   7   9       5668.19       5288.73        72.95 o                         
 -10   7   9        904.42        818.18        30.14 o                         
  -9   7   9       2776.23       2524.34       113.45 o                         
  -8   7   9         12.05         43.16        18.83 o                         
  -7   7   9        918.26        991.15        38.30 o                         
  -6   7   9        418.72        433.38        66.06 o                         
  -5   7   9       5786.04       6121.94       169.56 o                         
  -4   7   9        323.77        310.52        43.10 o                         
  -3   7   9       5366.26       5947.55       142.66 o                         
  -2   7   9       4398.03       4245.13       130.95 o                         
  -1   7   9        147.65        124.53        45.01 o                         
   0   7   9       7479.92       7162.23       244.13 o                         
   1   7   9        149.22        170.63        16.82 o                         
   2   7   9       1025.29        995.99        22.37 o                         
   3   7   9        234.26        298.54        20.40 o                         
   4   7   9        709.13        727.51        35.98 o                         
   5   7   9       5672.29       5522.00        93.58 o                         
   6   7   9        985.01       1234.15        52.10 o                         
   7   7   9       2383.84       2550.90        67.95 o                         
   8   7   9        131.64        157.60        18.98 o                         
   9   7   9       2733.20       2718.83        49.41 o                         
  10   7   9        173.35        195.62        18.84 o                         
  11   7   9       1442.04       1213.03        40.80 o                         
  12   7   9        548.11        544.05        19.16 o                         
 -17   8   9        694.00        715.53        21.66 o                         
 -16   8   9        309.26        317.38        15.66 o                         
 -15   8   9       2084.93       2123.31        34.88 o                         
 -14   8   9         91.48         79.31        17.75 o                         
 -13   8   9        164.40        156.57        18.94 o                         
 -12   8   9        127.27        105.33        18.88 o                         
 -11   8   9       1631.48       1581.40        41.96 o                         
 -10   8   9        227.39        221.91        23.22 o                         
  -9   8   9       2837.98       2813.20        58.00 o                         
  -8   8   9         10.08         12.12        20.33 o                         
  -7   8   9        123.24         91.41        19.76 o                         
  -6   8   9        286.08        255.58        19.14 o                         
  -5   8   9       1957.15       1929.91        36.93 o                         
  -4   8   9        181.77        145.56        18.30 o                         
  -3   8   9       1459.40       1507.35        37.27 o                         
  -2   8   9       2548.58       2663.44        51.04 o                         
  -1   8   9         58.91         72.64        16.28 o                         
   0   8   9       3613.78       3621.23        46.15 o                         
   1   8   9         41.52         46.41        14.61 o                         
   2   8   9        300.38        340.49        18.50 o                         
   3   8   9        427.58        500.48        21.62 o                         
   4   8   9       1711.75       1784.50        48.18 o                         
   5   8   9        314.14        445.02        56.28 o                         
   6   8   9       3324.66       3876.21       104.75 o                         
   7   8   9         48.51        125.94        21.68 o                         
   8   8   9        411.83        306.42        25.32 o                         
   9   8   9         87.21         36.52        16.40 o                         
  10   8   9        333.33        238.35        22.28 o                         
  11   8   9        935.71        847.70        32.84 o                         
 -17   9   9       1151.41       1199.36        31.61 o                         
 -16   9   9        344.89        386.49        17.92 o                         
 -15   9   9         86.59        103.66        15.50 o                         
 -14   9   9        388.63        380.78        22.37 o                         
 -13   9   9         54.01         24.62        18.03 o                         
 -12   9   9       1267.00       1376.65        46.41 o                         
 -11   9   9       3810.18       3762.90       112.75 o                         
 -10   9   9        202.37        206.31        26.88 o                         
  -9   9   9        473.93        494.11        30.62 o                         
  -8   9   9        972.49        809.62        56.86 o                         
  -7   9   9       3465.62       3711.98        77.91 o                         
  -6   9   9        104.85        148.73        19.94 o                         
  -5   9   9        178.63        182.30        18.35 o                         
  -4   9   9       1706.95       1578.06        37.98 o                         
  -3   9   9         21.55         39.98        17.16 o                         
  -2   9   9       2281.28       2316.29        40.77 o                         
  -1   9   9        657.48        618.75        21.85 o                         
   0   9   9        686.25        666.12        21.27 o                         
   1   9   9       1618.24       1521.99        32.47 o                         
   2   9   9         15.56         52.99        16.33 o                         
   3   9   9        226.82        267.82        18.72 o                         
   4   9   9        147.70        301.24        22.96 o                         
   5   9   9        155.17        141.76        24.26 o                         
   6   9   9         66.29         48.75        22.74 o                         
   7   9   9       1389.60       1336.82        50.79 o                         
   8   9   9        280.00        240.03        36.31 o                         
   9   9   9        122.79         79.57        15.29 o                         
  10   9   9         16.48         37.92        19.19 o                         
  11   9   9         10.45         19.52        15.55 o                         
 -16  10   9        610.65        595.69        38.65 o                         
 -15  10   9       1823.25       1989.63        67.91 o                         
 -14  10   9         60.20         54.22        16.69 o                         
 -13  10   9         35.89         38.26        20.99 o                         
 -12  10   9        529.56        580.87        30.60 o                         
 -11  10   9       1074.99       1141.72        59.83 o                         
 -10  10   9        352.26        384.67        25.95 o                         
  -9  10   9        672.75        613.47        30.23 o                         
  -8  10   9       4183.74       4272.68        71.82 o                         
  -7  10   9       4661.29       4531.56        89.83 o                         
  -6  10   9        144.96        128.27        21.29 o                         
  -5  10   9         65.63         63.80        18.90 o                         
  -4  10   9       2827.34       2908.04        57.77 o                         
  -3  10   9        575.56        583.00        27.82 o                         
  -2  10   9       4189.41       4052.26       155.89 o                         
  -1  10   9        182.76        213.80        21.22 o                         
   0  10   9       1466.56       1401.48        29.62 o                         
   1  10   9        679.96        765.40        31.62 o                         
   2  10   9        221.64        209.90        18.80 o                         
   3  10   9         73.18        111.91        14.88 o                         
   4  10   9       5169.15       4952.11       104.36 o                         
   5  10   9        133.71        174.24        20.75 o                         
   6  10   9       1502.57       1435.47        50.41 o                         
   7  10   9        487.23        443.93        20.12 o                         
   8  10   9       1740.46       1821.21        53.82 o                         
   9  10   9        413.44        378.67        18.44 o                         
  10  10   9         34.88         44.54        17.80 o                         
 -15  11   9        388.40        361.79        16.64 o                         
 -14  11   9        169.49        178.65        15.18 o                         
 -13  11   9        110.03         94.30        17.00 o                         
 -12  11   9       4164.04       4443.72        70.40 o                         
 -11  11   9       3577.95       3815.14        67.49 o                         
 -10  11   9        499.40        546.99        32.70 o                         
  -9  11   9        896.89        807.50        43.21 o                         
  -8  11   9       1389.24       1601.65        59.82 o                         
  -7  11   9       1712.64       1834.56        86.29 o                         
  -6  11   9        343.49        337.43        26.30 o                         
  -5  11   9        128.37        142.38        24.59 o                         
  -4  11   9       1978.04       1981.55        43.79 o                         
  -3  11   9        502.45        514.05        28.61 o                         
  -2  11   9       2735.21       2789.72        60.52 o                         
  -1  11   9       2813.78       2553.53        55.46 o                         
   0  11   9         80.09        123.08        21.08 o                         
   1  11   9        839.20        840.26        41.33 o                         
   2  11   9       2816.46       2911.86        75.64 o                         
   3  11   9        195.31        272.50        21.78 o                         
   4  11   9        829.21        814.52        36.50 o                         
   5  11   9        895.49        862.19        24.71 o                         
   6  11   9        667.15        673.49        24.79 o                         
   7  11   9       2669.58       2442.57        84.48 o                         
   8  11   9         60.41         39.26        14.22 o                         
   9  11   9        381.48        351.25        25.58 o                         
 -14  12   9        279.72        225.88        12.13 o                         
 -13  12   9         29.07         48.98        13.73 o                         
 -12  12   9         15.61         28.62        18.94 o                         
 -11  12   9        501.86        504.42        26.35 o                         
 -10  12   9        118.62         87.69        27.21 o                         
  -9  12   9        719.09        811.87        36.85 o                         
  -8  12   9         16.99         20.41        23.43 o                         
  -7  12   9        270.07        237.77        29.61 o                         
  -6  12   9         39.64         49.95        21.91 o                         
  -5  12   9        442.47        400.84        26.93 o                         
  -4  12   9        111.51        151.29        27.64 o                         
  -3  12   9        410.06        473.31        31.05 o                         
  -2  12   9        480.78        441.49        33.48 o                         
  -1  12   9       1162.74       1199.81        48.19 o                         
   0  12   9          7.02         51.13        24.59 o                         
   1  12   9         12.42         56.71        21.20 o                         
   2  12   9         15.95         62.79        19.35 o                         
   3  12   9         52.14        127.07        29.96 o                         
   4  12   9        744.78        783.57        38.70 o                         
   5  12   9        144.12        124.17        13.79 o                         
   6  12   9        192.43        256.10        35.92 o                         
   7  12   9          8.03         34.18        12.08 o                         
   8  12   9        278.92        251.16        18.11 o                         
 -13  13   9        126.63        135.44        14.68 o                         
 -12  13   9         92.98         70.87        11.96 o                         
 -11  13   9         43.45         38.90        13.04 o                         
 -10  13   9        163.14        167.28        16.42 o                         
  -9  13   9         77.28         86.80        19.80 o                         
  -8  13   9         16.40         25.91        19.91 o                         
  -7  13   9        187.58        288.32        41.37 o                         
  -6  13   9         38.19        109.68        25.78 o                         
  -5  13   9       1172.70       1258.62        46.70 o                         
  -4  13   9        347.62        454.39        31.93 o                         
  -3  13   9       1228.51       1168.24        48.48 o                         
  -2  13   9         10.91         -2.35        27.47 o                         
  -1  13   9          7.58          9.58        26.67 o                         
   0  13   9        521.73        578.93        24.13 o                         
   1  13   9        124.96        203.18        34.15 o                         
   2  13   9        310.93        393.92        42.09 o                         
   3  13   9         19.69         85.65        60.01 o                         
   4  13   9        572.03        530.88        22.07 o                         
   5  13   9         11.48         55.69        32.29 o                         
   6  13   9         17.04        406.91       139.53 o                         
   7  13   9         14.61         20.17        26.50 o                         
 -11  14   9         30.99         28.38        12.66 o                         
 -10  14   9        118.19        121.48        14.53 o                         
  -9  14   9         59.39         62.75        15.78 o                         
  -8  14   9        674.18        724.78        33.97 o                         
  -7  14   9        147.81        171.35        26.59 o                         
  -6  14   9       1424.50       1553.90        87.36 o                         
  -5  14   9        131.93        180.41        37.53 o                         
  -4  14   9        366.07        340.34        45.78 o                         
  -3  14   9        116.27        152.45        38.43 o                         
  -2  14   9         71.69         79.47        31.93 o                         
  -1  14   9         70.59        124.70        34.35 o                         
   0  14   9        834.06        870.72        37.80 o                         
   1  14   9        554.98        555.73        61.25 o                         
   2  14   9        442.77        514.50        88.97 o                         
   3  14   9        797.95        790.46        67.55 o                         
   4  14   9        331.81        415.29        50.05 o                         
   5  14   9        180.76        429.48       102.22 o                         
 -10  15   9         47.75         18.59        33.18 o                         
  -9  15   9        183.18        160.66        15.38 o                         
  -8  15   9          5.97        -10.73        10.73 o                         
  -7  15   9        378.18        351.68        26.81 o                         
  -6  15   9        375.62        384.37        26.38 o                         
  -5  15   9        215.80        148.09        21.08 o                         
  -4  15   9       1385.58       1391.53        70.52 o                         
  -3  15   9         14.58        -10.14        24.52 o                         
  -2  15   9        294.47        484.78        86.41 o                         
  -1  15   9        521.53        577.92        65.64 o                         
   0  15   9        503.37        638.90        64.09 o                         
   1  15   9        714.57        722.92        74.71 o                         
   2  15   9        118.30         82.05        13.09 o                         
   3  15   9        165.09        212.46        30.01 o                         
   4  15   9        228.22        175.54        29.66 o                         
  -7  16   9         24.19         10.38        13.70 o                         
  -6  16   9         58.74         53.95        16.45 o                         
  -5  16   9         16.38         29.78        12.50 o                         
  -4  16   9        540.73        552.65        22.21 o                         
  -3  16   9        414.92        342.42        17.97 o                         
  -2  16   9          0.53         16.55        13.02 o                         
  -1  16   9        196.80         30.32        18.39 o                         
   0  16   9        201.54        183.87        30.92 o                         
   1  16   9         46.39         19.82        26.00 o                         
 -19   0  10        829.50        892.02        33.11 o                         
 -18   0  10        531.39        552.21        28.57 o                         
 -17   0  10       2182.08       2598.09        61.96 o                         
 -16   0  10       2014.55       2073.14        71.48 o                         
 -15   0  10        831.18        737.88        38.65 o                         
 -14   0  10        695.92        726.43        33.62 o                         
 -13   0  10        226.77        225.62        24.74 o                         
 -12   0  10       1452.08       1352.84        49.13 o                         
 -11   0  10       1762.83       1587.56        63.74 o                         
 -10   0  10        839.94       1005.67        88.65 o                         
  -9   0  10        763.96        933.62       109.29 o                         
  -8   0  10      22950.41      25333.79       553.03 o                         
  -7   0  10      19450.67      18920.02       324.29 o                         
  -6   0  10       6731.09       5796.65       166.22 o                         
  -5   0  10       4602.29       4277.54       140.37 o                         
  -4   0  10       2935.63       2925.24       117.80 o                         
  -3   0  10        223.50        204.31        41.71 o                         
  -2   0  10      22021.57      21011.61       355.58 o                         
  -1   0  10       4844.96       4284.69       249.07 o                         
   0   0  10      13845.91      11733.14       431.69 o                         
   1   0  10       7424.24       6860.40       341.82 o                         
   2   0  10       1697.03       1645.12       182.95 o                         
   3   0  10      12192.82      11759.87       504.26 o                         
   4   0  10       9634.09      10623.75       180.82 o                         
   5   0  10       1724.33       1817.08        52.90 o                         
   6   0  10        196.77        234.09        31.42 o                         
   7   0  10        103.93         96.09        35.89 o                         
   8   0  10         47.30         69.51        43.05 o                         
   9   0  10        166.60        264.20        34.81 o                         
  10   0  10        821.91        847.20        48.45 o                         
  11   0  10        682.68        563.37        41.26 o                         
  12   0  10        194.69        187.71        25.90 o                         
  13   0  10        446.90        373.54        18.69 o                         
 -19   1  10        883.81        949.46        22.42 o                         
 -18   1  10        390.05        342.58        17.05 o                         
 -17   1  10        309.41        281.70        19.83 o                         
 -16   1  10        309.06        359.22        24.07 o                         
 -15   1  10       1596.97       1664.49        42.25 o                         
 -14   1  10         62.85         51.88        20.40 o                         
 -13   1  10        336.22        342.30        20.97 o                         
 -12   1  10       5318.08       5173.77       131.52 o                         
 -11   1  10        215.30        230.39        16.98 o                         
 -10   1  10       3599.93       3745.62       161.19 o                         
  -9   1  10       1694.36       1757.67        85.70 o                         
  -8   1  10        654.67        752.71        65.21 o                         
  -7   1  10        189.52        268.20        33.30 o                         
  -6   1  10       3381.52       3309.62        87.36 o                         
  -5   1  10        479.69        558.47        38.95 o                         
  -4   1  10       2156.22       1885.59        66.06 o                         
  -3   1  10       2664.85       2019.88        69.31 o                         
  -2   1  10         19.73         21.26        21.73 o                         
  -1   1  10         31.08         32.38        22.29 o                         
   0   1  10       7889.14       7579.33       243.22 o                         
   1   1  10      20034.31      17919.73       402.22 o                         
   2   1  10        159.61        184.64        63.43 o                         
   3   1  10        784.50        655.29        95.78 o                         
   4   1  10        456.79        476.28        25.71 o                         
   5   1  10        179.98        207.50        19.11 o                         
   6   1  10        341.34        365.84        28.65 o                         
   7   1  10       1219.90       1360.29        34.76 o                         
   8   1  10       1603.28       1870.04        50.62 o                         
   9   1  10        899.41       1096.65        37.84 o                         
  10   1  10         69.48         59.80        19.26 o                         
  11   1  10         14.47         -2.45        18.03 o                         
  12   1  10        705.57        766.31        31.85 o                         
  13   1  10        984.98        769.17        23.87 o                         
 -19   2  10         67.91         58.92        10.50 o                         
 -18   2  10         15.92         17.51        12.15 o                         
 -17   2  10        116.33        101.36        15.79 o                         
 -16   2  10        571.43        602.51        25.46 o                         
 -15   2  10       5213.27       5387.61        66.16 o                         
 -14   2  10        120.44         85.64        20.49 o                         
 -13   2  10         80.42         35.97        18.58 o                         
 -12   2  10         77.89         35.15        16.01 o                         
 -11   2  10         41.21         52.21        15.18 o                         
 -10   2  10          6.08         25.68        45.24 o                         
  -9   2  10        456.02        561.40        69.38 o                         
  -8   2  10        124.46        107.52        32.21 o                         
  -7   2  10       5155.36       5109.71       115.36 o                         
  -6   2  10       4721.09       3980.99       116.25 o                         
  -5   2  10        492.19        518.14        48.22 o                         
  -4   2  10       1061.66        897.52        60.98 o                         
  -3   2  10       8358.00       8864.62       170.22 o                         
  -2   2  10        711.13        588.14        72.67 o                         
  -1   2  10         54.46        132.63        32.04 o                         
   0   2  10        219.60        150.67        37.65 o                         
   1   2  10       2005.56       2153.62       100.85 o                         
   2   2  10       7146.61       6842.02       256.07 o                         
   3   2  10       1160.10       1234.29       122.40 o                         
   4   2  10       3431.76       3458.75        65.22 o                         
   5   2  10        200.71        245.45        19.87 o                         
   6   2  10          1.64        -12.63        20.40 o                         
   7   2  10         51.83         65.28        23.01 o                         
   8   2  10         18.21         52.97        25.33 o                         
   9   2  10          3.22         45.34        21.12 o                         
  10   2  10         14.40         14.90        18.77 o                         
  11   2  10        190.20        198.00        16.49 o                         
  12   2  10        158.31        129.66        13.32 o                         
 -19   3  10         11.12         15.67        12.67 o                         
 -18   3  10         60.54         75.66        15.71 o                         
 -17   3  10        403.07        410.99        20.47 o                         
 -16   3  10         39.45         34.58        18.94 o                         
 -15   3  10         72.60         73.25        18.59 o                         
 -14   3  10        572.86        489.56        24.03 o                         
 -13   3  10        506.64        439.84        25.77 o                         
 -12   3  10       4019.30       3507.21       120.33 o                         
 -11   3  10        880.79        832.06        25.36 o                         
 -10   3  10         38.57         54.86        17.38 o                         
  -9   3  10       1365.16       1276.66        99.21 o                         
  -8   3  10       2490.21       2723.02       134.07 o                         
  -7   3  10        534.51        567.58        57.60 o                         
  -6   3  10       9208.96       9696.05       201.88 o                         
  -5   3  10       4186.12       4320.84       111.35 o                         
  -4   3  10       3852.20       4197.69        93.96 o                         
  -3   3  10        978.32       1010.71        45.07 o                         
  -2   3  10        404.43        380.19        34.20 o                         
  -1   3  10       5071.74       4710.44       119.79 o                         
   0   3  10       4935.54       4738.41       191.45 o                         
   1   3  10        207.25        158.90        42.11 o                         
   2   3  10       5048.44       4548.01       130.74 o                         
   3   3  10       1293.77       1383.71        54.34 o                         
   4   3  10       3547.54       3513.09        99.68 o                         
   5   3  10       3976.10       4012.68        99.86 o                         
   6   3  10       1984.58       1777.69        38.15 o                         
   7   3  10          4.19         41.72        22.51 o                         
   8   3  10        389.55        416.76        27.25 o                         
   9   3  10        257.56        329.98        22.35 o                         
  10   3  10       2974.20       3037.66        41.20 o                         
  11   3  10        873.27        840.72        21.64 o                         
  12   3  10         41.37         56.25        11.96 o                         
 -19   4  10         60.83         54.89        10.09 o                         
 -18   4  10        163.72        195.96        17.99 o                         
 -17   4  10        448.36        508.55        20.71 o                         
 -16   4  10        250.98        271.06        22.87 o                         
 -15   4  10        289.72        258.99        25.00 o                         
 -14   4  10        850.72        780.06        33.09 o                         
 -13   4  10         43.35         13.70        20.83 o                         
 -12   4  10       1495.39       1436.92        55.57 o                         
 -11   4  10        953.24        868.57        31.07 o                         
 -10   4  10        553.08        589.51        26.30 o                         
  -9   4  10       4477.61       4515.42       181.97 o                         
  -8   4  10         79.48        135.33        53.17 o                         
  -7   4  10      14426.96      15658.39       278.95 o                         
  -6   4  10       1638.94       1941.18        94.37 o                         
  -5   4  10         88.82         76.82        30.60 o                         
  -4   4  10       1440.43       1399.92        67.81 o                         
  -3   4  10       5107.28       5159.06       111.55 o                         
  -2   4  10         91.80         99.49        31.89 o                         
  -1   4  10        495.95        393.60        44.47 o                         
   0   4  10        634.11        636.45        53.88 o                         
   1   4  10        240.98        198.37        47.31 o                         
   2   4  10       5601.29       5087.27       294.40 o                         
   3   4  10        128.37        177.18        17.86 o                         
   4   4  10         93.70         63.21        16.91 o                         
   5   4  10       2696.01       2815.86        70.77 o                         
   6   4  10        234.03        326.88        26.81 o                         
   7   4  10       2864.50       2843.63        56.70 o                         
   8   4  10       1015.21       1155.13        43.21 o                         
   9   4  10       1224.55       1116.80        44.41 o                         
  10   4  10        648.10        588.05        20.97 o                         
  11   4  10        335.08        262.32        14.46 o                         
  12   4  10        205.95        200.95        13.87 o                         
 -19   5  10        137.18        128.37        17.24 o                         
 -18   5  10        309.40        350.64        17.03 o                         
 -17   5  10        366.43        373.02        18.37 o                         
 -16   5  10        620.22        713.70        21.81 o                         
 -15   5  10       2174.51       2214.75        48.68 o                         
 -14   5  10        392.28        379.09        28.48 o                         
 -13   5  10       3020.04       2752.91        76.03 o                         
 -12   5  10       4971.41       4992.51        76.35 o                         
 -11   5  10        900.94        873.50        35.29 o                         
 -10   5  10       1419.67       1444.45        34.60 o                         
  -9   5  10         77.35         83.70        15.27 o                         
  -8   5  10        444.61        567.40        72.72 o                         
  -7   5  10        387.52        401.13        56.48 o                         
  -6   5  10        200.89        212.76        44.53 o                         
  -5   5  10         10.24         17.14        30.65 o                         
  -4   5  10       6312.44       6600.65       148.59 o                         
  -3   5  10       3205.25       3340.87        92.32 o                         
  -2   5  10       3467.60       3648.33       101.47 o                         
  -1   5  10       2126.39       2238.92        92.21 o                         
   0   5  10          4.57         15.49        33.06 o                         
   1   5  10        996.74        810.79        65.61 o                         
   2   5  10       1373.42       1372.59        35.77 o                         
   3   5  10       1277.72       1268.06        48.36 o                         
   4   5  10        875.82        858.57        30.38 o                         
   5   5  10        116.05        121.88        20.58 o                         
   6   5  10        860.98        914.06        33.65 o                         
   7   5  10        282.36        353.31        25.97 o                         
   8   5  10        285.44        425.09        22.12 o                         
   9   5  10        298.22        300.54        19.45 o                         
  10   5  10        458.19        381.82        17.12 o                         
  11   5  10        351.35        277.03        16.14 o                         
  12   5  10        332.62        357.20        24.83 o                         
 -18   6  10        773.65        789.20        21.43 o                         
 -17   6  10         35.87         43.25        13.34 o                         
 -16   6  10        448.16        425.02        18.30 o                         
 -15   6  10          3.12          9.33        17.22 o                         
 -14   6  10         17.00          8.06        17.50 o                         
 -13   6  10        201.03        158.49        24.10 o                         
 -12   6  10        265.42        242.36        25.81 o                         
 -11   6  10       1010.10       1076.17        48.11 o                         
 -10   6  10        158.42        124.48        21.93 o                         
  -9   6  10        150.13        165.12        19.55 o                         
  -8   6  10       1511.53       1411.47        40.22 o                         
  -7   6  10       7131.05       7019.41       136.23 o                         
  -6   6  10        318.38        441.42        57.17 o                         
  -5   6  10         47.58         76.60        35.17 o                         
  -4   6  10        702.61        729.49        56.79 o                         
  -3   6  10       6204.44       6671.85       187.41 o                         
  -2   6  10        449.63        574.59        47.82 o                         
  -1   6  10        544.56        467.63        51.17 o                         
   0   6  10        116.59        138.32        41.67 o                         
   1   6  10          0.32         20.80        15.27 o                         
   2   6  10        226.34        277.44        18.65 o                         
   3   6  10       1183.00       1185.31        35.07 o                         
   4   6  10        935.79       1039.59        72.54 o                         
   5   6  10         10.84         15.81        24.13 o                         
   6   6  10        288.80        356.97        26.49 o                         
   7   6  10        344.15        312.68        21.69 o                         
   8   6  10        153.52        212.67        17.89 o                         
   9   6  10         45.34         31.16        17.65 o                         
  10   6  10       1886.42       1712.62        27.79 o                         
  11   6  10          8.08          1.95        15.57 o                         
 -18   7  10        310.59        307.97        17.41 o                         
 -17   7  10       1009.56        995.97        25.91 o                         
 -16   7  10         12.55          5.25        13.82 o
[truncated: 227,692 more chars]
